# Supplementary material for: Manipulating Agaricus bisporus developmental patterns by passaging microbial communities in complex substrates
Source: Microbiol Spectr. 2023 Oct 13;11(6):e01978-23. doi: 10.1128/spectrum.01978-23 (PMC10714785; doi:10.1128/spectrum.01978-23)
Supplement: Supplemental_Tables — Tables S1-S7. [file spectrum.01978-23-s0002.xlsx]

## Sheet: Table_S1
Table S1. Input and output of reads in DADA2 pipeline.
	Samples	raw reads	filtered reads	merged reads	nonchim reads
Standard compost	Day 0	50647	48134	38586	31632
	Day 0	53239	50534	39385	31612
	Day 0	57109	54273	42313	33721
	Day 8	100349	92312	71682	55634
	Day 8	119270	109832	85270	64757
	Day 8	131672	121425	92930	70457
	Day 18	112389	103457	81529	61985
	Day 18	118384	108872	84978	63993
	Day 18	134704	123641	95182	71047
	Day 36	100797	95384	71242	52422
	Day 36	135589	128381	97484	71317
	Day 36	126129	119547	86746	60664
	Day 44	129725	119600	100598	78373
	Day 44	115035	106086	89939	69788
	Day 44	116128	110256	88075	66781
	Day 52	126677	120191	100544	79235
	Day 52	128075	121061	99952	78151
	Day 52	116832	110959	91767	71464
Passaged compost	Day 8	85116	80788	61343	46688
	Day 8	86989	82365	62213	46713
	Day 8	91566	86532	65613	49293
	Day 18	104762	99109	77493	58497
	Day 18	116327	109771	85806	64407
	Day 18	114265	108077	82667	60860
	Day 36	70997	67223	51643	40124
	Day 36	85106	80404	61332	47085
	Day 36	70862	67059	51045	39381
	Day 44	105008	99669	81073	62082
	Day 44	122449	116416	98499	76663
	Day 44	113831	108136	86430	65107
	Day 52	138249	131277	107965	82921
	Day 52	123138	116644	94798	71923
	Day 52	105870	100153	80970	61781
Standard casing	Day 0	110521	104959	91170	69465
	Day 0	132035	125017	105839	73185
	Day 0	65997	62752	53305	41734
	Day 8	110985	105792	88355	70833
	Day 8	137011	130087	109124	87008
	Day 8	110850	105505	87913	71543
	Day 15	119730	114069	93922	74568
	Day 15	117216	111413	91365	72303
	Day 15	123117	117306	98014	79574
	Day 27	125602	119902	103080	84104
	Day 27	133299	127284	111711	93625
	Day 27	112287	107257	88334	68885
	Day 35	111553	106318	87636	69358
	Day 35	139068	132224	109074	86547
	Day 35	104342	99065	81021	63545
Passaged casing	Day 8	109625	103795	84078	67013
	Day 8	135875	128548	105277	84162
	Day 8	124378	117997	94815	76539
	Day 15	124848	118308	96904	78931
	Day 15	105141	99522	79958	63360
	Day 15	133382	126603	101349	79342
	Day 27	130867	124174	102923	82896
	Day 27	66433	62796	53399	44919
	Day 27	134363	127706	105469	85367
	Day 35	139833	132739	106311	83754
	Day 35	120529	114143	93864	76421
	Day 35	113209	107151	86813	69859
	Total	6699381	6330000	5118115	3985398
	Percentage	100	94.4863	76.3968	59.489

## Sheet: Table_S2
Table S2. Taxonomy and taxa distriburion of unfiltered dataset.
										Standard compost																		Passagend compost															Standard casing
SV_ID	sequence	Kingdom	Phylum	Class	Order	Family	Genus	Species	Total Seq./SV	Day 0			Day 8			Day 18			Day 36			Day 44			Day 52			Day 8			Day 18			Day 36			Day 44			Day 52			Day 0			Day 8			Day 15
ESV1	GTCGGGATGTGCAAGTCCTCGTCAGCATAACTGGGCGTACAGGGTGTGTAGGCGGTAATGATAGTTGTATTCTTCGTGACTGATGTAGAGTTGTATACAGCATACAATACATCATTACTTGAGTTATGTGGGTGGTATTGGAACTAGCTAGCACTAGGAAGGAAAGCCTGAGTCTAGTGGGAACGCCAATAGGTGAAGACGAATACCAATACATAACTGACGCTAATGCACAAAAGCATGGGTATCGAATGGG	Bacteria	Proteobacteria	Alphaproteobacteria	Rickettsiales	Mitochondria	NA	NA	395128	3884	3274	5504	3155	5550	3967	3653	3947	8692	13655	19203	13227	22011	21171	14653	22707	22150	19870	6279	5698	8949	12816	15038	11985	5413	7263	5049	14493	21898	15617	19433	14238	17047	28	29	921	109	149	115	150
ESV2	TACGTAGGTGGCAAGCGTTGTCCGGAATTATTGGGCGTAAAGCGCGCGCAGGCGGCCTCTTAAGTCTGATGTGAAAGCCCCCGGCTCAACCGGGGAGGGCCATTGGAAACTGGGAGGCTTGAGTACAGAAGAGAAGAGTGGAATTCCACGTGTAGCGGTGAAATGCGTAGAGATGTGGAGGAACACCAGTGGCGAAGGCGACTCTTTGGTCTGTAACTGACGCTGAGGCGCGAAAGCGTGGGGAGCAAACAGG	Bacteria	Firmicutes	Bacilli	Exiguobacterales	Exiguobacteraceae	Exiguobacterium	NA	149145	0	0	0	1810	2479	2691	2986	2821	2584	842	836	508	1022	693	726	560	514	514	499	528	522	984	843	512	664	746	592	617	410	614	330	400	311	10233	9928	4495	3686	3891	3478	2974
ESV3	TACAGAGGGTGCAAGCGTTAATCGGAATTACTGGGCGTAAAGCGCGCGTAGGTGGTTCGTTAAGTTGGATGTGAAAGCCCCGGGCTCAACCTGGGAACTGCATCCAAAACTGGCGAGCTAGAGTACGGTAGAGGGTGGTGGAATTTCCTGTGTAGCGGTGAAATGCGTAGATATAGGAAGGAACACCAGTGGCGAAGGCGACCACCTGGACTGATACTGACACTGAGGTGCGAAAGCGTGGGGAGCAAACAGG	Bacteria	Proteobacteria	Gammaproteobacteria	Pseudomonadales	Pseudomonadaceae	Pseudomonas	NA	117469	0	0	0	1545	1763	1901	1997	1711	1560	308	438	313	831	566	331	335	319	369	332	383	326	476	531	367	524	608	706	287	287	267	208	239	156	2246	2331	638	5140	6911	5310	5939
ESV4	TACGTAGGGTCCGAGCGTTGTCCGGAATTATTGGGCGTAAAGAGCTCGTAGGCGGCCTGTCGCGTCTGCTGTGAAAGTCCGGGGCTTAACTCCGGGTGTGCAGTGGATACGGGCAGGCTTGAGGTAGGTAGGGGAGACTGGAATTCCTGGTGTAGCGGTGAAATGCGCAGATATCAGGAGGAACACCGGTGGCGAAGGCGGGTCTCTGGGCCTTACCTGACGCTGAGGAGCGAAAGCGTGGGGAGCGAACAGG	Bacteria	Actinobacteriota	Actinobacteria	Streptosporangiales	Nocardiopsaceae	Thermobifida	NA	114265	1118	1042	1040	1957	2272	2679	2266	2642	3012	2839	4512	4017	4314	4733	4326	4844	4767	4256	2270	2302	2384	2682	3699	3579	1838	2090	1643	3824	4397	4460	5552	5069	4037	99	140	377	196	322	362	346
ESV5	TACGTAGGGTGCAAGCGTTAATCGGAATTACTGGGCGTAAAGCGTGCGCAGGCGGTCTTGTAAGACAGAGGTGAAATCCCCGGGCTCAACCTGGGAACTGCCTTTGTGACTGCAAGGCTGGAGTGCGGCAGAGGGGGATGGAATTCCGCGTGTAGCAGTGAAATGCGTAGATATGCGGAGGAACACCGATGGCGAAGGCAATCCCCTGGGCCTGCACTGACGCTCATGCACGAAAGCGTGGGGAGCAAACAGG	Bacteria	Proteobacteria	Gammaproteobacteria	Burkholderiales	Comamonadaceae	NA	NA	94915	0	0	0	1286	1242	1303	1338	1264	1198	295	383	209	775	473	215	150	157	176	160	222	195	400	437	254	251	280	266	155	161	133	122	120	82	5318	6392	2387	3932	5422	3827	3520
ESV6	TACGAAGGGGGCTAGCGTTGTTCGGATTTACTGGGCGTAAAGCGCACGTAGGCGGTTTGTTAAGTCAGGGGTGAAATCCCGGAGCTCAACTCCGGAACTGCCTTTGATACTGGCAAGCTAGAGTCCGGAAGAGGTAAGTGGAACTCCTAGTGTAGAGGTGGAATTCGTAGATATTAGGAAGAACACCAGTGGCGAAGGCGGCTTACTGGTCCGGAACTGACGCTGAGGTGCGAAAGCGTGGGGAGCAAACAGG	Bacteria	Proteobacteria	Alphaproteobacteria	Rhizobiales	Devosiaceae	Devosia	NA	91394	0	0	2	422	508	677	754	708	737	150	143	104	709	475	137	235	195	209	319	327	407	234	137	140	367	318	351	378	295	325	186	229	217	197	162	13	2310	2440	1982	3059
ESV7	TACGAAGGGGGCTAGCGTTGCTCGGAATTACTGGGCGTAAAGGGCGCGTAGGCGGACATTTAAGTCAGGGGTGAAATCCCGGGGCTCAACCTCGGAACTGCCTTTGATACTGGGTGTCTTGAGTGTGAGAGAGGTATGTGGAACTCCGAGTGTAGAGGTGAAATTCGTAGATATTCGGAAGAACACCAGTGGCGAAGGCGACATACTGGCTCATTACTGACGCTGAGGCGCGAAAGCGTGGGGAGCAAACAGG	Bacteria	Proteobacteria	Alphaproteobacteria	Caulobacterales	Caulobacteraceae	Brevundimonas	NA	81124	0	0	0	913	969	1084	1154	1042	1029	279	434	172	250	143	260	126	118	124	93	113	118	444	490	236	172	204	204	141	184	122	80	93	58	10515	11568	4811	2964	4161	2775	1964
ESV8	TACGAAGGGGGCTAGCGTTGCTCGGAATTACTGGGCGTAAAGGGAGCGTAGGCGGACATTTAAGTCAGGGGTGAAATCCCGGGGCTCAACCTCGGAATTGCCTTTGATACTGGGTGTCTTGAGTATGAGAGAGGTGTGTGGAACTCCGAGTGTAGAGGTGAAATTCGTAGATATTCGGAAGAACACCAGTGGCGAAGGCGACACACTGGCTCATTACTGACGCTGAGGCTCGAAAGCGTGGGGAGCAAACAGG	Bacteria	Proteobacteria	Alphaproteobacteria	Caulobacterales	Caulobacteraceae	Brevundimonas	NA	74934	0	0	0	464	387	531	577	549	587	82	74	56	433	249	64	146	146	165	305	365	364	155	57	70	242	308	227	321	201	276	238	246	202	466	398	125	1528	1461	1226	2188
ESV9	TACGGAGGGTGCAAGCGTTAATCGGAATTACTGGGCGTAAAGCGCACGCAGGCGGTTGGATAAGTTAGATGTGAAAGCCCCGGGCTCAACCTGGGAATTGCATTTAAAACTGTCCAGCTAGAGTCTTGTAGAGGGGGGTAGAATTCCAGGTGTAGCGGTGAAATGCGTAGAGATCTGGAGGAATACCGGTGGCGAAGGCGGCCCCCTGGACAAAGACTGACGCTCAGGTGCGAAAGCGTGGGGAGCAAACAGG	Bacteria	Proteobacteria	Gammaproteobacteria	Enterobacterales	Aeromonadaceae	Aeromonas	NA	48512	0	0	0	895	998	875	803	660	690	213	304	142	120	67	180	78	42	52	28	36	31	329	379	205	83	107	65	43	38	31	11	12	21	7467	7984	3179	1895	2663	1703	869
ESV10	TACGGAGGGAGCTAGCGTTGTTCGGAATTACTGGGCGTAAAGCGCACGTAGGCGGTTTTTTAAGTCAGAGGTGAAAGCCCGGGGCTCAACCCCGGAATTGCCTTTGAAACTGGAAAACTTGAATCTTGGAGAGGTCAGTGGAATTCCGAGTGTAGAGGTGAAATTCGTAGATATTCGGAAGAACACCAGTGGCGAAGGCGACTGACTGGACAAGTATTGACGCTGAGGTGCGAAAGCGTGGGGAGCAAACAGG	Bacteria	Proteobacteria	Alphaproteobacteria	Sphingomonadales	Sphingomonadaceae	Sphingopyxis	NA	46187	0	0	0	344	396	682	729	704	543	62	29	28	535	303	31	97	108	146	237	301	283	65	42	29	185	212	251	236	251	165	171	204	139	55	21	0	1173	1305	1052	1954
ESV11	TACGGAGGATCCGAGCGTTATCCGGATTTATTGGGTTTAAAGGGTGCGTAGGCGGCACTTTAAGTCAGGGGTGAAAGACGGCAGCTCAACTGTCGCAGTGCCCTTGATACTGAAGTGCTTGAATGCGGTTGAAGACGGCGGAATGAGACAAGTAGCGGTGAAATGCATAGATATGTCTCAGAACACCGATTGCGAAGGCAGCTGTCTAAGCCGTTATTGACGCTGATGCACGAAAGCGTGGGGATCGAACAGG	Bacteria	Bacteroidota	Bacteroidia	Sphingobacteriales	Sphingobacteriaceae	Sphingobacterium	NA	39912	0	0	0	145	189	228	233	213	230	17	42	10	537	324	23	45	36	46	97	101	98	14	13	15	51	58	51	64	96	50	49	54	33	22	9	0	952	1170	942	2113
ESV12	TACGGAGGATCCAAGCGTTATCCGGAATCATTGGGTTTAAAGGGTCCGTAGGCGGTTTTATAAGTCAGTGGTGAAATCCGGCAGCTTAACTGTCGAACTGCCATTGATACTGTAGAACTTGAATTATTGTGAAGTAACTAGAATATGTAGTGTAGCGGTGAAATGCTTAGATATTACATGGAATACCAATTGCGAAGGCAGGTTACTAACAATACATTGACGCTGATGGACGAAAGCGTGGGGAGCGAACAGG	Bacteria	Bacteroidota	Bacteroidia	Flavobacteriales	Flavobacteriaceae	Flavobacterium	suzhouense	39590	0	0	0	172	217	206	263	231	237	29	43	17	398	346	24	35	47	49	70	58	72	35	30	12	56	98	81	53	65	81	43	38	31	120	154	17	1164	1481	994	1581
ESV13	TACGTAGGGCGCAAGCGTTATCCGGAATTATTGGGCGTAAAGAGCTCGTAGGCGGTCTGTCGCGTCTGCTGTGAAAACCCGAGGCTCAACCTCGGGCCTGCAGTGGGTACGGGCAGACTAGAGTGCGGTAGGGGAGATTGGAATTCCTGGTGTAGCGGTGGAATGCGCAGATATCAGGAGGAACACCGATGGCGAAGGCAGATCTCTGGGCCGTAACTGACGCTGAGGAGCGAAAGGGTGGGGAGCAAACAGGC	Bacteria	Actinobacteriota	Actinobacteria	Micrococcales	Microbacteriaceae	Microbacterium	NA	38716	0	0	0	436	453	497	501	445	461	226	345	163	195	158	173	101	125	69	95	123	97	260	355	184	193	183	105	146	145	99	63	63	45	2904	3742	1183	1616	2691	1765	1656
ESV14	TACGTAGGTGGCAAGCGTTGTCCGGAATTATTGGGCGTAAAGCGCGCGCAGGCGGTCCTTTAAGTCTGATGTGAAATCTTGCGGCTCAACCGCAAGCGGTCATTGGAAACTGGGGGACTTGAGTGCAGGAGAGGAAAGCGGAATTCCATGTGTAGCGGTGAAATGCGTAGAGATATGGAGGAACACCAGTGGCGAAGGCGGCTTTCTGGCCTGTAACTGACGCTGAGGCGCGAAAGCGTGGGGAGCAAACAGG	Bacteria	Firmicutes	Bacilli	Bacillales	Bacillaceae	NA	NA	37867	421	318	252	450	519	634	819	860	843	875	1311	1211	1502	1342	1421	1809	1751	1606	742	656	709	1094	1242	1365	548	673	596	1218	1542	1285	1844	1624	1260	69	54	99	112	148	154	162
ESV15	TACGTAGGGTCCGAGCGTTGTCCGGAATTATTGGGCGTAAAGAGCTCGTAGGCGGCCTGTCGCGTCTGCTGTGAAAGTCCGGGGCTTAACTTCGGGTGTGCAGTGGATACGGGCAGGCTTGAGGTAGGTAGGGGAGACTGGAATTCCTGGTGTAGCGGTGAAATGCGCAGATATCAGGAGGAACACCGGTGGCGAAGGCGGGTCTCTGGGCCTTACCTGACGCTGAGGAGCGAAAGCGTGGGGAGCGAACAGG	Bacteria	Actinobacteriota	Actinobacteria	Streptosporangiales	Nocardiopsaceae	Thermobifida	alba	37582	448	397	404	493	651	766	761	929	908	830	1210	1120	1663	1772	1444	1679	1609	1446	769	770	716	851	1171	1133	567	667	579	1406	1663	1625	1737	1609	1188	37	41	29	72	113	127	142
ESV16	TACGTAGGTGGCAAGCGTTGTCCGGAATTATTGGGCGTAAAGCGCGCGCAGGCGGCCTTTTAAGTCTGATGTGAAAGCCCCCGGCTTAACCGGGGAGGGTCATTGGAAACTGGGAGGCTTGAGTGCAGAAGAGGAAAGTGGAATTCCAAGTGTAGCGGTGAAATGCGTAGAGATTTGGAGGAACACCAGTGGCGAAGGCGACTTTCTGGTCTGTTACTGACGCTGAGGCGCGAAAGCGTGGGGAGCAAACAGG	Bacteria	Firmicutes	Bacilli	Bacillales	Bacillaceae	Ureibacillus	defluvii	37130	515	355	343	392	460	503	820	819	851	653	1005	896	1704	1396	1484	1783	1796	1638	704	711	657	958	1037	1115	594	654	527	1265	1655	1315	1924	1632	1101	49	57	110	90	129	159	156
ESV17	TACGGAGGGTGCAAGCGTTAATCGGAATTACTGGGCGTAAAGCGCACGCAGGCGGTCTGTCAAGTCGGATGTGAAATCCCCGGGCTCAACCTGGGAACTGCATTCGAAACTGGCAGGCTAGAGTCTTGTAGAGGGGGGTAGAATTCCAGGTGTAGCGGTGAAATGCGTAGAGATCTGGAGGAATACCGGTGGCGAAGGCGGCCCCCTGGACAAAGACTGACGCTCAGGTGCGAAAGCGTGGGGAGCAAACAGG	Bacteria	Proteobacteria	Gammaproteobacteria	Enterobacterales	Enterobacteriaceae	Klebsiella	NA	33671	0	0	0	700	654	689	677	570	583	152	191	71	127	90	93	40	42	41	60	41	45	211	222	99	97	102	81	57	58	49	31	30	31	4671	5162	2103	996	1393	848	707
ESV18	TACGAAGGGGGCTAGCGTTGTTCGGAATCACTGGGCGTAAAGCGCACGTAGGCGGATTTACCAGTCAGGGGTGAAATCCCGGGGCTCAACCTCGGAACTGCCTCTGATACAGTAAGTCTAGAGTCCGGGAGAGGTGAGTGGAATTCCTAGTGTAGAGGTGAAATTCGTAGATATTAGGAGGAACACCAGTGGCGAAGGCGGCTCACTGGCCCGGTACTGACGCTGAGGTGCGAAAGCGTGGGGAGCAAACAGG	Bacteria	Proteobacteria	Alphaproteobacteria	Rhizobiales	Hyphomicrobiaceae	Filomicrobium	NA	31220	331	261	249	366	414	465	501	538	520	636	823	797	1145	1093	1088	1233	1253	1237	625	586	589	736	791	870	487	553	550	1018	1120	1038	1659	1385	989	53	61	139	127	160	248	263
ESV19	TACGTAGGTGGCAAGCGTTGTCCGGAATTATTGGGCGTAAAGCGCGCGCAGGCGGTCCTTTAAGTCTGATGTGAAAGCCCACGGCTCAACCGTGGAGGGTCATTGGAAACTGGGGGACTTGAGTGCAGAAGAGGAAAGCGGAATTCCACGTGTAGCGGTGAAATGCGTAGAGATGTGGAGGAACACCAGTGGCGAAGGCGGCTTTCTGGTCTGTAACTGACGCTGAGGCGCGAAAGCGTGGGGAGCAAACAGG	Bacteria	Firmicutes	Bacilli	Bacillales	Planococcaceae	NA	NA	29905	0	0	6	372	445	592	511	471	483	274	274	136	99	61	189	138	122	142	115	160	148	313	264	160	161	215	199	147	89	130	103	106	86	3157	2872	1376	857	882	820	662
ESV20	TACGTAGGTGGCAAGCGTTGTCCGGAATTATTGGGCGTAAAGCGCGCGCAGGCGGTTTCTTAAGTCTGATGTGAAAGCCCCCGGCTTAACCGGGGAGGGTCATTGGAAACTGGGAGACTTGAGTGCAGGAGAGGGAAGCGGAATTCCATGTGTAGCGGTGAAATGCGTAGAGATATGGAGGAACACCAGTGGCGAAGGCGGCTTCCTGGCCTGTAACTGACGCTGAGGCGCGAAAGCGTGGGGAGCAAACAGG	Bacteria	Firmicutes	Bacilli	Bacillales	Bacillaceae	Ureibacillus	thermosphaericus	28913	132	80	117	413	395	445	574	669	670	747	990	964	1326	1196	1165	1325	1244	1190	576	533	512	878	983	1032	440	447	421	877	1136	963	1540	1296	1005	42	57	95	67	115	135	101
ESV21	TACGTAGGGTGCAAGCGTTAATCGGAATTACTGGGCGTAAAGCGTGCGCAGGCGGTTTTGTAAGACAGAGGTGAAATCCCCGGGCTCAACCTGGGAACTGCCTTTGTGACTGCAAGGCTGGAGTGCGGCAGAGGGGGATGGAATTCCGCGTGTAGCAGTGAAATGCGTAGATATGCGGAGGAACACCGATGGCGAAGGCAATCCCCTGGGCCTGCACTGACGCTCATGCACGAAAGCGTGGGGAGCAAACAGG	Bacteria	Proteobacteria	Gammaproteobacteria	Burkholderiales	Comamonadaceae	Ottowia	NA	28383	0	0	0	150	217	199	231	178	178	81	133	57	103	89	78	43	57	58	31	44	41	129	106	85	99	84	99	55	47	38	28	30	25	1711	2011	767	1268	1820	1302	1380
ESV22	TACGTAGGGTGCAAGCGTTAATCGGAATTACTGGGCGTAAAGCGTGCGCAGGCGGTTGTGCAAGACAGATGTGAAATCCCCGGGCTCAACCTGGGAATTGCATTTGTGACTGCACGGCTAGAGTGTGTCAGAGGGGGGTAGAATTCCACGTGTAGCAGTGAAATGCGTAGAGATGTGGAGGAATACCGATGGCGAAGGCAGCCCCCTGGGATAACACTGACGCTCATGCACGAAAGCGTGGGGAGCAAACAGG	Bacteria	Proteobacteria	Gammaproteobacteria	Burkholderiales	Oxalobacteraceae	Oxalicibacterium	NA	26511	0	0	0	276	284	354	394	367	344	11	25	13	319	184	22	54	48	60	128	145	127	19	17	29	73	67	100	63	106	69	78	89	69	33	21	0	684	774	598	1303
ESV23	GACGAAGGATGCAAGCGTTATCCGGATTCATTGGGTTTAAAGGGTGCGTAGGCGGACTGATAAGTCAGTGGTGAAATCTCTCAGCTTAACTGAGAAACTGCCATTGATACTGTCGGTCTAGAGTATAGATGACGTTGGCGGAATATGACATGTAGTGGTGAAATACTTAGATATGTCATAGAACACCGATTGCGAAGGCAGCTAACGAAACTATAACTGACGCTGAGGCACGAAAGTGCGGGGATCAAACAGG	Bacteria	Bacteroidota	Bacteroidia	Sphingobacteriales	env.OPS 17	NA	NA	26446	0	0	0	33	39	68	60	54	69	41	59	61	111	77	46	19	12	8	14	19	23	56	63	70	26	31	20	17	6	19	5	2	7	45	57	1	2520	3115	3373	744
ESV24	TACGTAGGGGGCGAGCGTTGTCCGGAATTATTGGGCGTAAAGCGCGCGCAGGCGGCCGATTAAGTCAGGTGTGAAAGGCTGCGGCTCAACCGCAGAGTTGCATCTGAAACTGGTCGGCTTGAGTGCAGGAGAGGGGAGCGGAATTCCCGGTGTAGCGGTGGAATGCGTAGAGATCGGGAGGAACACCAGTGGCGAAGGCGGCTCTCTGGCCTGTAACTGACGCTGAGGCGCGAAAGCGTGGGGAGCGAACAGG	Bacteria	Firmicutes	Bacilli	Thermoactinomycetales	Thermoactinomycetaceae	NA	NA	24359	156	115	121	387	486	511	470	586	530	510	833	707	891	864	832	1168	1079	1069	472	489	497	572	665	723	341	418	353	869	915	816	1256	1138	831	33	46	195	75	98	125	120
ESV25	TACGAAGGGGGCTAGCGTTGTTCGGAATTACTGGGCGTAAAGCGCACGTAGGCGGATATTTAAGTCAGGGGTGAAATCCCAGAGCTCAACTCTGGAACTGCCTTTGATACTGGGTATCTCGAGTATGGAAGAGGTGAGTGGAATTCCGAGTGTAGAGGTGAAATTCGTAGATATTCGGAGGAACACCAGTGGCGAAGGCGGCTCACTGGTCCATTACTGACGCTGAGGTGCGAAAGCGTGGGGAGCAAACAGG	Bacteria	Proteobacteria	Alphaproteobacteria	Rhizobiales	Rhizobiaceae	Allorhizobium-Neorhizobium-Pararhizobium-Rhizobium	NA	21880	0	0	0	107	104	115	124	128	117	64	53	50	114	80	74	88	78	79	67	73	69	93	93	70	123	103	113	90	45	72	46	74	49	101	87	16	482	544	454	638
ESV26	TACGGAGGGTGCAAGCGTTAATCGGAATTACTGGGCGTAAAGCGCACGTAGGTGGTTTGTTAAGCTAGCTGTGAAATCCCCGGGCTCAACCTGGGCACTGCAGTTAGAACTGGCAAGCTAGAGTAGGGTAGAGGGGTGTGGAATTCCAGGTGTAGCGGTGAAATGCGTAGATATCTGGAGGAACATCAGTGGCGAAGGCGACACCCTGGACTCATACTGACACTGAGGTGCGAAAGCGTGGGGAGCAAACAGG	Bacteria	Proteobacteria	Gammaproteobacteria	Pseudomonadales	Cellvibrionaceae	Cellvibrio	NA	21830	0	0	0	203	256	249	277	258	337	85	147	108	288	239	122	43	37	28	60	65	66	127	171	155	57	83	80	65	102	66	39	43	40	122	170	0	1234	1841	1383	779
ESV27	TACGTAGGGGGCGAGCGTTGTCCGGAATTATTGGGCGTAAAGCGCGCGTAGGCGGCCGGTTAAGTCCTGTGTGAAAGACCACGGCTCAACCGTGGGGGTGCACGGGAAACTGGCCGGCTTGAGTGCAGGAGAGGGGAGCGGAATTCCCGGTGTAGCGGTGGAATGCGTAGAGATCGGGAGGAACACCAGTGGCGAAGGCGGCTCCCTGGCCTGTAACTGACGCTGAGGCGCGAAAGCGTGGGGAGCGAACAGG	Bacteria	Firmicutes	Bacilli	Thermoactinomycetales	Thermoactinomycetaceae	Planifilum	NA	21612	114	93	97	295	379	444	359	464	513	462	670	552	703	652	846	1082	1014	940	423	460	404	483	580	652	315	404	340	797	857	744	1248	1055	804	21	27	58	67	88	95	135
ESV28	GTCGGGATGTGCAAGTCCTTGTCAGCATAACTGGGCGTACAGGGTGTGTAGGTGGTAATGAAAGTTGTATATCTCGTGACTGATGTAGAGTTGTATACAGCATACAATACTTCATTACTTGAGTTATGTGGGTGGTATTGGAACTAGCTAGCACTAGTACCGAAAGACTGAGTCTAGTGGGAACGCCAATAGGTGAAGACGAATACCAATACATAACTGACGCTAATGCACAAAAGCATGGGTATCGAATGGG	Bacteria	Proteobacteria	Alphaproteobacteria	Rickettsiales	Mitochondria	NA	NA	21347	700	521	783	133	270	179	173	193	361	391	588	425	1023	944	938	1026	985	888	344	328	496	318	455	365	283	316	266	1348	2202	1218	979	685	769	0	0	247	8	3	8	9
ESV29	AACGGGGTGTGCTAGTGCTATTCTACATAACTGGGCGTATAGGGTGTGTAGGCGGCAAAAAATGTTACGTGGTAATAACTTAGGGATTACTATGGGAAACGTAAAACGTTTTTGCTCGAGTTACTTGGGAGGTAGTGGAACCACATAATCACAGGGCTAAAGTACGTTTGAAATTAGTGGGAACGCTTGTGGCGAAGGCATCTACCTACAAATAACTGACGCTGAGGCACAAAAGCGTGGGGAACAAATGGG	Bacteria	Proteobacteria	Alphaproteobacteria	Rickettsiales	Mitochondria	NA	NA	20506	212	148	137	35	90	62	105	85	200	239	644	136	1123	1575	661	1530	1554	1388	171	152	245	331	624	166	142	181	149	1270	2310	1224	1307	950	1101	0	0	37	7	7	6	15
ESV30	GACGTAGGGTGCGAGCGTTGTCCGGAGTTACTGGGCGTAAAGGGCGCGTAGGCGGCTGCCCGCGTCGCACGTGAAAGCCCCCGGCTCAACCGGGGAGGGTCGTGCGAGACGGGGTGGCTAGAGGCAGGGAGAGGCTGGTGGAATTCCCGGTGTAGCGGTGAAATGCGTAGAGATCGGGAGGAACACCGGTGGCGAAGGCGGCCAGCTGGCCCTGACCTGACGCTGAGGCGCGAAGGCGCGGGGAGCGAACGGG	Bacteria	Chloroflexi	Chloroflexia	Thermomicrobiales	Thermomicrobiaceae	Sphaerobacter	thermophilus	19101	245	356	348	421	450	522	394	607	646	413	611	717	506	475	739	430	496	420	542	576	574	421	481	657	365	501	358	459	678	726	622	695	501	27	25	96	40	78	100	63
ESV31	TACGGGGGGGACTAACGTTATTCATCATAACTGGGCGTAAAGGGTATGTAGGCTGCTTTTTAAGTCTTTATTAAAGAATCTAAGCTTAACTTAGAAATTAATTTTGATACTGGAAAGCTTGGAGGTCGGTAGAGGTTAGTTATATTCTTGGAGTAAAAGTGAAATCTTTAGATACCGAGAGGATAACCATGAGGTTAATACGACTTTCTGGATCGATGCTGACGCTGAGGTACGAAGGCATGGGTATCAAACGGG	Bacteria	Proteobacteria	Alphaproteobacteria	Rickettsiales	Mitochondria	NA	NA	19010	0	0	0	0	0	0	0	0	0	16	14	6	0	0	7	23	9	13	16	17	6	21	10	13	31	25	22	17	0	16	6	5	5	11	1	0	21	21	18	51
ESV32	TACGTAGGGTGCAAGCGTTAATCGGAATTACTGGGCGTAAAGCGTGCGCAGGCGGTTGTGCAAGACAGATGTGAAATCCCCGGGCTCAACCTGGGAACTGCATTTGTGACTGCACGGCTGGAGTGCGGCAGAGGGGGATGGAATTCCGCGTGTAGCAGTGAAATGCGTAGATATGCGGAGGAACACCGATGGCGAAGGCAATCCCCTGGGCCTGCACTGACGCTCATGCACGAAAGCGTGGGGAGCAAACAGG	Bacteria	Proteobacteria	Gammaproteobacteria	Burkholderiales	Comamonadaceae	Azohydromonas	NA	18557	0	0	0	109	148	147	174	140	151	42	69	49	136	97	35	38	53	68	42	41	49	55	67	61	75	77	93	50	54	51	31	19	40	75	92	7	924	1221	1006	1393
ESV33	TACGGAGGGTGCAAGCGTTGTCCGGAATTATTGGGTGTAAAGGGTGTGTAGGCGGGATCGTAAGTCAGGGGTGAAAGGTCACAGCTTAACTGTGACATTGCCTTTGATACTGCGGTCCTTGAGTGTCGGAGGGGCCACTAGAATTCGTGGTGTAGCGGTGAAATGCGTAGATATCACGAGGAATACCAGAGGCGTAGGCGGGTGGCTGGACGACAACTGACGCTGAGGCACGAAAGCGTGGGGAGCGAACAGG	Bacteria	Bacteroidota	Rhodothermia	Rhodothermales	Rhodothermaceae	NA	NA	18179	330	251	299	406	439	435	370	472	540	374	672	570	430	530	589	640	612	479	433	415	482	365	555	502	360	493	294	555	589	563	790	708	605	24	29	20	61	87	77	82
ESV34	TACGTAGGGTGCAAGCGTTAATCGGAATTACTGGGCGTAAAGCGTGCGCAGGCGGTGATGTAAGACAGGTGTGAAATCCCCGGGCTTAACCTGGGAACTGCATTTGTGACTGCATCGCTGGAGTGCGGCAGAGGGGGATGGAATTCCGCGTGTAGCAGTGAAATGCGTAGATATGCGGAGGAACACCGATGGCGAAGGCAATCCCCTGGGCCTGCACTGACGCTCATGCACGAAAGCGTGGGGAGCAAACAGG	Bacteria	Proteobacteria	Gammaproteobacteria	Burkholderiales	Comamonadaceae	Ramlibacter	NA	18141	0	0	0	93	74	93	78	83	85	38	60	27	62	52	34	51	46	36	39	43	41	68	70	46	84	80	71	45	21	53	31	22	23	180	186	22	545	599	457	535
ESV35	GACAGAGGGTGCAAACGTTGTTCGGAATTACTGGGCGTAAAGCGCGTGTAGGCGGCTTCGCAAGTCGGATGTGAAATCCCGCGGCTCAACCGTGGAAGTGCATCCGAAACTGCGTGGCTAGAGTCCCGGAGAGGAAGGTGGAATACTTGGTGTAGAGGTGAAATTCGTAGATATCAAGTGGAACACCGGTGGCGAAGGCGGCCTTCTGGACGGTGACTGACGCTGAGACGCGAAAGCGTGGGTAGCAAACAGG	Bacteria	Myxococcota	Polyangia	Polyangiales	BIrii41	NA	NA	17013	318	360	278	551	550	701	642	729	818	554	672	657	350	257	421	324	362	311	544	468	479	440	441	527	323	406	338	238	232	267	541	385	407	21	23	156	74	85	109	54
ESV36	TACGTAGGGTCCGAGCGTTGTCCGGAATTATTGGGCGTAAAGAGCTCGTAGGCGGCCTGTCGCGTCTGCTGTGAAAGTCCGGGGCTTAACTCCGGGTGTGCAGTGGATACGGGCAGGCTTGAGGTAGGCAGGGGAGACTGGAATTCCTGGTGTAGCGGTGAAATGCGCAGATATCAGGAGGAACACCGGTGGCGAAGGCGGGTCTCTGGGCCTTACCTGACGCTGAGGAGCGAAAGCGTGGGGAGCGAACAGG	Bacteria	Actinobacteriota	Actinobacteria	Streptosporangiales	Nocardiopsaceae	Thermobifida	fusca	16928	193	143	160	285	334	398	326	376	388	540	846	710	667	717	716	821	778	623	372	336	332	398	503	505	267	305	248	472	578	523	671	654	509	22	20	24	27	52	62	60
ESV37	TACAGAGGGTGCGAGCGTTAATCGGAATTACTGGGCGTAAAGCGCGCGTAGGCGGCTTTGCAAGTCGGGTGTGAAATCCCTGGGCTTAACCTAGGAACTGCACTCGAGACTGCATTGCTAGAGTATGGTAGAGGGAAGTGGAATTTCCGGTGTAGCGGTGAAATGCGTAGATATCGGAAGGAACACCAGTGGCGAAAGCGACTTCCTGGACCAATACTGACGCTCAGGCGCGAAAGCGTGGGGAGCAAACAGG	Bacteria	Proteobacteria	Gammaproteobacteria	Steroidobacterales	Steroidobacteraceae	NA	NA	16413	482	481	489	811	794	956	927	946	991	540	636	650	16	22	62	4	15	7	677	690	575	456	446	413	454	437	410	15	11	13	144	149	102	35	45	207	73	123	114	12
ESV38	TACGAAGGGGGCTAGCGTTGTTCGGATTTACTGGGCGTAAAGCGCACGTAGGCGGATCGTTAAGTCGGGGGTGAAATCCTGGAGCTCAACTCCAGAACTGCCTTCGATACTGGCGATCTTGAGTCCGGAAGAGGTGAGTGGAACTCCTAGTGTAGAGGTGGAATTCGTAGATATTAGGAAGAACACCAGTGGCGAAGGCGGCTCACTGGTCCGGTACTGACGCTGAGGTGCGAAAGCGTGGGGAGCAAACAGG	Bacteria	Proteobacteria	Alphaproteobacteria	Rhizobiales	Devosiaceae	Devosia	NA	15810	0	0	0	92	72	98	107	106	158	37	33	32	149	79	44	61	50	41	59	63	68	55	41	34	55	87	69	52	40	70	46	45	37	27	37	0	354	292	248	390
ESV39	TACGTAGGGTGCGAGCGTTAATCGGAATTACTGGGCGTAAAGCGTGCGCAGGCGGTGATGTAAGACAGATGTGAAATCCCCGGGCTCAACCTGGGACCTGCATTTGTGACTGCATCGCTAGAGTACGGCAGAGGGGGATGGAATTCCGCGTGTAGCAGTGAAATGCGTAGATATGCGGAGGAACACCGATGGCGAAGGCAATCCCCTGGGCCTGTACTGACGCTCATGCACGAAAGCGTGGGGAGCAAACAGG	Bacteria	Proteobacteria	Gammaproteobacteria	Burkholderiales	Comamonadaceae	Rhodoferax	koreense	15420	0	0	0	19	18	28	23	19	25	48	39	24	13	4	32	75	75	43	21	28	29	76	34	42	98	100	79	47	15	42	18	13	19	62	49	0	163	159	130	371
ESV40	CACGTAGGGGGCGAGCGTTGTCCGGATTCATTGGGCGTAAAGAGCTCGTAGGCGGCTCAGCAAGTCGGGTGTGAAAACTCCAGGCTCAACCTGGAGACGCCACCCGATACTGCTGTGGCTAGAGTCCAGTAGGGGAGCGTGGAATTCCCGGTGTAGCGGTGAAATGCGCAGATATCGGGAGGAACACCAGCGGCGAAGGCGGCGCTCTGGGCTGGAACTGACGCTGAGGAGCGAAAGCGTGGGGAGCAAACAGG	Bacteria	Actinobacteriota	Acidimicrobiia	Microtrichales	NA	NA	NA	15390	311	289	323	350	344	487	362	428	458	353	514	511	498	433	581	378	429	350	394	409	357	457	490	511	328	337	312	362	447	383	499	474	329	36	35	41	66	82	119	89
ESV41	TACGTAGGGTGCGAGCGTTAATCGGAATTACTGGGCGTAAAGCGTGCGCAGGCGGTTATGTAAGACAGATGTGAAATCCCCGGGCTCAACCTGGGAACTGCATTTGTGACTGCATAGCTAGAGTACGGCAGAGGGGGATGGAATTCCGCGTGTAGCAGTGAAATGCGTAGATATGCGGAGGAACACCGATGGCGAAGGCAATCCCCTGGGCCTGTACTGACGCTCATGCACGAAAGCGTGGGGAGCAAACAGG	Bacteria	Proteobacteria	Gammaproteobacteria	Burkholderiales	Comamonadaceae	Curvibacter	NA	15264	0	0	0	120	141	179	172	159	130	34	47	43	126	110	39	17	44	39	37	28	31	30	43	39	61	43	65	65	85	42	16	24	22	52	50	6	676	953	720	867
ESV42	TACGTAGGGTGCAAGCGTTAATCGGAATTACTGGGCGTAAAGCGTGCGCAGGCGGTTATGTAAGTCAGATGTGAAATCCCCGGGCTCAACCTGGGAATGGCATTTGAGACTGCATGGCTAGAGTGTGTCAGAGGGGGGTAGAATTCCACGTGTAGCAGTGAAATGCGTAGAGATGTGGAGGAATACCGATGGCGAAGGCAGCCCCCTGGGATAACACTGACGCTCATGCACGAAAGCGTGGGGAGCAAACAGG	Bacteria	Proteobacteria	Gammaproteobacteria	Burkholderiales	Oxalobacteraceae	Herminiimonas	NA	14848	0	0	0	0	0	0	0	0	0	40	30	21	0	0	19	36	16	13	82	64	81	69	34	15	58	68	40	69	2	59	37	53	36	67	27	0	175	77	57	152
ESV43	TACGGAGGATCCAAGCGTTATCCGGATTTATTGGGTTTAAAGGGTGCGTAGGCGGCTTATTAAGTCAGGGGTGAAAGACGGTGGCTCAACCATCGCAGTGCCCTTGATACTGATGAGCTTGAATGAACTAGAGGTAGGCGGAATGTGACAAGTAGCGGTGAAATGCATAGATATGTCACAGAACACCGATTGCGAAGGCAGCTTACTATGGTTTTATTGACGCTGAGGCACGAAAGCGTGGGGATCAAACAGG	Bacteria	Bacteroidota	Bacteroidia	Sphingobacteriales	Sphingobacteriaceae	Pedobacter	NA	14360	0	0	0	21	22	34	33	32	32	24	14	6	40	21	11	24	33	12	28	29	36	35	12	22	30	35	27	49	20	36	31	9	21	11	10	0	287	271	231	314
ESV44	TACGTAGGTGGCAAGCGTTGTCCGGAATTATTGGGCGTAAAGCGCGCGCAGGCGGTCCTTTAAGTCTGATGTGAAATCTTGCGGCTCAACCGCAAGCGGCCATTGGAAACTGGGGGACTTGAGTGCAGGAGAGGGAAGTGGAATTCCACGTGTAGCGGTGAAATGCGTAGAGATGTGGAGGAACACCAGTGGCGAAGGCGGCTTCCTGGCCTGTAACTGACGCTGAGGCGCGAAAGCGTGGGGAGCAAACAGG	Bacteria	Firmicutes	Bacilli	Bacillales	Bacillaceae	NA	NA	14117	73	72	53	182	208	222	314	311	325	333	464	505	556	414	522	589	637	569	247	290	268	487	503	522	220	218	222	430	632	516	681	657	455	23	25	35	44	52	62	57
ESV45	TACGTAGGGTGCAAGCGTTAATCGGAATTACTGGGCGTAAAGCGTGCGCAGGCGGTTCGGAAAGAAAGATGTGAAATCCCAGAGCTTAACTTTGGAACTGCATTTTTAACTACCGGGCTAGAGTGTGTCAGAGGGAGGTGGAATTCCGCGTGTAGCAGTGAAATGCGTAGAGATGCGGAGGAACACCGATGGCGAAGGCAGCCTCCTGGGATAACACTGACGCTCATGCACGAAAGCGTGGGGAGCAAACAGG	Bacteria	Proteobacteria	Gammaproteobacteria	Burkholderiales	Alcaligenaceae	Achromobacter	NA	14059	0	0	0	0	0	0	0	0	0	78	77	60	0	0	64	64	101	61	149	153	145	55	32	24	97	118	96	324	251	262	206	202	152	36	0	0	88	23	15	136
ESV46	AACGGGGGGGACTAGTGTTATTCATCCTAACTGGGCGTAAAGGGCATGTAGGCGGTTTGTTATGTTTTTAGTAAAATTCTTGGGCTCAACCCAAGGGCGACTTTTTAAACTGATGAACTTGAGTTTATTTGAGCAAAACGGTACATATAGTGTAAAGGTGAAATTTGTAGAAATTATATGGACCACCAACGGGCGAAGGCGGTTTTGCAAATAATAACTGACGCTAAAGTGCGAAAGCATGGGGAGCGAACAGG	Bacteria	Proteobacteria	Alphaproteobacteria	Rickettsiales	Mitochondria	NA	NA	13686	412	522	396	370	342	459	517	760	734	985	863	969	415	253	314	260	296	220	433	462	429	551	382	514	121	169	131	184	252	190	154	162	91	5	4	61	17	13	22	6
ESV47	TACGTAGGGGGCGAGCGTTGTCCGGAATTATTGGGCGTAAAGAGCTCGTAGGCGGCTCAGCAAGTCGGCTGTGAAATCCCGAGGCTCAACCTCGGAACTGCAGTCGATACTGCTGTGGCTAGAGTCTGGTAGAGGAGAGTGGAATTCCCGGTGTAGCGGTGAAATGCGCAGATATCGGGAGGAACACCAGTAGCGAAGGCGGCTCTCTGGGCCAGTACTGACGCTGAGGAGCGAAAGCGTGGGGAGCAAACAGG	Bacteria	Actinobacteriota	Acidimicrobiia	Actinomarinales	NA	NA	NA	13673	547	591	593	778	858	967	796	871	849	310	478	388	36	14	46	14	15	15	505	466	427	286	334	324	316	388	307	10	10	10	140	123	98	17	28	249	32	61	44	9
ESV48	TACGAAGGGTGCAAGCGTTGTTCGGATTTATTGGGCGTAAAGCGCGCGTAGGCGGACCTGCAAGTCAGATGTGAAATCTCGGGGCTCAACCTCGAAACTGCGTCTGAAACTACAGGTCTAGAATCTTGGAGGGGGTAGGGGAATTTCGCATGTAGGGGTAAAATCCGTAGATATGCGAAGGAACACCAGAGGCGAAGGCGCCTACCTGGACAAGTATTGACGCTGAGGCGCGAAAGCGTGGGGATCAAACAGG	Bacteria	Bdellovibrionota	Bdellovibrionia	Bacteriovoracales	Bacteriovoracaceae	Bacteriovorax	NA	13190	0	0	0	46	97	95	121	113	109	53	93	57	114	70	75	40	43	41	44	37	62	65	84	60	83	85	68	60	58	35	33	24	28	84	86	8	597	853	706	544
ESV49	TACGAAGGGTGCAAGCGTTACTCGGAATTACTGGGCGTAAAGCGTGCGTAGGTGGTGGTTTAAGTCTGCTGTGAAAGCCCTGGGCTCAACCTGGGAATTGCAGTGGATACTGGGTCACTAGAGTGTGGTAGAGGGATGCGGAATTTCTGGTGTAGCAGTGAAATGCGTAGAGATCAGAAGGAACATCCGTGGCGAAGGCGGCATCCTGGGCCAACACTGACACTGAGGCACGAAAGCGTGGGGAGCAAACAGG	Bacteria	Proteobacteria	Gammaproteobacteria	Xanthomonadales	Xanthomonadaceae	Pseudoxanthomonas	NA	13155	0	0	0	233	190	241	270	215	250	90	84	47	123	94	58	45	44	53	34	40	42	124	154	48	68	69	93	44	37	48	29	21	22	812	986	217	513	587	368	380
ESV50	TACGTAGGGGGCGAGCGTTGTCCGGAATTATTGGGCGTAAAGCGCGCGTAGGCGGCTGGTTAAGTCCTGTGTGAAAGACCACGGCTCAACCGTGGGGGTGCACGGGAAACTGGCCGGCTTGAGTGCAGGAGAGGGGAGCGGAATTCCCGGTGTAGCGGTGGAATGCGTAGAGATCGGGAGGAACACCAGTGGCGAAGGCGGCTCCCTGGCCTGTAACTGACGCTGAGGCGCGAAAGCGTGGGGAGCGAACAGG	Bacteria	Firmicutes	Bacilli	Thermoactinomycetales	Thermoactinomycetaceae	Planifilum	NA	13012	71	88	71	191	221	239	239	253	282	288	396	381	416	356	429	583	578	583	258	275	284	310	320	357	203	216	242	492	554	489	719	653	480	23	16	114	35	68	65	74
ESV51	TACGTAGGTGGCAAGCGTTGTCCGGAATTATTGGGCGTAAAGCGCGCGCAGGCGGTCCTTTAAGTCTGATGTGAAAGCCCCCGGCTCAACCGGGGAGGGTCATTGGAAACTGGGGGACTTGAGTGCAGGAGAGGGAAGTGGAATTCCACGTGTAGCGGTGAAATGCGTAGAGATGTGGAGGAACACCAGTGGCGAAGGCGGCTTCCTGGCCTGTAACTGACGCTGAGGCGCGAAAGCGTGGGGAGCAAACAGG	Bacteria	Firmicutes	Bacilli	NA	NA	NA	NA	12663	79	52	56	172	211	233	264	298	327	289	407	434	575	400	523	523	546	560	237	198	205	381	404	428	203	220	179	387	514	445	626	585	375	16	22	31	44	57	72	50
ESV52	TACGTAGGTGGCAAGCGTTGTCCGGAATTATTGGGCGTAAAGCGCGCGCAGGCGGCCTTTTAAGTCTGATGTGAAAGCCCACGGCTCAACCGTGGAGGGTCATTGGAAACTGGAAGGCTTGAGTGCAGAAGAGGAGAGCGGAATTCCACGTGTAGCGGTGAAATGCGTAGAGATGTGGAGGAACACCAGTGGCGAAGGCGGCTCTCTGGTCTGTAACTGACGCTGAGGCGCGAAAGCGTGGGGAGCGAACAGG	Bacteria	Firmicutes	Bacilli	Bacillales	Planococcaceae	Domibacillus	NA	12584	99	81	69	165	209	257	307	299	340	240	362	317	617	454	465	522	542	465	205	211	198	330	273	301	172	221	187	532	606	576	592	517	399	16	29	25	34	49	81	72
ESV53	TACGAAGGGGGCTAGCGTTGTTCGGAATTACTGGGCGTAAAGGGCGCGTAGGCGGACTGTTAAGTCAGGGGTGAAATCCCGGGGCTCAACCCCGGAACTGCCTTTGATACTGGCGGTCTTGAGTTCGGGAGAGGTGAGTGGAATTCCGAGTGTAGAGGTGAAATTCGTAGATATTCGGAGGAACACCAGTGGCGAAGGCGGCTCACTGGCCCGATACTGACGCTGAGGCGCGAAAGCGTGGGGAGCAAACAGG	Bacteria	Proteobacteria	Alphaproteobacteria	Rhizobiales	Rhizobiaceae	Chelativorans	composti	12388	580	790	759	856	921	1114	292	343	351	38	53	35	0	0	0	0	4	0	476	391	446	351	315	264	338	446	366	3	0	0	156	118	89	0	0	469	7	4	0	16
ESV54	GTCGGGATGTGCAAGTCCTCGTCAGCATAACTGGGCGTACAGGGTGTGTAGGCGGTAATGATAGTTGTATTCTTCGTGACTGATGTAGAGTTGTATACAGCATACAATACATCATTACTTGAGTTATGTGGGTGGTATTGGAACTAGCTAGCACTAGTACCGAAAGACTGAGTCTAGTGGGAACGCCAATAGGTGAAGACGAATACCAATACATAACTGACGCTAATGCACAAAAGCATGGGTATCGAATGGG	Bacteria	Proteobacteria	Alphaproteobacteria	Rickettsiales	Mitochondria	NA	NA	12342	146	148	252	65	118	87	113	101	328	472	631	463	507	582	426	462	477	459	161	190	297	389	442	388	171	256	170	710	861	895	532	383	539	0	2	37	3	3	3	5
ESV55	TACGTAGGTGGCAAGCGTTGTCCGGAATTATTGGGCGTAAAGCGCGCGCAGGCGGTCCTTTAAGTCTGATGTGAAAGCCCACGGCTCAACCGTGGAGGGTCATTGGAAACTGGAGGACTTGAGTGCAGAAGAGGAAAGTGGAATTCCAAGTGTAGCGGTGAAATGCGTAGAGATTTGGAGGAACACCAGTGGCGAAGGCGACTTTCTGGTCTGTAACTGACGCTGAGGCGCGAAAGCGTGGGGAGCAAACAGG	Bacteria	Firmicutes	Bacilli	Bacillales	Planococcaceae	Lysinibacillus	NA	12290	141	110	133	134	182	193	287	307	334	204	329	340	584	503	490	490	559	459	221	200	227	269	324	341	181	196	173	488	546	481	508	526	374	20	34	46	27	46	78	86
ESV56	TACGGAGGATCCAAGCGTTATCCGGAATCATTGGGTTTAAAGGGTCCGTAGGCGGTCTTGTAAGTCAGTGGTGAAAGCCCATCGCTCAACGGTGGAACGGCCATTGATACTGCAGGACTTGAATTATTGGGAAGTAACTAGAATATGTAGTGTAGCGGTGAAATGCTTAGAGATTACATGGAATACCAATTGCGAAGGCAGGTTACTACCAATTGATTGACGCTGATGGACGAAAGCGTGGGTAGCGAACAGG	Bacteria	Bacteroidota	Bacteroidia	Flavobacteriales	Flavobacteriaceae	Flavobacterium	NA	11897	0	0	0	0	1	0	0	0	0	24	20	12	0	0	16	10	16	5	24	18	31	37	17	9	14	36	25	29	0	29	21	15	9	22	18	0	143	89	74	39
ESV57	TACGAAGGTCCCAAGCGTTGTTCGGAATCACTGGGCGTAAAGGGAGCGTAGGCGGCGTGGTAAGTCAGATGTGAAATCCCGGGGCTCAACCCCGGAACTGCATCCGATACTGCCGTGCTTGAGGGTTGGAGAGGTAGCTGGAATTCTCGGTGTAGCAGTGAAATGCGTGGATATCGAGAGGAACACTCGTGGCGAAGGCGAGCTACTGGACAACATCTGACGCTGAGGCTCGAAGGCTAGGGGAGCAAAAGGG	Bacteria	Verrucomicrobiota	Verrucomicrobiae	Verrucomicrobiales	Rubritaleaceae	Luteolibacter	NA	11733	0	0	0	103	98	116	117	115	146	41	36	42	199	131	45	30	38	35	31	21	37	64	28	49	39	38	57	31	23	38	22	29	25	40	17	0	618	484	712	348
ESV58	TACGTAGGGTGCAAGCGTTGTCCGGAATTATTGGGCGTAAAGAGCTCGTAGGCGGTGTGTCGCGTCTGCCGTGAAAACCTGCGGCTTAACCGTGGGCGTGCGGTGGATACGGGCACACTTGAGTTCGGTAGGGGAGACTGGAATTCCTGGTGTAGCGGTGGAATGCGCAGATATCAGGAGGAACACCAGTGGCGAAGGCGGGTCTCTGGGCCGAAACTGACGCTGAGGAGCGAAAGCGTGGGGAGCGAACAGG	Bacteria	Actinobacteriota	Actinobacteria	Pseudonocardiales	Pseudonocardiaceae	Saccharomonospora	viridis	11578	125	148	143	365	412	454	386	387	443	368	530	467	194	201	290	370	383	358	326	338	327	306	338	294	230	271	234	216	221	236	321	297	252	23	17	104	49	46	62	66
ESV59	TACGTAGGGCGCAAGCGTTGTCCGGAATTATTGGGCGTAAAGAGCTCGTAGGCGGTTTGTCGCGTCTGCTGTGAAAACCCGAGGCTCAACCTCGGGCCTGCAGTGGGTACGGGCAGACTAGAGTGCGGTAGGGGAGACTGGAATTCCTGGTGTAGCGGTGGAATGCGCAGATATCAGGAGGAACACCGATGGCGAAGGCAGGTCTCTGGGCCGCAACTGACGCTGAGGAGCGAAAGCGTGGGGAGCGAACAGG	Bacteria	Actinobacteriota	Actinobacteria	Micrococcales	Cellulomonadaceae	Actinotalea	NA	11410	376	428	437	537	681	765	492	505	566	240	388	348	197	132	189	159	152	149	306	315	294	265	294	294	208	301	194	122	160	136	171	170	157	20	16	127	26	56	65	48
ESV60	TACGAAGGGGGCTAGCGTTGTTCGGAATCACTGGGCGTAAAGCGCACGTAGGCGGATTTGCCAGTCAGGGGTGAAATCCCGGGGCTCAACCTCGGAACTGCCTTTGATACAGCAAGTCTAGAGTCCGGAAGAGGTGAGTGGAATTCCTAGTGTAGAGGTGAAATTCGTAGATATTAGGAGGAACACCAGTGGCGAAGGCGGCTCACTGGTCCGGCACTGACGCTGAGGTGCGAAAGCGTGGGGAGCAAACAGG	Bacteria	Proteobacteria	Alphaproteobacteria	Rhizobiales	Hyphomicrobiaceae	Hyphomicrobium	NA	11369	209	157	152	119	151	168	203	182	240	203	287	254	408	333	342	452	399	437	239	224	188	248	248	263	192	202	186	349	392	360	546	482	347	18	17	78	44	74	89	113
ESV61	GACGGAGGGCGCGAGCGTTGTTCGGAATTACTGGGCGTAAAGCGCGCGCAGGCGGATGTGGCAAGTCGGAAGTGAAATCCCGGGGCTCAACCCCGGGACTGCTTCCGATACTGCTCGTCTAGGGACCGGTAGAGGCTGGTGGAATTCCCGGTGTAGCGGTGGAATGCGTAGAGATCGGGAAGAACACCTGTGGCGAAGGCGGCCAGCTGGGCCGGATCCGACGCTGAGGCGCGAAAGCGTGGGGAGCAAACAGG	Bacteria	Gemmatimonadota	S0134 terrestrial group	NA	NA	NA	NA	11294	177	161	173	213	241	289	300	282	332	375	446	455	287	252	334	361	321	345	307	270	281	357	414	388	186	268	233	259	249	216	371	356	251	21	38	25	83	81	76	68
ESV62	AACGTAGGACGCGAGCGTTATCCGGATTTACTGGGCGTAAAGCGCGGGCAGGCGGTGGTCCAAGTCGGACGTGAAAGCTCCCGGCTCAACTGGGAGAGGTCGTTCGAAACTGGGCCGCTAGAGGGCAGTAGAGGGGCGTGGAATTCCGGGTGGAGTGGTGAAATGCGTAGAGATCCGGAGGAACACCAGAGGCGAAGGCGGCGCCCTGGGCTGCACCTGACGCTGAGCCGCGAAAGCTAGGGGAGCGAACGGG	Bacteria	Chloroflexi	Anaerolineae	SBR1031	NA	NA	NA	11026	764	655	659	232	395	522	305	395	358	235	298	566	63	78	167	152	138	157	318	285	277	240	218	359	185	233	211	67	85	68	165	164	154	24	19	766	35	43	48	39
ESV63	TACGTAGGGGCCGAGCGTTGTCCGGAGTTACTGGGCGTAAAGCGTGCGCAGGCGGCTTGTCGCGCCCGGCGTGAAAGCCCCCGGCTCAACCGGGGAGGGTCGTCGGGGACGGGCAGGCTTGAGGACAGCAGGGGCTGGTGGAATTCCCGGTGTAGTGGTGAAATGCGTAGAGATCGGGAGGAACACCTGTGGCGAAGGCGGCCAGCTGGGCTGGACCTGACGCTGAGGCACGAAGGCGTGGGGAGCGAACGGG	Bacteria	Chloroflexi	Chloroflexia	Thermomicrobiales	JG30-KF-CM45	NA	NA	10996	104	98	102	267	355	278	304	414	388	245	506	452	232	330	388	409	383	95	267	270	301	241	459	390	288	288	165	198	303	204	312	287	199	16	46	82	42	83	82	72
ESV64	TACGAAGGGGGCTAGCGTTGTTCGGAATTACTGGGCGTAAAGCGCACGTAGGCGGATATTTAAGTCAGGGGTGAAATCCCGCAGCTCAACTGCGGAACTGCCTTTGATACTGGGTATCTTGAGTATGGAAGAGGTTAGTGGAATTGCGAGTGTAGAGGTGAAATTCGTAGATATTCGCAGGAACACCAGTGGCGAAGGCGGCTAACTGGTCCATAACTGACGCTGAGGTGCGAAAGCGTGGGGAGCAAACAGG	Bacteria	Proteobacteria	Alphaproteobacteria	Rhizobiales	Rhizobiaceae	Allorhizobium-Neorhizobium-Pararhizobium-Rhizobium	NA	10847	0	0	0	0	9	2	5	0	0	25	24	13	0	0	16	31	19	28	55	73	71	51	15	23	48	47	46	52	0	49	60	41	45	55	26	9	119	76	50	142
ESV65	GACAGAGGGTGCAAACGTTGCTCGGAATCACTGGGCGTAAAGGGCGCGTAGGCGGATCGGGAAGTCGGGTGTGAAATCCCTGGGCTCAACCTAGGAACTGCATTCGAAACTCCCGGTCTAGAGTGACGGAGAGGAAAGCGGAATTCCCGGTGTAGAGGTGAAATTCGTAGATATCGGGAGGAACACCAGAGGCGAAGGCGGCTTTCTGGACGTTGACTGACGCTGAGGCGCGAAAGCGTGGGGAGCAAACAGG	Bacteria	Myxococcota	Polyangia	Polyangiales	Sandaracinaceae	NA	NA	10433	408	462	463	602	686	776	556	587	624	203	207	218	7	5	27	11	1	6	377	326	354	263	293	275	285	321	267	4	5	7	146	95	88	9	17	137	34	31	33	6
ESV66	TACGGAGGATCCAAGCGTTATCCGGAATCATTGGGTTTAAAGGGTCCGTAGGCGGCTTAATAAGTCAGCGGTGAAAGTTTTTGGCTTAACCAAAAAATTGCCATTGATACTGTTAGGCTTGAATTTTTGTGAAGTAACTAGAATATGTAGTGTAGCGGTGAAATGCTTAGATATTACATGGAATACCAATTGCGAAGGCAGGTTACTAACAAACGATTGACGCTGATGGACGAAAGCGTGGGTAGCGAACAGG	Bacteria	Bacteroidota	Bacteroidia	Flavobacteriales	Flavobacteriaceae	Flavobacterium	NA	10372	0	0	0	0	0	0	0	0	0	30	22	15	0	0	24	9	20	13	6	7	15	39	29	20	10	33	11	22	0	27	13	7	3	19	11	0	173	123	90	33
ESV67	TACGTAGGTGGCAAGCGTTGTCCGGAATTATTGGGCGTAAAGCGCGCGCAGGCGGTCCTTTAAGTCTGATGTGAAAGCCCGCGGCTTAACCGCGGAGGGTCATTGGAAACTGGAGGACTTGAGTGCAGAAGAGGAGAGTGGAATTCCACGTGTAGCGGTGAAATGCGTAGAGATGTGGAGGAACACCAGTGGCGAAGGCGACTCTCTGGTCTGTAACTGACGCTGAGGCGCGAAAGCGTGGGGAGCAAACAGG	Bacteria	Firmicutes	Bacilli	Bacillales	Bacillaceae	NA	NA	10310	58	56	62	133	150	170	197	198	226	230	299	277	416	345	399	587	480	431	199	193	168	255	308	351	167	205	168	358	452	356	478	466	367	12	18	10	33	43	59	56
ESV68	TACGAAGGGTGCAAGCGTTACTCGGAATTACTGGGCGTAAAGCGTGCGTAGGTGGTGGCTTAAGTCCGTTGTGAAAGCCCTGGGCTCAACCTGGGAATTGCAGTGGATACTGGGTCACTAGAGTGTGGTAGAGGGTGGCGGAATTCCCGGTGTAGCAGTGAAATGCGTAGAGATCGGGAGGAACACCCGTGGCGAAGGCGGCCACCTGGGCCAACACTGACACTGAGGCACGAAAGCGTGGGGAGCAAACAGG	Bacteria	Proteobacteria	Gammaproteobacteria	Xanthomonadales	Xanthomonadaceae	Pseudoxanthomonas	taiwanensis	10174	424	412	451	729	954	913	409	364	343	33	52	38	13	7	5	1	5	4	315	325	305	330	308	259	295	388	331	8	1	3	105	83	103	6	4	136	18	16	18	13
ESV69	GACGGAGGGCGCGAGCGTTGTTCGGAATTACTGGGCGTAAAGCGCGCGCAGGCGGATGGGCAAGTCGGAAGTGAAATTCCGGGGCTCAACCCCGGACCGGCTTCCGATACTGTTCGTCTAGGGACCGGTAGGGGCCGGTGGAATTCCCGGTGTAGCGGTGGAATGCGTAGAGATCGGGAAGAACACCCGTGGCGAAGGCGGCCGGCTGGGCCGGATCCGACGCTGAGGCGCGAAAGCGTGGGGAGCAAACAGG	Bacteria	Gemmatimonadota	S0134 terrestrial group	NA	NA	NA	NA	10173	211	150	110	154	152	165	184	175	230	225	297	272	326	321	407	438	430	451	195	206	168	287	269	294	184	180	158	300	318	317	571	442	321	24	16	4	43	42	77	62
ESV70	TACGTAGGGGGCGAGCGTTATCCGGATTTATTGGGCGTAAAGCGCGCGCAGGCGGTCAGGTAAGTCGGATGTGAAAGGCTACGGCTCAACCGTAGAGCGGCATCCGAAACTGTTTGACTTGAGTGCAGGAGAGGAGAGTGGAATTCCCGGTGTAGCGGTGGAATGCGTAGAGATCGGGAGGAACACCAGTGGCGAAGGCGACTCTCTGGACTGTAACTGACGCTGAGGCGCGAAAGCGTGGGGAGCAAACAGG	Bacteria	Firmicutes	Bacilli	Thermoactinomycetales	Thermoactinomycetaceae	Thermoflavimicrobium	NA	10100	306	221	201	123	138	149	152	146	142	167	231	265	330	261	387	515	449	435	195	225	187	218	269	256	196	231	183	285	305	232	524	480	363	14	30	77	33	56	45	77
ESV71	TACAGAGGGTGCAAGCGTTGTTCGGAATTATTGGGCGTAAAGCGAGTGTAGGCGGGATGGCAAGTCGGATGTGAAAGCCCACGGCTCAACCGTGGAAGTGCGTTCGAAACTGCCGTTCTTGAGTGTCGGAGAGGGTGGCGGAATTCCCGGTGTAGAGGTGAAATTCGTAGATATCGGGAGGAACACCAGTGGCGAAGGCGGCCACCTGGACGAACACTGACGCTGAGACTCGAAAGCGTGGGGAGCAAACAGG	Bacteria	Myxococcota	Myxococcia	Myxococcales	Vulgatibacteraceae	Vulgatibacter	NA	10011	242	199	172	173	217	232	187	213	185	180	192	206	324	273	350	324	350	331	230	224	216	194	220	241	212	235	202	214	257	270	432	379	336	20	19	33	42	84	77	120
ESV72	TACAGAGGGTGCGAGCGTTGTTCGGAATCACTGGGCGTAAAGCGCGCGCAGGCGGGACTTGCAAGTCGGGAGTGAAAGGCCGGGGCTCAACCCCGGAGCTGCTTTCGAGACTGCGGACCTGGAGACCAGTAGGGGTTGGTGGAATTCCCGGTGTAGCGGTGGAATGCGTAGAGATCGGGAAGAACACCGGTGGCGAAGGCGGCCAACTGGGCTGGATCTGACGCTGAGGCGCGAAAGCGTGGGGAGCAAACAGG	Bacteria	Gemmatimonadota	S0134 terrestrial group	NA	NA	NA	NA	9683	311	445	460	645	635	855	428	417	448	89	144	124	16	6	23	22	7	11	317	309	319	237	240	220	268	331	271	7	8	5	110	78	109	6	11	425	32	40	39	19
ESV73	TACGTAGGTGGCAAGCGTTGTCCGGAATTATTGGGCGTAAAGCGCGCGCAGGCGGTCTCTTAAGTCTGATGTGAAAGCCCCCGGCTCAACCGGGGAGGGTCATTGGAAACTGGGAGACTTGAGTGCAGGAGAGGGAAGCGGAATTCCATGTGTAGCGGTGAAATGCGTAGAGATATGGAGGAACACCAGTGGCGAAGGCGGCTTCCTGGCCTGTAACTGACGCTGAGGCGCGAAAGCGTGGGGAGCAAACAGG	Bacteria	Firmicutes	Bacilli	Bacillales	Bacillaceae	Ureibacillus	suwonensis	9482	46	41	31	124	137	133	235	219	253	231	377	355	375	370	338	448	406	360	211	177	181	264	375	345	146	151	128	278	360	317	453	387	281	12	24	23	34	53	64	35
ESV74	TACAGAGGGTGCGAGCGTTGTTCGGAATTATTGGGCGTAAAGCGCTGGTAGGTGGCTTGTTAAGTCGCGTGTGAAATCTCCAGGCTCAACCTGGAAAGTGCGCGCGAAACTGGCGGGCTTGAGTGCCGGAGAGGGTCGCGGAATTCCCAGTGTAGAGGTGAAATTCGTAGATATTGGGAGGAACACCAGAGGCGAAGGCGGCGACCTGGAAGGTAACTGACACTGAGCAGCGAAAGCGTGGGGAGCAAACAGG	Bacteria	Myxococcota	Myxococcia	Myxococcales	Anaeromyxobacteraceae	Anaeromyxobacter	NA	9341	0	0	0	123	93	118	117	136	134	40	48	58	134	110	70	28	25	51	50	61	61	55	57	63	36	46	88	55	72	28	29	30	27	25	34	0	529	705	614	468
ESV75	GACGAACTGCGCAAACGTTATTCGGAATTACTGGGCTTAAAGAGTCCGTAGGCGGCGTGTTAGGTGGGGTGTGAAATCCCTCGGCCCAACCGAGGAATTGCGCTCCAAACCGGCACGCTAGAGGAAGGTAGAGGTGAGCGGAACTGATGGTGGAGCGGTGAAATGCGTTGATATCATCAGGAACACCGGAGGCGAAGGCGGCTCACTGGGCCTTTTCTGACGCTGAGGGACGAAAGCTAGGGGAGCGAACGGG	Bacteria	Planctomycetota	Planctomycetes	Pirellulales	Pirellulaceae	Rhodopirellula	NA	9318	55	84	51	39	104	78	42	88	86	100	200	398	171	373	439	495	539	507	179	158	137	86	175	398	138	176	143	229	671	507	569	576	393	5	7	11	26	20	54	46
ESV76	AACGTAGGAGGCAAGCGTTATCCGGAGTTACTGGGCGTAAAGCGCGCGCAGGCGGTTAGGCAAGTTGGGTGTGAAAGCTCCCGGCTAAACCGGGAGAGTGCATTCAAGACTGCCTGGCTAGAGGACGGTAGAGGGGCGCAGAATTCGGGGTGTAGCGGTGAAATGTGTAGAGATCCCGAGGAATACCAGTGGGGAAGCCGGCGCCCTGGGCCGAACCTGACGCTGAGGCGCGACAGCGTGGGGAGCGAACGGG	Bacteria	Chloroflexi	Anaerolineae	SBR1031	A4b	NA	NA	9251	325	348	315	1034	1582	1418	240	249	261	47	103	58	15	13	13	10	14	4	302	350	334	181	237	169	209	258	226	7	8	10	91	57	69	0	0	127	7	16	10	5
ESV77	TACGGAGGATCCAAGCGTTATCCGGATTTATTGGGTTTAAAGGGTGCGTAGGCGGCCTATTAAGTCAGGGGTGAAAGACGGTGGCTCAACCATCGCAGTGCCTTTGATACTGATGGGCTTGAATGAACCTGAGGTAGGCGGAATGTGACAAGTAGCGGTGAAATGCATAGATATGTCACAGAACACCAATTGCGAAGGCAGCTTACTAAAGTTTAATTGACGCTGAGGCACGAAAGCGTGGGGATCAAACAGG	Bacteria	Bacteroidota	Bacteroidia	Sphingobacteriales	Sphingobacteriaceae	Arcticibacter	NA	9196	0	0	0	28	35	31	36	27	42	15	38	34	49	30	36	20	25	15	13	13	18	20	40	20	26	33	26	20	19	14	4	12	4	26	34	4	584	704	612	520
ESV78	TACGTAGGGGGCAAGCGTTGTCCGGAATTATTGGGCGTAAAGCGCGCGCAGGCGGCCTTGTAAGTCTGTCGTTTAAACTCGGAGCTCAACTTCGAGTCGCGATGGAAACTGCAAAGCTTGAGTGCAGAAGAGGAAAGTGGAATTCCACGTGTAGCGGTGAAATGCGTAGAGATGTGGAGGAACACCAGTGGCGAAGGCGACTTTCTGGGCTGTAACTGACGCTGAGGCGCGAAAGCGTGGGGAGCAAACAGG	Bacteria	Firmicutes	Bacilli	Paenibacillales	Paenibacillaceae	Paenibacillus	NA	9167	0	0	0	146	163	220	205	185	200	72	96	88	69	37	114	30	24	24	28	27	33	83	98	101	40	49	37	29	30	27	17	17	21	717	682	292	416	497	460	240
ESV79	TACGTAGGTGGCAAGCGTTGTCCGGAATTATTGGGCGTAAAGCGCGCGCAGGCGGTCTCTTAAGTCTGATGTGAAAGCCCCCGGCTCAACCGGGGAGGGTCATTGGAAACTGGGAGACTTGAGTGCAGAAGAGAAGAGTGGAATTCCACGTGTAGCGGTGAAATGCGTAGAGATGTGGAGGAACACCAGTGGCGAAGGCGACTCTTTGGTCTGTAACTGACGCTGAGGCGCGAAAGCGTGGGGAGCAAACAGG	Bacteria	Firmicutes	Bacilli	Bacillales	NA	NA	NA	9143	57	43	55	117	163	156	187	206	232	244	277	263	398	324	376	370	420	317	172	161	156	245	285	312	143	152	132	313	361	282	480	412	309	23	21	36	28	31	56	57
ESV80	TACGAAGGGTGCAAGCGTTACTCGGAATTACTGGGCGTAAAGCGTGCGTAGGTGGTTCGTTAAGTCTGATGTGAAAGCCCCGGGCTCAACCTGGGAATTGCATTGGATACTGGCGGGCTAGAGTACGGTAGAGGGTGGCGGAATTCCTGGTGTAGCAGTGAAATGCGTAGAGATCAGGAGGAACATCCGTGGCGAAGGCGGCCACCTGGACCAGTACTGACACTGAGGCACGAAAGCGTGGGGAGCAAACAGG	Bacteria	Proteobacteria	Gammaproteobacteria	Xanthomonadales	Xanthomonadaceae	Luteimonas	NA	9045	386	596	514	454	555	576	420	400	418	49	63	65	8	8	3	0	0	4	230	262	235	263	213	218	269	271	277	2	1	2	85	62	60	5	7	591	16	27	19	12
ESV81	TACGGAGGGTGCGAGCGTTAATCGGAATTACTGGGCGTAAAGCGCGCGTAGGCGGTGGCGTGAGTCGGGCGTGAAAGCCCCGGGCTTAACCTGGGAATTGCGTTCGATACTGCGCTGCTAGAGTCTGGGAGAGGGAAGGGGAATTCCGGGTGTAGCGGTGAAATGCGTAGATATCCGGAGGAACACCAGTGGCGAAGGCGCCTTCCTGGCCCAAGACTGACGCTGAGGTGCGAAAGCGTGGGGAGCAAACAGG	Bacteria	Proteobacteria	Gammaproteobacteria	Methylococcales	Methylococcaceae	NA	NA	8957	384	429	450	580	653	692	499	504	546	167	160	175	9	12	18	5	11	11	236	284	250	224	216	196	189	243	211	10	8	9	84	58	72	18	20	105	30	43	33	9
ESV82	TACGTAGGTGGCAAGCGTTGTCCGGAATTATTGGGCGTAAAGCGCGCGCAGGCGGTCTCTTAAGTCTGATGTGAAAGCCCCCGGCTCAACCGGGGAGGGTCATTGGAAACTGGGAGACTTGAGTGCAGGAGAGGGAAGTGGAATTCCATGTGTAGCGGTGAAATGCGTAGAGATATGGAGGAACACCAGTGGCGAAGGCGGCTTCCTGGCCTGTAACTGACGCTGAGGCGCGAAAGCGTGGGGAGCAAACAGG	Bacteria	Firmicutes	Bacilli	Bacillales	Bacillaceae	Ureibacillus	NA	8942	54	33	37	125	148	164	244	223	275	240	328	332	378	282	333	398	399	376	174	182	181	285	289	319	120	161	168	287	284	250	426	340	277	10	15	32	23	33	43	31
ESV83	TACGGAGGATCCAAGCGTTATCCGGATTTATTGGGTTTAAAGGGTGCGTAGGCGGCCTATTAAGTCAGGGGTGAAAGACGGTAGCTCAACTATCGCAGTGCCCTTGATACTGATGGGCTTGAATACACTAGAGGTAGGCGGAATGTGACAAGTAGCGGTGAAATGCATAGATATGTCACAGAACACCGATTGCGAAGGCAGCTTACTATGGTGTTATTGACGCTGAGGCACGAAAGCGTGGGGATCAAACAGG	Bacteria	Bacteroidota	Bacteroidia	Sphingobacteriales	Sphingobacteriaceae	Pedobacter	NA	8900	0	0	0	0	0	0	0	0	0	22	26	10	0	0	31	21	18	6	9	9	13	32	19	14	42	28	32	12	0	10	12	8	0	12	7	0	116	122	96	134
ESV84	TACGGAGGATCCAAGCGTTATCCGGATTTATTGGGTTTAAAGGGTGCGTAGGCGGCCTGTTAAGTCAGGGGTGAAAGACGGTGGCTCAACCATCGCAGTGCCCTTGATACTGATGGGCTTGAATACACCTGAGGTAGGCGGAATGTGACAAGTAGCGGTGAAATGCATAGATATGTCACAGAACACCAATTGCGAAGGCAGCTTACTAAAGTGTAATTGACGCTGAGGCACGAAAGCGTGGGGATCAAACAGG	Bacteria	Bacteroidota	Bacteroidia	Sphingobacteriales	Sphingobacteriaceae	Pedobacter	NA	8744	0	0	0	31	51	45	62	48	53	10	30	26	92	51	31	16	11	18	6	18	11	26	28	18	18	34	22	14	12	13	4	8	6	32	32	0	460	598	488	387
ESV85	TACGTAGGGCGCGAGCGTTGTCCGGAATTATTGGGCGTAAAGAGCTCGTAGGCGGCTGGTCGCGTCTGCCGTGAAAGCCCGCGGCTTAACCGTGGGTCTGCGGTGGATACGGGCCGGCTAGAGGCAGGCAGGGGCAAGTGGAATTCCTGGTGTAGCGGTGAAATGCGCAGATATCAGGAGGAACACCGGTGGCGAAGGCGGCTTGCTGGGCCTGTCCTGACGCTGAGGAGCGAAAGCGTGGGGAGCGAACAGG	Bacteria	Actinobacteriota	Actinobacteria	Streptosporangiales	Streptosporangiaceae	Thermopolyspora	flexuosa	8689	267	281	282	384	508	512	176	243	248	172	224	234	141	131	216	176	217	169	208	203	231	186	208	205	159	169	149	174	191	166	295	305	193	17	23	73	34	56	30	32
ESV86	TACGTAGGGTGCAAGCGTTAATCGGAATTACTGGGCGTAAAGCGTGCGCAGGCGGTTTTGTAAGTCTGTTGTGAAATCCCCGGGCTTAACCTGGGAATGGCAATGGAGACTGCAAGGCTAGAGTTTGGCAGAGGGGGGTAGAATTCCACGTGTAGCAGTGAAATGCGTAGAGATGTGGAGGAACACCGATGGCGAAGGCAGCCCCCTGGGTCAAGACTGACGCTCATGCACGAAAGCGTGGGGAGCAAACAGG	Bacteria	Proteobacteria	Gammaproteobacteria	Burkholderiales	Oxalobacteraceae	NA	NA	8656	0	0	0	135	152	136	180	149	151	10	10	12	103	61	10	32	33	40	28	25	25	11	16	16	30	55	67	22	33	23	18	25	20	17	23	0	361	389	345	612
ESV87	TACGAAGGGGGCTAGCGTTGCTCGGAATCACTGGGCGTAAAGGGCGCGTAGGCGGACTTTTAAGTCGGAGGTGAAAGCCCAGGGCTCAACCCTGGAATTGCCTTCGATACTGGGAGTCTTGAGTTCGGAAGAGGTTGGTGGAACTGCGAGTGTAGAGGTGAAATTCGTAGATATTCGCAAGAACACCAGTGGCGAAGGCGGCCAACTGGTCCGATACTGACGCTGAGGCGCGAAAGCGTGGGGAGCAAACAGG	Bacteria	Proteobacteria	Alphaproteobacteria	Rhizobiales	Beijerinckiaceae	Bosea	thiooxidans	8579	0	0	0	104	95	88	89	113	95	40	54	39	71	43	54	18	41	25	27	18	12	64	55	48	31	51	50	32	27	21	14	20	22	299	308	122	328	447	387	324
ESV88	GACGAGGGATCCTAGCGTTGTTCGGAATTATTGGGCGTAAAGCGGGTGTAGGTGGCTATGTAAGTCAAGTGTGAAAGCCTGGGGCTCAACCCCAGAAGTGCATTTGATACTGCGTAGCTTGAGTGCTGGAGAGGTTACTAGAATTGTTGGTGTAGTGGTGAAATACGTAGATATCAACAGGAATACCGGTGGCGAAGGCGGGTAACTGGCCAAGCACTGACACTCAGACCCGAAAGCGTGGGGATCAAACAGG	Bacteria	Bdellovibrionota	Bdellovibrionia	Bdellovibrionales	Bdellovibrionaceae	Bdellovibrio	NA	8437	0	0	0	54	58	46	46	42	67	14	12	10	42	20	13	28	22	28	19	16	18	23	19	19	37	30	41	51	50	40	11	18	16	15	13	0	197	219	178	348
ESV89	TACGGAGGGTGCAAGCGTTATCCGGATTCACTGGGTTTAAAGGGTGTGTAGGCGGATATTTAAGTCAGTGGTGAAATCTCCGGGCTCAACCCGGAAACTGCCATTGATACTATTTATCTTGAATACTGTTGAGGTAGGCGGAATATATCATGTAGCGGTGAAATGCTTAGATATGATATAGAACACCGATTGCGAAGGCAGCTTACTAAGCAGTTATTGACGCTGAGGCACGAAAGCGTGGGGATCAAACAGG	Bacteria	Bacteroidota	Bacteroidia	Chitinophagales	Chitinophagaceae	Edaphobaculum	NA	8431	0	0	0	85	42	76	119	67	69	12	32	11	73	51	17	19	21	25	36	25	27	23	36	23	28	48	51	27	45	21	17	21	13	24	15	0	428	498	422	423
ESV90	TACGTAGGGGGCAAGCGTTGTCCGGAATTATTGGGCGTAAAGCGCGCGTAGGCGGCCCTTTAAGTCTCGTGTTTAAACCCGGAGCTCAACTTCGGGTCGCACGGGAAACTGGGGGGCTTGAGTGCAGGAGAGGGAAGCGGAATTCCACGTGTAGCGGTGAAATGCGTAGAGATGTGGAGGAACACCAGTGGCGAAGGCGGCTTCCTGGTCTGTAACTGACGCTGAGGCGCGAAAGCGTGGGGAGCAAACAGG	Bacteria	Firmicutes	Bacilli	Paenibacillales	Paenibacillaceae	Ammoniibacillus	agariperforans	8377	48	46	52	130	117	157	139	146	150	197	254	276	258	213	285	431	389	392	166	175	167	170	216	236	129	154	147	275	347	294	454	330	254	24	17	23	22	52	74	56
ESV91	TACGTAGGGCGCAAGCGTTGTCCGGAATTATTGGGCGTAAAGAGCTCGTAGGCGGTCTGTCGCGTCTGGTGTGAAATCCCGAGGCTCAACCTCGGGCTTGCATCGGGTACGGGCGGACTAGAGTGCTGTAGGGGAGACTGGAATTCCTGGTGTAGCGGTGGAATGCGCAGATATCAGGAGGAACACCGATGGCGAAGGCAGGTCTCTGGGCAGTTACTGACGCTGAGGAGCGAAAGCATGGGGAGCGAACAGG	Bacteria	Actinobacteriota	Actinobacteria	Micrococcales	Promicromonosporaceae	Xylanimonas	NA	8338	0	0	0	172	98	138	160	160	157	44	66	48	85	60	55	40	34	73	29	49	46	74	78	52	68	52	66	45	40	56	25	33	15	291	261	117	322	359	324	372
ESV92	TACGGAGGGTGCAAGCGTTATCCGGAATCACTGGGCGTAAAGGGCGCGTAGGCGGTCTGTTAAGTCCGATGTTAAAGGCTGGGGCTCAACCCCAGTAAAGCGTTGGATACTGGCAGGCTAGACGGTTGGAGAGGCGAGTGGAATTACCAGTGTAGCGGTGAAATGCGTAGATACTGGTAGGAACACCCATGGCGAAGGCAGCTCGCTGGACAACCCGTGACGCTGAGGCGCGAAAGTGTGGGGAGCAAACCGG	Bacteria	Deinococcota	Deinococci	Deinococcales	Trueperaceae	Truepera	NA	8299	163	116	137	185	179	198	216	221	230	151	260	246	232	237	289	297	304	284	193	179	137	177	229	242	182	140	150	176	174	157	365	282	216	21	24	22	44	61	69	70
ESV93	TACGTAGGGGGCAAGCGTTGTCCGGATTTATTGGGCGTAAAGGGCGCGCAGGCGGCCTTTTAAGTCAGTTGTGAAAGGTCTCGGCTCAACCGAGGAGCGGCAGCTGAAACTGGAAGGCTTGAGTGCAGGAGAGGAGAGCGGAATTCTCGGTGTAGCGGTGGAATGCGTAGAGATCGGGAGGAACACCAGTGGCGAAGGCGGCTCTCTGGCCTGTAACTGACGCTGAGGCGCGAAAGCGTGGGGAGCAAACAGG	Bacteria	Firmicutes	Bacilli	Thermoactinomycetales	Thermoactinomycetaceae	NA	NA	8058	33	38	29	126	104	131	152	153	164	138	196	205	280	225	302	355	346	393	159	175	182	185	179	248	152	183	163	271	316	284	391	395	280	7	12	44	26	42	51	47
ESV94	TACGGAGGGTGCGAGCGTTGTCCGGATTTATTGGGTTTAAAGGGTGCGTAGGTGGCTTTATAAGTCAGTGGTGAAATACGGTTGCTCAACAATCGAGGTGCCATTGATACTGCAAAGCTTGAAATAATTGGAGGCTGCCGGAATGGATGGTGTAGCGGTGAAATGCATAGATATCATCCAGAACACCGATTGCGAAGGCAGGTGGCTACGATTGGTTTGACACTGAGGCACGAAAGCATGGGGAGCAAACAGG	Bacteria	Bacteroidota	Bacteroidia	Cytophagales	Spirosomaceae	Dyadobacter	soli	8040	0	0	0	48	61	44	50	57	67	13	12	16	64	37	21	27	15	13	12	23	24	28	25	27	29	27	21	24	28	19	11	5	14	24	29	3	310	345	321	366
ESV95	TACGAAGGGGGCTAGCGTTGTTCGGAATTACTGGGCGTAAAGCGCACGTAGGCGGGTATTTAAGTCAGGGGTGAAATCCCAGAGCTCAACTCTGGAACTGCCTTTGATACTGGGTACCTAGAGTATGGAAGAGGTGAGTGGAATTCCGAGTGTAGAGGTGAAATTCGTAGATATTCGGAGGAACACCAGTGGCGAAGGCGGCTCACTGGTCCATTACTGACGCTGAGGTGCGAAAGCGTGGGGAGCAAACAGG	Bacteria	Proteobacteria	Alphaproteobacteria	Rhizobiales	Rhizobiaceae	Shinella	NA	7789	0	0	0	45	35	47	56	74	76	18	24	24	55	32	21	25	33	29	24	29	27	35	23	23	44	50	40	43	35	34	20	23	15	43	53	7	162	221	207	226
ESV96	TACGAAGGGGGCTAGCGTTGTTCGGAATTACTGGGCGTAAAGCGCACGTAGGCGGGTATTTAAGTCAGGGGTGAAATCCCGGAGCTCAACTCCGGAACTGCCTTTGATACTGGGTACCTAGAGTATGGAAGAGGTAAGTGGAATTCCGAGTGTAGAGGTGAAATTCGTAGATATTCGGAGGAACACCAGTGGCGAAGGCGGCTTACTGGTCCATTACTGACGCTGAGGTGCGAAAGCGTGGGGAGCAAACAGG	Bacteria	Proteobacteria	Alphaproteobacteria	Rhizobiales	Rhizobiaceae	Shinella	NA	7716	0	0	0	74	81	103	107	107	97	11	15	12	78	68	11	31	43	33	26	32	33	11	22	14	41	57	58	52	44	41	23	24	19	8	16	0	251	262	224	424
ESV97	TACGAAGGGGGCTAGCGTTGTTCGGATTTACTGGGCGTAAAGCGCACGTAGGCGGGTCGTTAAGTCGGGGGTGAAATCCTGGAGCTCAACTCCAGAACTGCCTTCGATACTGGCGACCTAGAGTCCGGAAGAGGTGAGTGGAACTCCTAGTGTAGAGGTGGAATTCGTAGATATTAGGAAGAACACCAGTGGCGAAGGCGGCTCACTGGTCCGGTACTGACGCTGAGGTGCGAAAGCGTGGGGAGCAAACAGG	Bacteria	Proteobacteria	Alphaproteobacteria	Rhizobiales	Devosiaceae	Devosia	NA	7700	0	0	0	37	33	44	61	62	69	13	17	17	51	35	9	24	32	14	20	31	33	28	19	17	39	31	43	29	20	36	23	12	20	26	15	1	141	134	115	178
ESV98	TACGTAGGGTGCGAGCGTTAATCGGAATTACTGGGCGTAAAGCGTGCGCAGGCGGTTTTGTAAGACAGGCGTGAAATCCCCGGGCTCAACCTGGGAATTGCGCTTGTGACTGCAAGGCTAGAGTGCGTCAGAGGGGGGTAGAATTCCACGTGTAGCAGTGAAATGCGTAGAGATGTGGAGGAATACCGATGGCGAAGGCAGCCCCCTGGGACGTGACTGACGCTCATGCACGAAAGCGTGGGGAGCAAACAGG	Bacteria	Proteobacteria	Gammaproteobacteria	Burkholderiales	Burkholderiaceae	Cupriavidus	NA	7683	0	0	0	111	105	141	151	150	118	14	24	8	96	62	6	10	10	23	36	36	38	16	15	20	24	31	24	28	31	24	23	19	12	164	148	42	209	269	193	316
ESV99	CACGTAGGGGGCGAGCGTTGTCCGGATTCATTGGGCGTAAAGAGCTCGTAGGCGGCTCAGCAAGTCGGGTGTGAAAACTCCAGGCTCAACCTGGAGACGCCACTCGATACTGCTGTGGCTAGAGTCCAGTAGGGGAGCGTGGAATTCCCGGTGTAGCGGTGAAATGCGCAGATATCGGGAGGAACACCAGCGGCGAAGGCGGCGCTCTGGGCTGGAACTGACGCTGAGGAGCGAAAGCGTGGGGAGCAAACAGG	Bacteria	Actinobacteriota	Acidimicrobiia	Microtrichales	NA	NA	NA	7676	140	141	171	160	231	262	215	194	230	187	283	235	202	161	236	177	220	185	214	212	203	221	240	282	168	190	178	172	199	156	234	181	174	9	20	15	50	54	55	43
ESV100	TACGGAGGGTGCGAGCGTTAATCGGAATTACTGGGCGTAAAGCGCGCGTAGGCGGTGGTGTGAGTCGGGCGTGAAAGCCCCGGGCTTAACCTGGGAATTGCGTTCGATACCGCATCGCTAGAGTCTGGGAGAGGGAAGGGGAATTCCGGGTGTAGCGGTGAAATGCGTAGATATCCGGAGGAACACCAGTGGCGAAGGCGCCTTCCTGGCCTAAGACTGACGCTGAGGTGCGAAAGCGTGGGGAGCAAACAGG	Bacteria	Proteobacteria	Gammaproteobacteria	Methylococcales	Methylococcaceae	NA	NA	7647	300	383	412	351	456	487	429	479	439	157	220	208	24	16	35	13	25	19	217	217	214	163	180	163	176	191	123	9	11	7	66	73	55	24	11	116	53	61	45	12
ESV101	TACGTAGGGGGCAAGCGTTGTCCGGAATTATTGGGCGTAAAGCGCGCGCAGGCGGTTCTTTAAGTCTGGTGTTTAAGCCCAGGGCTCAACCTTGGGACGCACTGGAAACTGGGGGACTGGAGTGCAGGAGAGGAAAGTGGAATTCCACGTGTAGCGGTGAAATGCGTAGAGATGTGGAGGAACACCAGTGGCGAAGGCGACTTTCTGGCCTGTAACTGACGCTGAGGCGCGAAAGCGTGGGGAGCAAACAGG	Bacteria	Firmicutes	Bacilli	Paenibacillales	Paenibacillaceae	Paenibacillus	NA	7567	67	52	44	109	129	118	147	164	183	168	257	226	260	201	280	314	304	308	146	133	141	233	207	291	126	171	121	257	327	297	368	333	219	10	12	20	41	23	34	48
ESV102	TACGTAGGTGGCAAGCGTTGTCCGGAATCATTGGGCGTAAAGCGCGCGCAGGCGGTCCTTTAAGTCTGATGTGAAATCTTGCGGCTCAACCGTAAGCGGTCATTGGAAACTGGGGGACTTGAGTGCAGGAGAGGAAAGCGGAATTCCATGTGTAGCGGTGAAATGCGTAGAGATATGGAGGAACACCAGTGGCGAAGGCGGCTTTCTGGCCTGTAACTGACGCTGAGGCGCGAAAGCGTGGGGAGCAAACAGG	Bacteria	Firmicutes	Bacilli	Bacillales	Bacillaceae	NA	NA	7517	24	15	20	112	103	129	162	164	209	192	286	290	304	273	293	381	361	351	118	147	142	230	273	284	109	121	113	229	298	196	410	332	219	0	14	9	28	18	39	29
ESV103	TACGGAGGGTGCAAGCGTTATCCGGATTCACTGGGTTTAAAGGGTGCGCAGGTGGGCTGGTAAGTCCGTGGTGAAATCTCTGAGCTTAACTCAGAAACTGCCGTGGATACTATCAGTCTTGAATATCGCGGAGGTAAGCGGAATATGTCATGTAGCGGTGAAATGCTTAGATATGACATGGAACACCAATTGCGAAGGCAGCTTACTACACGATTATTGACGCTGAGGCACGAAAGCGTGGGGAGCAAACAGG	Bacteria	Bacteroidota	Bacteroidia	Chitinophagales	Chitinophagaceae	Puia	NA	7466	389	600	555	498	576	693	132	172	219	24	25	19	0	0	2	0	0	0	357	306	319	143	139	134	156	215	182	0	0	0	49	43	30	0	0	154	0	3	2	3
ESV104	GACGGAGGGCGCGAGCGTTGTTCGGAATTACTGGGCGTAAAGCGCGCGCAGGCGGACGTGGCAAGTCGGTGGTGAAATCCTGGGGCTCAACCCTGGGGCTGCTGCCGATACTGCTCGTCTAGGGACCGGTAGGGGCCGGTGGAATTCCCGGTGTAGCGGTGGAATGCGTAGAGATCGGGAAGAACACCTGTGGCGAAGGCGGCCGGCTGGGCCGGATCCGACGCTGAGGCGCGAAAGCGTGGGGAGCAAACAGG	Bacteria	Gemmatimonadota	S0134 terrestrial group	NA	NA	NA	NA	7391	216	152	144	109	147	144	143	141	145	148	175	208	238	176	264	246	237	293	178	146	173	166	193	208	123	127	132	208	228	223	341	323	262	14	17	37	41	46	41	71
ESV105	TACGTAGGGGGCGAGCGTTGTCCGGAATTATTGGGCGTAAAGCGCGCGCAGGCGGTTCTTTAAGTCCGGTGTTTAAGCCCGGGGCTCAACCTCGGGACGCACGGGAAACTGGGGGACTGGAGTGCAGGAGAGGGAAGCGGAATTCCACGTGTAGCGGTGAAATGCGTAGAGATGTGGAGGAACACCAGTGGCGAAGGCGGCTTCCTGGCCTGTAACTGACGCTGAGGCGCGAAAGCGTGGGGAGCAAACAGG	Bacteria	Firmicutes	Bacilli	Paenibacillales	Paenibacillaceae	Thermobacillus	NA	7371	63	35	55	125	147	144	180	190	182	163	259	241	194	251	283	324	341	315	144	138	141	187	196	231	72	143	88	245	222	286	344	324	248	15	19	17	24	39	58	21
ESV106	TACGGAGGGTGCAAGCGTTGTCCGGAATTATTGGGTGTAAAGGGTGTGTAGGCGGGGCCGTAAGTCAGGGGTGAAAGGTCGCAGCTTAACTGCGACATTGCCTTTGATACTGCGGTCCTTGAGTGTCGGAGGGGCCACTAGAATTCGTGGTGTAGCGGTGAAATGCGTAGATATCACGAGGAATACCAGAGGCGTAGGCGGGTGGCTGGACGACAACTGACGCTGAGGCACGAAAGCGTGGGGAGCGAACAGG	Bacteria	Bacteroidota	Rhodothermia	Rhodothermales	Rhodothermaceae	NA	NA	7331	111	135	119	136	159	219	175	203	218	138	218	207	177	223	230	239	258	207	148	187	140	145	213	206	166	157	126	199	204	249	289	294	252	9	11	10	22	49	42	48
ESV107	TACGGAGGGAGCTAGCGTTGTTCGGAATTACTGGGCGTAAAGCGCACGTAGGCGGCTTTGTAAGTCAGAGGTGAAAGCCTGGAGCTCAACTCCAGAACTGCCTTTGAGACTGCATCGCTTGAATCCAGGAGAGGTGAGTGGAATTCCGAGTGTAGAGGTGAAATTCGTAGATATTCGGAAGAACACCAGTGGCGAAGGCGGCTCACTGGACTGGTATTGACGCTGAGGTGCGAAAGCGTGGGGAGCAAACAGG	Bacteria	Proteobacteria	Alphaproteobacteria	Sphingomonadales	Sphingomonadaceae	Sphingomonas	NA	7228	0	0	0	114	81	96	67	61	86	42	57	39	42	35	53	11	18	25	13	17	12	65	94	51	25	26	39	24	20	20	9	10	11	255	281	102	425	552	397	286
ESV108	TACGTAGGGTGCAAGCGTTAATCGGAATTACTGGGCGTAAAGCGTGCGCAGGCGGTTTGGTAAGACAGATGTGAAATCCCCGGGCTTAACCTGGGAATTGCATTTGTGACTGCCCGGCTAGAGTGTGTCAGAGGGGGGTAGAATTCCACGTGTAGCAGTGAAATGCGTAGATATGTGGAGGAATACCGATGGCGAAGGCAGCCCCCTGGGATAACACTGACGCTCATGCACGAAAGCGTGGGGAGCAAACAGG	Bacteria	Proteobacteria	Gammaproteobacteria	Burkholderiales	Oxalobacteraceae	NA	NA	7132	0	0	0	36	57	53	55	54	53	19	28	25	49	52	22	22	14	14	28	18	21	30	40	20	22	26	33	26	16	14	13	13	6	85	87	25	306	429	293	309
ESV109	TACGTAGGGGGCAAGCGTTGTCCGGATTTATTGGGCGTAAAGGGCGCGCAGGCGGCCTTTTAAGTCAGTTGTGAAAGGTCTCGGCTCAACCGAGGAGTTGCAGCTGAAACTGGAAGGCTTGAGTGCAGGAGAGGAGAGCGGAATTCTCGGTGTAGCGGTGGAATGCGTAGAGATCGGGAGGAACACCAGTGGCGAAGGCGGCTCTCTGGCCTGTAACTGACGCTGAGGCGCGAAAGCGTGGGGAGCAAACAGG	Bacteria	Firmicutes	Bacilli	Thermoactinomycetales	Thermoactinomycetaceae	NA	NA	7077	60	55	41	117	100	100	137	151	142	152	181	187	246	220	280	324	336	296	127	142	129	180	194	243	85	117	116	230	259	225	387	398	284	12	12	0	22	43	44	35
ESV110	TACGAAGGGGGCTAGCGTTGCTCGGAATTACTGGGCGTAAAGGGAGCGTAGGCGGACAGTTTAGTCAGAGGTGAAAGCCCAGGGCTCAACCTTGGAATTGCCTTTGATACTGACTGTCTTGAGTATGGGAGAGGTAAGCGGAACTCCGAGTGTAGAGGTGAAATTCGTAGATATTCGGAAGAACACCAGTGGCGAAGGCGGCTTACTGGCCCATTACTGACGCTGAGGCTCGAAAGCGTGGGGAGCAAACAGG	Bacteria	Proteobacteria	Alphaproteobacteria	Caulobacterales	Caulobacteraceae	Caulobacter	NA	7062	0	0	0	51	53	52	49	63	49	17	24	16	63	30	26	23	22	29	38	41	29	30	20	26	35	47	51	30	20	23	24	28	23	23	15	3	221	225	209	246
ESV111	TACGTAGGGCGCGAGCGTTGTCCGGAATTATTGGGCGTAAAGAGCTCGTAGGCGGCTTGTCGCGTCTGTCGTGAAAGCCCACGGCTTAACCGTGGGTTTGCGGTGGATACGGGCAGGCTAGAGGCAGGTAGGGGAGCATGGAATTCCCGGTGTAGCGGTGAAATGCGCAGATATCGGGAGGAACACCGGTGGCGAAGGCGGTGCTCTGGGCCTGTTCTGACGCTGAGGAGCGAAAGCGTGGGGAGCGAACAGG	Bacteria	Actinobacteriota	Actinobacteria	Streptosporangiales	Thermomonosporaceae	Thermomonospora	curvata	6971	249	212	175	170	202	223	133	159	161	136	213	196	147	124	219	214	207	207	189	203	171	156	201	205	135	142	128	158	154	157	304	247	210	13	20	22	17	38	34	34
ESV112	TACGGAGGGGGCTAGCGTTGTTCGGATTTACTGGGCGTAAAGGGCGCGTAGGCGGATGTTCGCGTCAGAGGTGAAAGCCCCGGGCTCAACCTGGGAACTGCCTTTGAAACGGGACATCTTGAGTTCGGGAGAGGGTAGCGGAATTCCCAGTGTAGAGGTGAAATTCGTAGATATTGGGAAGAACACCGGTGGCGAAGGCGGCTACCTGGCCCGATACTGACGCTGAGGCGCGAAAGCGTGGGGAGCAAACAGG	Bacteria	Proteobacteria	Alphaproteobacteria	Kiloniellales	Fodinicurvataceae	NA	NA	6900	234	338	258	280	339	392	327	338	380	174	280	259	9	13	38	10	12	16	231	235	253	159	178	149	173	208	141	6	8	4	67	62	53	19	14	93	31	56	28	11
ESV113	TACGAAGGGGGCTAGCGTTGTTCGGAATTACTGGGCGTAAAGCGCACGTAGGCGGACATTTAAGTCAGGGGTGAAATCCCAGAGCTCAACTCTGGAACTGCCTTTGATACTGGGTGTCTTGAGTGTGGAAGAGGTCAGTGGAATTGCGAGTGTAGAGGTGAAATTCGTAGATATTCGCAGGAACACCAGTGGCGAAGGCGGCTGACTGGTCCACAACTGACGCTGAGGTGCGAAAGCGTGGGGAGCAAACAGG	Bacteria	Proteobacteria	Alphaproteobacteria	Rhizobiales	Rhizobiaceae	Allorhizobium-Neorhizobium-Pararhizobium-Rhizobium	NA	6809	0	0	0	57	54	94	108	97	99	7	13	2	100	79	4	13	13	18	32	32	41	5	6	7	16	20	39	24	36	29	20	20	20	15	8	3	183	192	157	267
ESV114	TACGAAGGGGGCTAGCGTTGCTCGGAATTACTGGGCGTAAAGGGAGCGTAGGCGGACATTTAAGTCAGGGGTGAAATCCCGGGGCTCAACCTCGGAATTGCCTTTGATACTGGGTGTCTTGAGTGTGAGAGAGGTGTGTGGAACTCCGAGTGTAGAGGTGAAATTCGTAGATATTCGGAAGAACACCAGTGGCGAAGGCGACACACTGGCTCATTACTGACGCTGAGGCTCGAAAGCGTGGGGAGCAAACAGG	Bacteria	Proteobacteria	Alphaproteobacteria	Caulobacterales	Caulobacteraceae	Brevundimonas	NA	6794	0	0	0	56	59	98	97	69	91	23	37	12	18	9	25	8	9	6	6	15	0	38	49	21	29	13	21	0	15	19	0	0	0	925	936	324	260	358	229	203
ESV115	CACGTAGGGGGCGAGCGTTGTCCGGAATTATTGGGCGTAAAGGGCGCGCAGGCGGTCTCTTAAGTCTGATGTGAAAGGCCACGGCTCAACCGTGGGATGGCATTGGAAACTGGGGGACTTGAGTGCAGGAGAGGGGAGCGGAATTCCCGGTGTAGCGGTGAAATGCGTAGAGATCGGGAGGAACACCAGTGGCGAAGGCGGCTCTCTGGCCTGTAACTGACGCTGAGGCGCGAAAGCGTGGGGAGCGAACAGG	Bacteria	Firmicutes	Bacilli	Thermoactinomycetales	Thermoactinomycetaceae	Novibacillus	thermophilus	6776	44	39	50	108	115	160	120	168	135	154	213	217	197	199	232	308	323	310	141	157	138	184	225	204	108	128	99	184	247	214	338	310	213	9	16	64	27	40	29	29
ESV116	TACGTAGGGTGCAAGCGTTAATCGGAATTACTGGGCGTAAAGCGTGCGCAGGCGGTTTTGTAAGTCTGACGTGAAATCCCCGGGCTCAACCTGGGAATTGCGTTGGAGACTGCAAGGCTGGAGTCTGGCAGAGGGGGGTAGAATTCCACGTGTAGCAGTGAAATGCGTAGAGATGTGGAGGAACACCGATGGCGAAGGCAGCCCCCTGGGTCAAGACTGACGCTCATGCACGAAAGCGTGGGGAGCAAACAGG	Bacteria	Proteobacteria	Gammaproteobacteria	Burkholderiales	Oxalobacteraceae	Massilia	NA	6773	0	0	0	122	137	151	134	137	109	17	22	17	51	41	33	31	26	24	10	29	20	27	24	27	34	37	37	17	22	14	11	14	14	168	151	56	274	293	288	404
ESV117	TACGAAGGGGGCGAGCGTTGTTCGGAATTACTGGGCGTAAAGGGCGCGTAGGCGGCCTGTTTAGTCAGAAGTGAAAGCCCCGGGCTTAACCTGGGAACGGCTTTTGATACTGGCAGGCTTGAGTTCCGGAGAGGATGGTGGAATTCCCAGTGTAGAGGTGAAATTCGTAGATATTGGGAAGAACACCGGTGGCGAAGGCGGCCATCTGGACGGACACTGACGCTGAGGCGCGAAAGCGTGGGGAGCAAACAGG	Bacteria	Proteobacteria	Alphaproteobacteria	Azospirillales	Azospirillaceae	Azospirillum	NA	6768	0	0	0	56	54	45	53	54	49	24	38	45	36	27	64	43	46	61	28	37	29	32	77	40	67	70	93	29	28	16	25	26	5	22	38	0	388	514	432	471
ESV118	TACGTAGGGTGCAAGCGTTAATCGGAATTACTGGGCGTAAAGCGTGCGCAGGCGGTTGTGCAAGACCGATGTGAAATCCCCGGGCTTAACCTGGGAACTGCATTGGTGACTGCACGGCTAGAGTGTGTCAGAGGGGGGTAGAATTCCACGTGTAGCAGTGAAATGCGTAGATATGTGGAGGAATACCGATGGCGAAGGCAGCCCCCTGGGATAACACTGACGCTCATGCACGAAAGCGTGGGGAGCAAACAGG	Bacteria	Proteobacteria	Gammaproteobacteria	Burkholderiales	Oxalobacteraceae	Noviherbaspirillum	NA	6663	0	0	0	82	75	60	69	74	56	27	32	13	29	19	14	17	13	7	21	19	16	29	42	15	24	16	28	13	14	14	7	9	9	350	329	107	309	341	234	235
ESV119	TACGAACTGTGCAAACGTTATTCGGAATCACTGGGCTTACAGGGTGCGTAGGTGGCCGGACAAGTCAGGTGTGAAATCCCTCAGCTCAACTGAGGAACTGCGCTTGAAACTGTTTGGCTAGAGTGAGCTAGGGGTACTTGGAACTGCCAGTGGAGCGGTGAAATGTGTTGATATTGGCAGGAACACCGGAGCCGAAAGGGAAGTACTGGGGCTTAACTGACACTGAGGCACGAAAGCCAGGGGAGCAAACGGG	Bacteria	Planctomycetota	Planctomycetes	Planctomycetales	Rubinisphaeraceae	SH-PL14	NA	6581	0	0	0	38	35	47	53	54	73	5	0	6	91	59	13	16	6	14	14	14	17	4	8	7	16	13	18	6	23	21	12	10	5	1	2	0	149	212	447	374
ESV120	TACGTAGGGTGCAAGCGTTAATCGGAATTACTGGGCGTAAAGCGTGCGCAGGCGGTTTCGTAAGTCTGATGTGAAATCCCCGGGCTTAACCTGGGAATTGCATTGGAGACTGCGAGGCTAGAATCTGGCAGAGGGGGGTAGAATTCCACGTGTAGCAGTGAAATGCGTAGAGATGTGGAGGAACACCGATGGCGAAGGCAGCCCCCTGGGTCAAGATTGACGCTCATGCACGAAAGCGTGGGGAGCAAACAGG	Bacteria	Proteobacteria	Gammaproteobacteria	Burkholderiales	Oxalobacteraceae	Massilia	chloroacetimidivorans	6561	0	0	0	90	107	80	112	101	93	55	31	26	41	25	34	10	16	14	7	18	17	55	51	34	38	28	22	10	10	17	15	7	5	387	414	122	342	392	350	222
ESV121	TACGTAGGGCGCAAGCGTTGTCCGGAATTATTGGGCGTAAAGAGCTCGTAGGCGGTTTGTCGCGTCTGCTGTGAAAACCCGAGGCTCAACCTCGGGCCTGCAGTGGGTACGGGCAGACTAGAGTGCGGTAGGGGAGACTGGAATTCCTGGTGTAGCGGTGGAATGCGCAGATATCAGGAGGAACACCGATGGCGAAGGCAGGTCTCTGGGCCGCAACTGACGCTGAGGAGCGAAAGCATGGGGAGCGAACAGG	Bacteria	Actinobacteriota	Actinobacteria	Micrococcales	Cellulomonadaceae	Actinotalea	NA	6472	228	270	255	257	352	401	234	264	246	153	172	213	87	71	115	96	76	76	161	157	142	142	117	142	105	124	112	59	82	52	108	89	63	6	8	270	44	47	52	47
ESV122	TACGAAGGGGGCTAGCGTTGCTCGGAATCACTGGGCGTAAAGGGCGCGTAGGCGGACTTTTAAGTCGGAGGTGAAAGCCCAGGGCTCAACCCTGGAATTGCCTTCGATACTGGGAGTCTTGAGTTCGGAAGAGGTTGGTGGAACTGCGAGTGTAGAGGTGAAATTCGTAGATATTCGCAAGAACACCGGTGGCGAAGGCGGCCAACTGGTCCGAAACTGACGCTGAGGCGCGAAAGCGTGGGGAGCAAACAGG	Bacteria	Proteobacteria	Alphaproteobacteria	Rhizobiales	Beijerinckiaceae	Bosea	NA	6364	0	0	0	42	35	50	69	41	38	21	20	10	33	29	15	21	37	22	16	30	10	20	25	16	29	40	50	32	24	37	18	22	15	30	25	4	174	217	192	243
ESV123	GACGAACCGTCCAAACGTTATTCGGAATCACTGGGCTTAAAGGGTGCGCAGGCGGCGCGGCAAGTTGGATGTGAAAGCCCTCGGCTCAACCGAGGAATTGCGTCCAAAACTGCCGTGCTTGAGTGAGGCAGAGGTGAGCGGAACTTAGGGTGGAGCGGTGAAATGCGTTGATATCCTAAGGAACACCGGTGGCGAAAGCGGCTCACTGGGCCTTAACTGACGCTCATGCACGAAAGCTAGGGTAGCGAACGGG	Bacteria	Planctomycetota	Planctomycetes	Pirellulales	Pirellulaceae	NA	NA	6361	60	48	36	55	143	122	91	109	117	74	92	219	181	186	271	267	332	321	81	110	85	86	91	210	74	87	76	317	628	335	332	338	200	6	5	13	5	18	24	39
ESV124	TACGAAGGGGGCTAGCGTTGTTCGGATTTACTGGGCGTAAAGCGCACGTAGGCGGATTGTTAAGTGAGGGGTGAAATCCCAGGGCTCAACCCTGGAACTGCCTTTCATACTGGCAATCTTGAGTCCGGAAGAGGTGAGTGGAACTCCTAGTGTAGAGGTGGAATTCGTAGATATTAGGAAGAACACCAGTGGCGAAGGCGGCTCACTGGTCCGGTACTGACGCTGAGGTGCGAAAGCGTGGGGAGCAAACAGG	Bacteria	Proteobacteria	Alphaproteobacteria	Rhizobiales	Devosiaceae	NA	NA	6277	0	0	0	39	44	58	54	44	65	15	6	5	55	41	24	26	16	19	17	36	18	13	9	10	36	30	29	30	19	23	13	30	13	15	14	0	137	158	136	205
ESV125	TACGAAGGGGGCTAGCGTTGCTCGGAATTACTGGGCGTAAAGGGAGCGTAGGCGGACATTTAAGTCAGAGGTGAAATCCCGGAGCTTAACTTCGGAACTGCCCTTGATACTGGATGTCTTGAGTGTGAGAGAGGTATGTGGAACTCCGAGTGTAGAGGTGAAATTCGTAGATATTCGGAAGAACACCAGTGGCGAAGGCGACATACTGGCTCATTACTGACGCTGAGGCTCGAAAGCGTGGGGAGCAAACAGG	Bacteria	Proteobacteria	Alphaproteobacteria	Caulobacterales	Caulobacteraceae	Brevundimonas	NA	6229	0	0	0	0	0	0	0	0	0	12	7	1	0	0	12	30	27	14	33	33	34	28	8	7	43	31	36	33	0	29	23	21	15	21	11	0	91	38	22	90
ESV126	TACGAAGGGGGCTAGCGTTGTTCGGAATCACTGGGCGTAAAGGGCGCGTAGGCGGCTTTATAAGTCGGGGGTGAAAGCCTGTGGCTCAACCACAGAATTGCCTTCGATACTGTAGAGCTTGAGACCGGAAGAGGTAAGTGGAACTGCGAGTGTAGAGGTGAAATTCGTAGATATTCGCAAGAACACCAGTGGCGAAGGCGGCTTACTGGTCCGGTTCTGACGCTGAGGCGCGAAAGCGTGGGGAGCAAACAGG	Bacteria	Proteobacteria	Alphaproteobacteria	Rhizobiales	Beijerinckiaceae	Microvirga	NA	6151	0	0	0	52	54	63	84	76	69	25	21	19	56	42	22	13	26	17	21	25	26	39	26	26	22	32	39	22	22	24	15	18	22	80	63	27	209	281	235	247
ESV127	TACGTAGGTGGCAAGCGTTGTCCGGATTTATTGGGCGTAAAGCGAGCGCAGGCGGTTCCTTAAGTCTGATGTGAAAGCCCACGGCTCAACCGTGGAAGGTCATTGGAAACTGGGGAACTTGAGTGCAGAAGAGGAGAGTGGAATTCCATGTGTAGCGGTGAAATGCGTAGATATATGGAGGAACACCAGTGGCGAAGGCGACTCTCTGGTCTGTAACTGACGCTGAGGCTCGAAAGCGTGGGGAGCAAACAGG	Bacteria	Firmicutes	Bacilli	Lactobacillales	Carnobacteriaceae	Trichococcus	NA	6072	0	0	0	3	0	4	1	6	2	44	24	25	7	2	41	49	56	33	47	51	52	48	41	30	74	62	43	38	0	33	35	29	24	36	25	0	82	67	52	64
ESV128	TACGTAGGGTCCGAGCGTTGTCCGGAATTACTGGGCGTAAAGAGCTCGTAGGTGGTTTGTCGCGTTGTCCGTGAAAACTCACAGCTTAACTGTGGGCGTGCGGGCGATACGGGCAGACTAGAGTACTGCAGGGGAGACTGGAATTCCTGGTGTAGCGGTGGAATGCGCAGATATCAGGAGGAACACCGGTGGCGAAGGCGGGTCTCTGGGCAGTAACTGACGCTGAGGAGCGAAAGCGTGGGGAGCGAACAGG	Bacteria	Actinobacteriota	Actinobacteria	Corynebacteriales	Mycobacteriaceae	Mycobacterium	thermoresistibile	6068	81	51	38	101	122	128	112	137	123	155	196	189	192	234	194	262	249	200	149	140	122	161	214	180	98	151	95	158	273	206	287	237	167	10	14	25	24	31	34	27
ESV129	TACGGAGGGGGCTAGCGTTATTCGGAATTACTGGGCGTAAAGCGCACGTAGGCGGCTTTGTAAGTCAGAGGTGAAAGCCTGGAGCTCAACTCCAGAACTGCCTTTGAGACTGCATCGCTTGAATCCAGGAGAGGTGAGTGGAATTCCGAGTGTAGAGGTGAAATTCGTAGATATTCGGAAGAACACCAGTGGCGAAGGCGGCTCACTGGACTGGTATTGACGCTGAGGTGCGAAAGCGTGGGGAGCAAACAGG	Bacteria	Proteobacteria	Alphaproteobacteria	Sphingomonadales	Sphingomonadaceae	Sphingomonas	mucosissima	6066	0	0	0	12	4	26	29	18	22	13	11	5	18	7	9	20	13	4	41	55	38	31	8	9	38	26	27	19	11	27	36	23	26	26	11	0	103	81	69	107
ESV130	TACGTAGGGGGCGAGCGTTGTCCGGAATTACTGGGCGTAAAGGGCGTGTAGGCGGCCCCTTAAGTCCGGTGTGAAAGCCCACGGCTCAACCGTGGAAGGTCACTGGAAACTGGGGGGCTTGAGAGCAGGAGAGGAGAGCGGAATTCCCGGTGTAGCGGTGAAATGCGTAGAGATCGGGAGGAACACCAGTGGCGAAGGCGGCTCTCTGGCCTGGCTCTGACGCTGAGGCGCGAAAGCGTGGGGAGCAAACAGG	Bacteria	Firmicutes	Bacilli	Thermoactinomycetales	Thermoactinomycetaceae	NA	NA	6055	90	69	52	87	88	91	105	122	117	119	197	150	169	187	243	312	232	269	142	135	137	114	148	170	118	104	94	158	221	177	271	242	183	7	17	33	24	29	37	43
ESV131	TACGTAGGTGGCAAGCGTTGTCCGGAATTATTGGGCGTAAAGCGCGCGCAGGCGGTCCTTTAAGTCTGATGTGAAAGCCCTCGGCTCAACCGAGGAGGGTCATTGGAAACTGGAGGACTTGAGTGCAGAAGAGGAAAGTGGAATTCCAAGTGTAGCGGTGAAATGCGTAGAGATTTGGAGGAACACCAGTGGCGAAGGCGACTTTCTGGTCTGTAACTGACGCTGAGGCGCGAAAGCGTGGGGAGCAAACAGG	Bacteria	Firmicutes	Bacilli	Bacillales	Planococcaceae	Lysinibacillus	NA	6045	94	73	63	75	71	84	141	123	153	114	155	125	245	210	215	254	217	237	108	102	127	160	161	171	83	88	103	262	351	258	306	270	177	9	4	32	10	19	31	39
ESV132	AACGGGGGGGCGAGTGTTATTCATCATAACTGGGCGTAAAGGGCGCGTAGCGGTTTAACAAGTTTTTGGGGAAAGGCTCGGGCTGCACCTGAGTTTGCTCTTTTATACTGTTAGACTAGAGTCCCTAGCAGTAAAGCGTATTCAAGGTGTAGGGGTGAAATCCGTTGAAATCTTGGAGACCATCTTCTGGCGAAGGCGGCTTTATGGCTAGTTGGACTGACGCTGAGGCGCGAAAGCATGGTAGCAAACTGG	Bacteria	Proteobacteria	Alphaproteobacteria	NA	NA	NA	NA	5986	8	5	10	25	32	15	57	83	99	125	127	170	426	289	305	412	294	231	53	50	55	197	151	166	46	61	44	337	541	261	428	458	298	0	1	3	0	2	11	10
ESV133	TACGTAGGTGGCAAGCGTTGTCCGGAATTATTGGGCGTAAAGCGCGCGCAGGCGGTTCCTTAAGTCTGATGTGAAAGCCCACGGCTCAACCGTGGAGGGTCATTGGAAACTGGGGAACTTGAGTGCAGAAGAGAAGAGTGGAATTCCACGTGTAGCGGTGAAATGCGTAGAGATGTGGAGGAACACCAGTGGCGAAGGCGACTCTTTGGTCTGTAACTGACGCTGAGGCGCGAAAGCGTGGGGAGCAAACAGG	Bacteria	Firmicutes	Bacilli	Bacillales	Bacillaceae	NA	NA	5982	17	15	10	69	64	97	134	152	155	188	204	219	228	199	197	129	143	134	152	170	142	175	195	206	100	131	80	196	290	268	338	270	228	10	8	11	17	25	37	26
ESV134	TACGAAGGGGGCTAGCGTTGCTCGGAATTACTGGGCGTAAAGGGAGCGTAGGCGGACTGTTTAGTCAGAGGTGAAAGCCCAGGGCTCAACCTTGGAATTGCCTTTGATACTGGCAGTCTTGAGTACGGAAGAGGTATGTGGAACTCCGAGTGTAGAGGTGAAATTCGTAGATATTCGGAAGAACACCAGTGGCGAAGGCGACATACTGGTCCGTTACTGACGCTGAGGCTCGAAAGCGTGGGGAGCAAACAGG	Bacteria	Proteobacteria	Alphaproteobacteria	Caulobacterales	Caulobacteraceae	Caulobacter	NA	5980	0	0	0	45	55	80	69	82	65	19	25	15	43	17	18	14	20	20	29	26	30	42	36	30	30	33	34	15	24	19	10	20	20	224	187	61	202	257	203	188
ESV135	TACGGAGGGAGCTAGCGTTGTTCGGAATTACTGGGCGTAAAGCGCGCGTAGGCGGTTTTTTAAGTCAGAGGTGAAAGCCCAGTGCTCAACACTGGAACTGCCTTTGAAACTGGAAAACTTGAATCTTGGAGAGGTCAGTGGAATTCCGAGTGTAGAGGTGAAATTCGTAGATATTCGGAAGAACACCAGTGGCGAAGGCGACTGACTGGACAAGTATTGACGCTGAGGTGCGAAAGCGTGGGGAGCAAACAGG	Bacteria	Proteobacteria	Alphaproteobacteria	Sphingomonadales	Sphingomonadaceae	Sphingopyxis	NA	5948	0	0	0	0	0	0	0	0	0	23	12	13	0	0	10	34	24	21	48	46	56	35	17	9	38	36	29	35	0	32	49	25	27	32	9	0	74	34	17	76
ESV136	TACGGAGGATCCAAGCGTTATCCGGATTTATTGGGTTTAAAGGGTGCGTAGGCGGCTTATTAAGTCAGGGGTGAAAGACGGTGGCTCAACCATCGCAGTGCCTTTGATACTGATGAGCTTGAATACACTTGAGGTAGGCGGAATGTGACAAGTAGCGGTGAAATGCATAGATATGTCACAGAACACCAATTGCGAAGGCAGCTTACTAAGGTGTTATTGACGCTGAGGCACGAAAGCGTGGGGATCAAACAGG	Bacteria	Bacteroidota	Bacteroidia	Sphingobacteriales	Sphingobacteriaceae	Pedobacter	NA	5879	0	0	0	0	5	11	6	5	12	3	7	0	11	8	4	11	13	9	22	17	13	15	6	7	25	13	12	7	0	16	7	10	14	12	8	0	105	78	62	129
ESV137	GACGAACCGTGCGAACGTTATTCGGAATCACTGGGCTTAAAGCGTGCGTAGGCGGCTGAGAAAGTTGGGTGTGAAAGGCCTCGGCTCAACCGAGGAATTGCGCCCAAAACTACTCGGCTTGAGAGAGTTAGAGGTGAGCGGAACTAATGGTGGAGCGGTGAAATGCGTTGATATCATTAGGAACACCGGTGGCGAAAGCGGCTCACTGGGGCTCTACTGACGCTGAGGCACGAAAGCTAGGGTAGCGAACGGG	Bacteria	Planctomycetota	Planctomycetes	Pirellulales	Pirellulaceae	NA	NA	5793	32	44	35	65	121	102	116	90	100	94	68	165	157	152	287	254	329	298	81	104	99	96	96	172	70	105	84	242	385	281	317	278	191	0	3	17	12	9	29	27
ESV138	TACGGAGGATCCAAGCGTTATCCGGATTTATTGGGTTTAAAGGGTGCGTAGGCGGCTTATTAAGTCAGGGGTGAAAGACGGTGGCTCAACCATCGCAGTGCCTTTGATACTGATAAGCTTGAATGAACCTGAGGTAGGCGGAATGTGACAAGTAGCGGTGAAATGCATAGATATGTCACAGAACACCAATTGCGAAGGCAGCTTACTAAAGTTTAATTGACGCTGAGGCACGAAAGCGTGGGGATCAAACAGG	Bacteria	Bacteroidota	Bacteroidia	Sphingobacteriales	Sphingobacteriaceae	Arcticibacter	NA	5756	0	0	0	20	27	43	38	31	33	9	10	12	47	35	16	10	9	6	5	10	14	5	21	12	10	14	18	6	8	17	3	5	3	6	8	0	319	469	391	304
ESV139	GACAGAGGGTGCAAACGTTGTTCGGAATTACTGGGCGTAAAGCGCGTGTAGGCGGCTATGCAAGTCGGATGTGAAATCCCGCGGCTCAACCGTGGAAGTGCATCCGAAACTGCGTGGCTAGAGTCCCGGAGAGGAAGGTGGAATACTTGGTGTAGAGGTGAAATTCGTAGATATCAAGTGGAACACCGGTGGCGAAGGCGGCCTTCTGGACGGTGACTGACGCTGAGACGCGAAAGCGTGGGTAGCAAACAGG	Bacteria	Myxococcota	Polyangia	Polyangiales	BIrii41	NA	NA	5740	275	329	345	247	254	292	238	233	265	129	163	176	37	30	63	66	59	50	185	173	156	118	159	149	125	135	143	19	24	34	73	82	61	6	6	301	12	25	31	3
ESV140	TACGAAGGGTGCAAGCGTTACTCGGAATTACTGGGCGTAAAGCGTGCGTAGGTGGTGATTTAAGTCCGTTGTGAAAGCCCTGGGCTCAACCTGGGAATTGCAGTGGATACTGGGTCACTAGAGTGTGGTAGAGGGTAGCGGAATTCCCGGTGTAGCAGTGAAATGCGTAGAGATCGGGAGGAACATCTGTGGCGAAGGCGGCTACCTGGACCAACACTGACACTGAGGCACGAAAGCGTGGGGAGCAAACAGG	Bacteria	Proteobacteria	Gammaproteobacteria	Xanthomonadales	Xanthomonadaceae	Xanthomonas	NA	5669	0	0	0	100	160	132	146	137	112	65	88	14	15	23	40	5	15	7	0	4	7	75	86	38	17	19	12	9	5	9	7	3	2	685	816	272	194	309	128	90
ESV141	TACGGAGGGTGCAAGCGTTATCCGGATTCACTGGGTTTAAAGGGTGCGTAGGCGGGTCAGTAAGTCCGTGGTGAAATCTCCAAGCTTAACTTGGAAACTGCCGTGGATACTATTGGTCTTGAATGTTGTGGAGGTTAGCGGAATATGTCATGTAGCGGTGAAATGCTTAGATATGACATAGAACACCAATTGCGAAGGCAGCTGGCTACACAAATATTGACGCTGAGGCACGAAAGCGTGGGGATCAAACAGG	Bacteria	Bacteroidota	Bacteroidia	Chitinophagales	Chitinophagaceae	Chitinophaga	pinensis	5652	0	0	0	133	94	73	89	89	109	32	46	7	39	31	8	0	0	5	2	5	6	47	35	21	12	6	8	1	2	2	0	1	0	1237	1299	375	136	176	66	62
ESV142	TACGAAGGGGGCTAGCGTTGTTCGGAATTACTGGGCGTAAAGCGCACGTAGGCGGGTTTGTAAGTAGGGGGTGAAATCCCAGGGCTCAACCCTGGAACTGCCTTCTAGACTGCAAGCCTGGAGGTCAGGAGAGGCGAGTGGAATACCGAGTGTAGAGGTGAAATTCGTAGATATTCGGTGGAACACCAGTGGCGAAGGCGACTCGCTGGACTGATACTGACGCTGAGGTGCGAAAGCGTGGGGAGCAAACAGG	Bacteria	Proteobacteria	Alphaproteobacteria	Caulobacterales	Hyphomonadaceae	Hirschia	NA	5589	0	0	0	71	57	57	69	63	89	10	11	15	60	53	13	13	22	16	31	26	25	18	21	23	27	23	27	39	21	18	10	13	18	20	18	0	184	219	159	203
ESV143	TACGTAGGGCGCAAGCGTTGTCCGGAATTATTGGGCGTAAAGAGCTCGTAGGCGGTTTGTCGCGTCTGGTGTGAAAACTCAAGGCTCAACCTTGAGCTTGCACCGGGTACGGGCAGACTAGAGTGCGGTAGGGGTGACTGGAATTCCTGGTGTAGCGGTGGAATGCGCAGATATCAGGAGGAACACCGATGGCGAAGGCAGGTCACTGGGCCGCAACTGACGCTGAGGAGCGAAAGCATGGGGAGCGAACAGG	Bacteria	Actinobacteriota	Actinobacteria	Micrococcales	NA	NA	NA	5589	0	0	0	69	88	128	119	93	81	42	50	39	48	42	43	35	27	18	27	32	26	43	43	48	39	37	57	24	16	33	18	18	11	265	253	118	169	241	187	180
ESV144	TACGTAGGGGGCAAGCGTTGTCCGGAATTATTGGGCGTAAAGCGCGCGCAGGCGGTCATGTAAGTCTGGTGTTTAATCCCGGGGCTCAACCCCGGTACGCACTGGAAACTGTGTGGCTTGAGTGCAGGAGAGGAGAGCGGAATTCCACGTGTAGCGGTGAAATGCGTAGAGATGTGGAGGAACACCAGTGGCGAAGGCGGCTCTCTGGCCTGTAACTGACGCTGAGGCGCGAAAGCGTGGGTAGCAAACAGG	Bacteria	Firmicutes	Bacilli	Paenibacillales	Paenibacillaceae	NA	NA	5529	59	33	43	50	70	83	132	154	156	93	123	149	217	181	214	223	228	218	84	130	91	121	114	141	65	97	83	244	254	263	296	298	190	6	2	15	12	19	26	39
ESV145	TACGAAGGGGGCTAGCGTTGCTCGGAATTACTGGGCGTAAAGGGAGCGTAGGCGGACATTTAAGTCAGGGGTGAAATCCCGGGGCTCAACCTCGGAATTGCCCTTGATACTGGGTGTCTTGAGTATGAGAGAGGTGTGTGGAACTCCGAGTGTAGAGGTGAAATTCGTAGATATTCGGAAGAACACCAGTGGCGAAGGCGACACACTGGCTCATTACTGACGCTGAGGCTCGAAAGCGTGGGGAGCAAACAGG	Bacteria	Proteobacteria	Alphaproteobacteria	Caulobacterales	Caulobacteraceae	Brevundimonas	NA	5469	0	0	0	71	91	111	104	120	100	22	21	17	78	47	14	8	16	8	12	11	0	35	33	22	12	15	15	11	6	7	0	0	0	480	447	183	221	283	206	185
ESV146	TACGAAGGGGGCTAGCGTTGTTCGGAATCACTGGGCGTAAAGCGCACGTAGGCGGATTTGCCAGTCAGGGGTGAAATCCCGGGGCTCAACCTCGGAACTGCCTCTGATACAGCAAGTCTAGAGTCCGGGAGAGGTGAGTGGAATTCCTAGTGTAGAGGTGAAATTCGTAGATATTAGGAGGAACACCAGTGGCGAAGGCGGCTCACTGGTCCGGCACTGACGCTGAGGTGCGAAAGCGTGGGGAGCAAACAGG	Bacteria	Proteobacteria	Alphaproteobacteria	Rhizobiales	Hyphomicrobiaceae	Filomicrobium	NA	5460	69	58	47	59	89	87	100	94	127	120	143	169	200	180	198	207	189	200	104	105	110	128	122	169	97	95	106	177	179	145	250	221	150	13	13	18	20	32	52	64
ESV147	TACGGAGGGTGCAAGCGTTATCCGGATTCACTGGGTTTAAAGGGTGCGTAGGCGGATGCATAAGTCAGTGGTGAAATCCCCGAGCTTAACTTGGGAACTGCCGTTGATACTATGTGTCTTGAATATCGTGGAGGTAAGCGGAATATGTCATGTAGCGGTGAAATGCTTAGATATGACATAGAACACCGATTGCGAAGGCAGCTTACTACACGATCATTGACGCTGAGGCACGAAAGCGTGGGGAGCAAACAGG	Bacteria	Bacteroidota	Bacteroidia	Chitinophagales	Chitinophagaceae	Parasegetibacter	NA	5450	0	0	0	30	31	23	46	54	64	12	27	19	38	35	21	19	16	16	10	13	11	37	38	24	27	31	33	5	10	10	0	13	10	38	42	0	262	381	337	264
ESV148	TACAGAGGGTGCAAGCGTTGTTCGGAATTACTGGGCGTAAAGCGCGCGTAGGCGGGATGGCAAGTCGGGTGTGAAAGCCCTCGGCTCAACCGAGGAAGTGCACTCGAAACTGCCATTCTTGAGTGTCGGAGAGGGTGGCGGAATTCCCGGTGTAGAGGTGAAATTCGTAGATATCGGGAGGAACACCAGTGGCGAAGGCGGCCACCTGGCCGAGCACTGACGCTCAGGCGCGAAAGCGTGGGGAGCAAACAGG	Bacteria	Myxococcota	Myxococcia	Myxococcales	Vulgatibacteraceae	Vulgatibacter	NA	5234	122	122	105	127	139	177	134	106	126	113	130	136	109	86	168	139	152	130	126	107	120	144	121	147	103	107	89	123	131	148	225	212	155	15	15	10	29	45	40	39
ESV149	TACGTAGGTGGCAAGCGTTGTCCGGAATTATTGGGCGTAAAGCGCGCGCAGGCGGTCTCTTAAGTCTGATGTGAAATCTCGTGGCTCAACCACGAACGGTCATTGGAAACTGGGGGACTTGAGTGCAGAAGAGAAGAGCGGAATTCCACGTGTAGCGGTGAAATGCGTAGAGATGTGGAGGAACACCAGTGGCGAAGGCGGCTCTTTGGTCTGTAACTGACGCTGAGGCGCGAAAGCGTGGGGAGCGAACAGG	Bacteria	Firmicutes	Bacilli	Bacillales	Bacillaceae	NA	NA	5158	24	10	20	87	89	95	116	143	124	99	102	126	216	173	198	238	258	245	101	79	95	103	114	146	80	104	64	225	269	247	234	200	160	3	0	11	12	21	26	41
ESV150	TACGTAGGGTGCGAGCGTTAATCGGAATTACTGGGCGTAAAGCGTGCGCAGGCGGTTTTGTAAGACAGGTGTGAAATCCCCGGGCTTAACCTGGGAACTGCGCTTGTGACTGCAAGACTCGAGTACGGCAGAGGGGGGTGGAATTCCACGTGTAGCAGTGAAATGCGTAGAGATGTGGAGGAACACCGATGGCGAAGGCAGCCCCCTGGGTCGATACTGACGCTCATGCACGAAAGCGTGGGGAGCAAACAGG	Bacteria	Proteobacteria	Gammaproteobacteria	Burkholderiales	Rhodocyclaceae	Georgfuchsia	NA	5137	0	0	0	80	42	56	62	48	38	23	15	16	36	32	17	18	12	14	22	16	31	20	16	27	28	32	32	19	12	21	17	22	9	40	31	3	169	222	240	280
ESV151	GACGGAGGGCGCGAGCGTTGTTCGGAATTACTGGGCGTAAAGCGCGCGCAGGCGGACGGTGCAAGTCAGGGGTGAAATTCTGGGGCTCAACCCCGGAGCTGCTCTTGATACTGCCTGTCTAGGGACCGGTAGGGGCCGGTGGAATTCCCGGTGTAGCGGTGGAATGCGTAGAGATCGGGAAGAACACCCGTGGCGAAGGCGGCCGGCTGGGCCGGATCCGACGCTGAGGCGCGAAAGCGTGGGGAGCAAACAGG	Bacteria	Gemmatimonadota	S0134 terrestrial group	NA	NA	NA	NA	5129	71	60	66	68	67	77	95	113	138	148	151	168	162	159	220	193	164	176	137	108	119	121	129	145	96	104	73	175	163	147	248	209	177	8	9	18	25	34	43	44
ESV152	TACGTAGGGGGCGAGCGTTGTCCGGAATCACTGGGCGTAAAGGGTGCGTAGGCGGCTTGGCAAGTCCTGTGTGAAAGGTCGCGGCTCAACCGCGGTGGGTCATGGGAAACTGCCAAGCTCGAGTGCCGGAGAGGATAGCGGAATTCCCGGTGTAGCGGTGAAATGCGTAGAGATCGGGAGGAACACCAGTGGCGAAGGCGGCTATCTGGAAGGTCACTGACGCTGAGGCACGACAGCTGGGGGAGCAAACAGG	Bacteria	Firmicutes	Limnochordia	Limnochordales	Limnochordaceae	NA	NA	5101	158	137	128	226	172	205	106	110	113	94	102	113	117	74	147	159	130	158	102	110	109	128	99	134	68	114	79	132	136	128	202	160	133	15	9	12	19	34	47	33
ESV153	TACGAAGGGGGCTAGCGTTGTTCGGAATTACTGGGCGTAAAGCGCACGTAGGCGGATATTTAAGTCAGGGGTGAAATCCCAGAGCTCAACTCTGGAACTGCCTTTGATACTGGGTATCTTGAGTATGGAAGAGGTAAGTGGAATTGCGAGTGTAGAGGTGAAATTCGTAGATATTCGCAGGAACACCAGTGGCGAAGGCGGCTTACTGGTCCATTACTGACGCTGAGGTGCGAAAGCGTGGGGAGCAAACAGG	Bacteria	Proteobacteria	Alphaproteobacteria	Rhizobiales	Rhizobiaceae	Neorhizobium	NA	5097	0	0	0	39	30	36	67	47	43	11	16	9	24	28	8	14	18	12	17	18	21	18	10	11	25	27	33	15	22	38	6	12	17	49	44	5	140	182	128	199
ESV154	TACGTAGGGGGCAAGCGTTGTCCGGAATTATTGGGCGTAAAGCGCGCGCAGGCGGCAGCTTAAGTCTCATGTTTAAACCCGGGGCTCAACTTCGGGTCGCATGGGAAACTGGGCAGCTTGAGTGCAGGAGAGGAAAGCGGAATTCCACGTGTAGCGGTGAAATGCGTAGAGATGTGGAGGAACACCAGTGGCGAAGGCGGCTTTCTGGCCTGTAACTGACGCTGAGGCGCGAAAGCGTGGGGAGCAAACAGG	Bacteria	Firmicutes	Bacilli	Paenibacillales	Paenibacillaceae	Thermobacillus	NA	5073	196	197	207	104	120	148	106	87	104	111	114	123	162	129	148	216	197	201	83	86	88	125	104	125	90	51	75	155	192	199	206	209	159	4	7	25	14	16	29	19
ESV155	TACGTAGGGGGCAAGCGTTGTCCGGAATTATTGGGCGTAAAGCGCGCGCAGGCGGTTCTTTAAGTCTGGTGTATAAGCCCGTGGCTCAACCACGGGACGCACTGGAAACTGGGGGGCTGGAGTGCAGGAGAGGAAAGTGGAATTCCACGTGTAGCGGTGAAATGCGTAGAGATGTGGAGGAACACCAGTGGCGAAGGCGACTTTCTGGCCTGTAACTGACGCTGAGGCGCGAAAGCGTGGGGAGCAAACAGG	Bacteria	Firmicutes	Bacilli	Paenibacillales	Paenibacillaceae	Thermobacillus	NA	5036	84	71	57	84	96	87	85	91	102	143	161	121	177	123	172	235	229	197	66	116	97	157	124	166	71	100	66	168	231	166	231	205	171	1	0	23	18	17	32	26
ESV156	TACGAAGGGTGCAAGCGTTGTTCGGAATCATTGGGCGTAAAGCGCGCGCAGGCGGATCAGCAAGTCAGATGTGAAATCTCGAAGCTCAACTTCGAAACTGCGTCTGAAACTGCTAGTCTAGAATGTCGGAGGGGGCAGGGGAATTTCACGTGTAGGGGTAAAATCCGTAGAGATGTGAAGGAACACCGGAGGCGAAGGCGCCTGCCTGGACGACTATTGACGCTGAGGCGCGAAAGCGTGGGGAGCAAACAGG	Bacteria	Bdellovibrionota	Bdellovibrionia	Bacteriovoracales	Bacteriovoracaceae	Peredibacter	starrii	4982	0	0	0	32	31	27	40	24	38	24	28	37	41	33	37	18	23	29	10	26	24	26	36	32	17	30	34	33	31	19	11	11	14	24	17	0	262	398	387	283
ESV157	TACGTAGGTGGCAAGCGTTATCCGGAATTATTGGGCGTAAAGCGCGCGCAGGCGGTCCTTTAAGTCTGATGTGAAAGCCCACGGCTCAACCGTGGAGGGTCATTGGAAACTGGGGGACTTGAGTGCAGAAGAGGAGAGCGGAATTCCACGTGTAGCGGTGAAATGCGTAGAGATGTGGAGGAACACCAGTGGCGAAGGCGGCTCTCTGGTCTGTAACTGACGCTGAGGCGCGAAAGCGTGGGGAGCGAACAGG	Bacteria	Firmicutes	Bacilli	Bacillales	Bacillaceae	NA	NA	4856	29	33	23	49	64	92	115	125	129	87	104	127	210	146	234	231	220	206	83	80	76	98	116	129	64	93	84	216	274	223	251	208	169	5	0	21	7	14	18	12
ESV158	TACGGAGGGTGCAAGCGTTATCCGGAATCACTGGGCGTAAAGGGCGCGTAGGCGGTCTGTTAAGTCCGATGTTAAAGACTGGGGCTCAACCCCAGCATTGCGTTGGATACTGGCAGGCTTGACGGTTGGAGAGGCGAGTGGAATTACCAGTGTAGCGGTGAAATGCGTAGATACTGGTAGGAACACCCATTGCGAAGGCAGCTCGCTGGACAACCCGTGACGCTGAGGCGCGAAAGTGTGGGGAGCAAACCGG	Bacteria	Deinococcota	Deinococci	Deinococcales	Trueperaceae	Truepera	NA	4780	133	132	126	143	155	164	141	114	148	95	131	136	95	134	139	161	146	152	130	94	105	112	120	145	101	94	103	98	68	68	164	137	103	4	16	26	20	24	36	48
ESV159	TACGTAGGTGGCAAGCGTTGTCCGGAATTATTGGGCGTAAAGCGCGCGCAGGCGGCCTCTTAAGTCTGATGTGAAAGCCCCCGGCTCAACCGGGGAGGGCCATTGGAAACTGGGAGGCTTGAGTATAGGAGAGAAGAGTGGAATTCCACGTGTAGCGGTGAAATGCGTAGAGATGTGGAGGAACACCAGTGGCGAAGGCGACTCTTTGGCCTATAACTGACGCTGAGGCGCGAAAGCGTGGGGAGCAAACAGG	Bacteria	Firmicutes	Bacilli	Exiguobacterales	Exiguobacteraceae	Exiguobacterium	NA	4696	0	0	0	61	84	67	92	76	103	38	30	18	30	31	26	12	25	33	25	23	23	18	34	28	33	25	25	17	25	16	15	14	10	314	238	133	184	190	164	152
ESV160	TACGAAGGGGGCTAGCGTTGCTCGGAATCACTGGGCGTAAAGGGCGCGTAGGCGGACGTTTAAGTCAGGGGTGAAATCCCGGGGCTCAACCTCGGAATTGCCTTTGATACTGGATGTCTCGAGACCGGAAGAGGTAAGTGGAACTGCGAGTGTAGAGGTGAAATTCGTAGATATTCGCAAGAACACCAGTGGCGAAGGCGGCTTACTGGTCCGGTTCTGACGCTGAGGCGCGAAAGCGTGGGGAGCAAACAGG	Bacteria	Proteobacteria	Alphaproteobacteria	Rhizobiales	Beijerinckiaceae	Chelatococcus	NA	4685	131	123	117	201	200	291	272	297	276	129	158	124	15	29	34	38	29	20	164	134	116	102	115	123	85	114	79	16	12	14	61	59	41	4	7	89	21	33	27	9
ESV161	TACGAAGGGGGCTAGCGTTGTTCGGATTTACTGGGCGTAAAGCGCACGTAGGCGGTTTGTTAAGTCAGGGGTGAAATCCTGGAGCTCAACTCCAGAACTGCCTTTGATACTGGCAAGCTAGAGTCCGGAAGAGGTGAGTGGAACTCCTAGTGTAGAGGTGGAATTCGTAGATATTAGGAAGAACACCAGTGGCGAAGGCGGCTCACTGGTCCGGTACTGACGCTGAGGTGCGAAAGCGTGGGGAGCAAACAGG	Bacteria	Proteobacteria	Alphaproteobacteria	Rhizobiales	Devosiaceae	Devosia	NA	4684	0	0	0	45	42	51	51	47	49	16	13	14	63	44	6	5	17	6	17	21	17	14	13	18	18	20	22	20	21	16	7	9	14	19	10	1	142	167	146	215
ESV162	GACGAACTGTGCAAACGTTATTCGGAATCACTGGGCTTGAAGAGTGCGTAGGCGGTTTCGTAAGTAGGGTGTGAAAGCCCTCGGCTCAACCGGGGAATTGCGTCCTAAACTGCGAGGCTAGAGTGAGGTAGGGGTGTGTGGAACTTCCAGTGGAGCGGTGAAATGTGTTGATATTGGAAGGAACGCCGGTGGCGAAAGCGACACACTGGACCTTGTCTGACGCTGAGGCACGAAAGCCAGGGGAGCAAACGGG	Bacteria	Planctomycetota	Planctomycetes	Planctomycetales	NA	NA	NA	4661	0	0	0	0	0	0	0	0	0	17	15	14	0	0	20	25	20	10	14	18	25	14	10	13	36	27	24	13	0	24	25	25	17	18	8	0	38	19	37	44
ESV163	TACAGAGACTGCAAGCGTTATTCGGATTCACTGGGCGTAAAGGGTGCGCAGGCGGTTGGGTGTGTCAGATGTGAAATCCCGAGGCTCAACCTCGGAACTGCGTCTGAAACTACTCGACTAGAGTACTGGAGAGGGTAACGGAATTCACGGTGTAGCAGTGAAATGCGTAGATATCGTGAGGAACACCAGAGGCGAAGGCGGTTACCTGGACAGTTACTGACGCTCAGGCACGAAAGCATGGGGAGCAAAAGGG	Bacteria	Verrucomicrobiota	Verrucomicrobiae	Opitutales	Opitutaceae	Lacunisphaera	limnophila	4654	0	0	0	5	6	7	5	10	20	17	5	4	12	9	14	24	27	15	26	22	29	27	13	18	41	40	30	24	1	32	20	16	21	32	7	0	67	45	44	80
ESV164	TACGGAGGGTGCGAGCGTTGTCCGGATTTATTGGGTTTAAAGGGTGCGTAGGTGGCTATTTAAGTCAGTGGTGAAATACAGCCGCTCAACGGTTGAGGTGCCATTGATACTGAATAGCTTGAAAGAATTGGAGGCTGCCGGAATGGATGGTGTAGCGGTGAAATGCATAGATATCATCCAGAACACCGATTGCGAAGGCAGGTGGCTACGATTTATTTGACACTGAGGCACGAAAGCATGGGGAGCAAACAGG	Bacteria	Bacteroidota	Bacteroidia	Cytophagales	Spirosomaceae	Dyadobacter	psychrophilus	4578	0	0	0	0	0	0	0	1	0	10	0	2	0	0	2	20	14	8	17	22	25	15	2	2	14	8	7	19	0	21	12	12	10	9	0	0	41	20	9	49
ESV165	TACGTAGGGTGCAAGCGTTAATCGGAATTACTGGGCGTAAAGCGTGCGCAGGCGGTTCGGAAAGAAAGATGTGAAATCCCAGAGCTTAACTTTGGAACTGCATTTTTAACTACCGGGCTAGAGTGTGTCAGAGGGAGGTGGAATTCCGCGTGTAGCAGTGAAATGCGTAGATATGCGGAGGAACACCGATGGCGAAGGCAGCCTCCTGGGATAACACTGACGCTCATGCACGAAAGCGTGGGGAGCAAACAGG	Bacteria	Proteobacteria	Gammaproteobacteria	Burkholderiales	Alcaligenaceae	Achromobacter	NA	4543	0	0	0	0	0	3	7	4	0	18	0	8	0	0	0	16	26	14	27	21	49	19	9	7	26	36	18	24	0	18	15	19	17	14	7	0	30	24	17	59
ESV166	TACGGGGGGGGCAAGCGTTGTTCGGAATTACTGGGCGTAAAGGGTCCGTAGGCGGCCAACTAAGTCAGACGTGAAATCCCCCGGCTTAACCGGGGAACTGCGTCTGATACTGGTTGGCTTGAGTGCAGGAGAGGAACGCGGAATTCCAGGTGTAGCGGTGAAATGCGTAGATATCTGGAGGAACACCGGTGGCGAAGGCGGCGTTCTGGACTGTAACTGACGCTGAGGGACGAAAGCCAGGGGAGCAAACGGG	Bacteria	Acidobacteriota	Vicinamibacteria	Vicinamibacterales	NA	NA	NA	4532	134	176	172	305	364	429	157	141	127	24	17	33	7	5	5	4	6	2	122	119	125	128	124	147	148	202	159	5	0	3	90	71	68	5	3	116	5	6	0	8
ESV167	TACGTAGGGCGCAAGCGTTGTCCGGAATTATTGGGCGTAAAGAGCTCGTAGGCGGCTTGTCGCGTCTGCTGTGAAAACGCAAGGCTTAACCTTGCGCCTGCAGTGGGTACGGGCAGGCTAGAGTGCGGTAGGGGAGACTGGAATTCCTGGTGTAGCGGTGGAATGCGCAGATATCAGGAGGAACACCGGTGGCGAAGGCGGGTCTCTGGGCCGTTACTGACGCTGAGGAGCGAAAGCATGGGGAGCGAACAGG	Bacteria	Actinobacteriota	Actinobacteria	Micrococcales	Bogoriellaceae	Georgenia	NA	4486	97	151	155	299	378	423	245	311	340	68	89	84	18	20	17	13	14	11	142	144	152	90	116	115	104	121	90	11	24	15	54	54	52	6	7	58	11	8	13	8
ESV168	TACGAAGGGGGCTAGCGTTGTTCGGAATTACTGGGCGTAAAGCGCGCGCAGGCGGTCTTCCAAGTCAGTGGTGAAAGCCTGGAGCTCAACTCCAGAACTGCCATTGAAACTGTTAGACTTGAGTACGAGAGAGGTGAGTGGAATTCCCAGTGTAGAGGTGAAATTCGTAGATATTGGGAAGAACACCAGTGGCGAAGGCGGCTCACTGGCTCGTAACTGACGCTCAGGCGCGACAGCGTGGGGATCAAACAGG	Bacteria	Proteobacteria	Alphaproteobacteria	Micropepsales	Micropepsaceae	NA	NA	4485	0	0	0	41	39	39	42	43	43	18	17	13	47	22	12	17	29	22	27	29	20	33	20	22	29	32	28	23	30	24	11	22	23	13	17	0	112	111	106	134
ESV169	TACGTAGGGGGCAAGCGTTATCCGGATTTACTGGGCGTAAAGCGCGCGTAGGCGGAAGGTTAAGTCTGGCCTGAAAGCCCCCGGCTCAACCGGGGAAGGTGGCTGGAAACTGGCCTTCTGGAGGGCGTTAGAGGAGAGTGGAATTCCTGGTGTAGCGGTGAAATGCGTAGATATCAGGAGGAACACCGATGGCGAAGGCAGCTCTCTGGGGCGGCCCTGACGCTGAGGCGCGAAAGCGTGGGGAGCGAACGGG	Bacteria	Armatimonadota	NA	NA	NA	NA	NA	4472	0	0	0	1	0	0	2	2	0	25	34	19	1	0	30	45	52	25	15	25	18	42	46	26	77	46	34	43	6	46	14	11	18	27	23	0	41	50	33	63
ESV170	TACGGAGGGTGCAAGCGTTATCCGGATTCACTGGGTTTAAAGGGTGCGTAGGCGGGTAGGTAAGTCAGTGGTGAAATCCTGGAGCTTAACTCCAGAACTGCCATTGATACTATCTATCTTGAATATTGTGGAGGTAAGCGGAATATGTCATGTAGCGGTGAAATGCTTAGATATGACATAGAACACCTATTGCGAAGGCAGCTTACTACGCATATATTGACGCTGAGGCACGAAAGCGTGGGGATCAAACAGG	Bacteria	Bacteroidota	Bacteroidia	Chitinophagales	Chitinophagaceae	Sediminibacterium	NA	4466	0	0	0	20	39	47	45	57	76	8	13	3	91	43	5	7	11	5	14	26	18	8	16	15	8	10	9	12	19	10	9	16	12	4	7	0	191	267	197	199
ESV171	TACGTAGGGCGCGAGCGTTGTCCGGAATTATTGGGCGTAAAGAGCTCGTAGGCGGCTGGTCGCGTCTGCCGTGAAAGGCCTGGGCTTAACTTGGGTTTTGCGGTGGATACGGGCCGGCTAGAGGTAGGTAGGGGAGAACGGAATTCCTGGTGTAGCGGTGAAATGCGCAGATATCAGGAGGAACACCGGTGGCGAAGGCGGTTCTCTGGGCCTATCCTGACGCTGAGGAGCGAAAGCGTGGGGAGCGAACAGG	Bacteria	Actinobacteriota	Actinobacteria	Streptosporangiales	Thermomonosporaceae	Thermostaphylospora	NA	4462	57	37	43	117	118	91	76	103	123	104	146	124	148	145	167	149	163	159	118	98	93	114	138	127	75	94	63	126	181	126	198	181	147	5	5	13	17	24	22	20
ESV172	TACAGAGGGTGCAAGCGTTGTTCGGAATTACTGGGCGTAAAGCGCGCGCAGGCGGGATGGCAAGTCGGGTGTGAAAGCCCTCGGCTCAACCGAGGAAGTGCATTCGAAACTGCCGTTCTTGAGTGTCGGAGAGGGTGGTGGAATTCCCGGTGTAGAGGTGAAATTCGTAGATATCGGGAGGAACACCAGTGGCGAAGGCGACCACCTGGACGAACACTGACGCTGAGGCGCGAAAGCGTGGGGAGCAAACAGG	Bacteria	Myxococcota	Myxococcia	Myxococcales	Vulgatibacteraceae	Vulgatibacter	NA	4344	125	115	155	112	129	108	102	88	113	113	136	144	88	61	134	107	118	118	85	109	94	94	133	141	77	79	83	89	97	98	138	126	91	8	15	10	28	22	31	20
ESV173	TACGTAGGTGGCAAGCGTTGTCCGGAATTATTGGGCGTAAAGCGCGCGCAGGCGGTCCCTTAAGTCTGATGTGAAAGCCCCCGGCTTAACCGGGGAGGGTCATTGGAAACTGGGGGACTTGAGTGCAGAAGAGAAGAGCGGAATTCCACGTGTAGCGGTGAAATGCGTAGAGATGTGGAGGAACACCAGTGGCGAAGGCGGCTCTTTGGTCTGTAACTGACGCTGAGGCGCGAAAGCGTGGGGAGCAAACAGG	Bacteria	Firmicutes	Bacilli	Bacillales	Planococcaceae	NA	NA	4337	39	11	28	70	60	81	78	105	101	92	118	139	183	177	177	176	203	165	82	62	92	133	120	146	66	63	72	149	201	114	253	192	149	0	8	12	17	3	19	22
ESV174	TACGTAGGGTGCAAGCGTTAATCGGAATTACTGGGCGTAAAGCGTGCGCAGGCGGTTCGGAAAGAAAGATGTGAAATCCCAGAGCTTAACTTTGGAACTGCATTTTTAACTACCGAGCTAGAGTGTGTCAGAGGGAGGTGGAATTCCGCGTGTAGCAGTGAAATGCGTAGATATGCGGAGGAACACCGATGGCGAAGGCAGCCTCCTGGGATAACACTGACGCTCATGCACGAAAGCGTGGGGAGCAAACAGG	Bacteria	Proteobacteria	Gammaproteobacteria	Burkholderiales	Alcaligenaceae	Achromobacter	NA	4329	0	0	0	30	56	59	63	58	43	4	0	4	29	16	0	17	21	23	22	27	28	4	7	10	20	31	23	14	28	18	14	21	13	22	9	3	101	120	102	279
ESV175	TACGTAGGGCGCAAGCGTTGTCCGGATTTATTGGGCGTAAAGAGCTCGTAGGCGGCCTGTCGCGTCTGCCGTGAAATCTGGGGGCTTAACCCTCAGCGTGCGGTGGATACGGGCTGGCTGGAGGCAGGCAGGGGAGAATGGAATTCCCGGTGTAGCGGTGAAATGCGCAGATATCGGGAGGAACACCGGTGGCGAAGGCGGTTCTCTGGGCCTGTTCTGACGCTGAGGAGCGAAAGCGTGGGGAGCGAACAGG	Bacteria	Actinobacteriota	Actinobacteria	Frankiales	Acidothermaceae	Acidothermus	NA	4326	0	0	0	75	52	67	58	63	76	50	67	34	19	13	40	34	40	19	24	23	25	56	44	27	28	44	26	37	12	28	15	13	10	388	444	146	84	132	81	70
ESV176	TACGTAGGGGGCAAGCGTTGTCCGGATTTATTGGGCGTAAAGAGCTCGTAGGCGGTTCCGTAAGTCGAGTGTGAAAAATCTGGGCTCAACCCAGTGGAGCACTCGATACTGCGGTGACTAGAGTACGGTAGAGGAGTGTGGAATTCCTGGTGTAGCGGTGAAATGCGCAGATATCAGGAGGAACACCAACGGCGAAGGCAGCACTCTGGGCCGGTACTGACGCTGAGGAGCGAAAGCGTGGGGAGCAAACAGG	Bacteria	Actinobacteriota	Acidimicrobiia	Microtrichales	Microtrichaceae	NA	NA	4310	0	0	0	9	3	3	15	6	11	40	28	22	10	4	37	27	35	25	25	31	33	43	42	21	50	67	28	33	0	29	20	14	15	23	19	0	65	85	51	61
ESV177	TACGTAGGTGGCAAGCGTTGTCCGGAATCATTGGGCGTAAAGCGCGCGCAGGCGGCCTTTTAAGTCTGATGTGAAAGCCCCCGGCTTAACCGGGGAGGGTCATTGGAAACTGGGAGGCTTGAGTGCAGAAGAGGAAAGTGGAATTCCAAGTGTAGCGGTGAAATGCGTAGAGATTTGGAGGAACACCAGTGGCGAAGGCGACTTTCTGGTCTGTTACTGACGCTGAGGCGCGAAAGCGTGGGGAGCAAACAGG	Bacteria	Firmicutes	Bacilli	Bacillales	Bacillaceae	Ureibacillus	NA	4281	50	47	38	35	61	79	101	76	99	74	119	101	196	158	181	189	218	180	88	65	64	115	131	120	65	80	64	140	208	141	216	168	106	0	9	13	13	15	19	30
ESV178	TACGTAGGGGGCGAGCGTTGTCCGGAATCATTGGGCGTAAAGCGCGCGCAGGCGGTCCCTTAAGTCTGATGTGAAATCTTGCGGCTCAACCGCAAGGGGTCATTGGAAACTGGGGGACTTGAGTGCAGGAGAGGGAAGCGGAATTCCATGTGTAGCGGTGAAATGCGTAGAGATATGGAGGAACACCAGTGGCGAAGGCGGCTTCCTGGCCTGTAACTGACGCTCAGGCGCGAAAGCGTGGGGAGCAAACAGG	Bacteria	Firmicutes	Bacilli	Bacillales	Bacillaceae	NA	NA	4272	69	41	27	36	48	48	59	69	67	95	170	146	173	145	141	234	209	233	77	82	64	95	121	155	67	71	81	142	166	138	224	179	153	9	12	10	10	23	28	18
ESV179	TACGTAGGTGGCAAGCGTTGTCCGGAATTATTGGGCGTAAAGCGCGCGCAGGCGGTCCTTTAAGTCTGATGTGAAATCTTGCGGCTCAACCGCAAGCGGTCATTGGAAACTGGGGGACTTGAGTGCAGGAGAGGAAAGCGGAATTCCATGTGTAGCGGTGAAATGCGTAGAGATATGGAGGAACACCAGTGGCGAAGGCGGCTTTCTGGCCTGCAACTGACGCTGAGGCGCGAAAGCGTGGGGAGCAAACAGG	Bacteria	Firmicutes	Bacilli	Bacillales	Bacillaceae	NA	NA	4237	29	30	40	59	59	64	103	107	83	94	146	140	182	198	149	195	206	196	90	71	70	115	162	151	57	56	70	142	154	160	177	169	123	9	0	19	11	9	9	13
ESV180	TACGTAGGTGGCAAGCGTTGTCCGGAATTATTGGGCGTAAAGCGCGCGCAGGCGGTCTTTTAAGTCTGATGTGAAAGCCCCCGGCTCAACCGGGGAGGGTCATTGGAAACTGGGAGACTTGAGTGCAGAAGAGAAGAGTGGAATTCCACGTGTAGCGGTGAAATGCGTAGAGATGTGGAGGAACACCAGTGGCGAAGGCGACTCTTTGGTCTGTAACTGACGCTGAGGCGCGAAAGCGTGGGGAGCAAACAGG	Bacteria	Firmicutes	Bacilli	Bacillales	NA	NA	NA	4230	54	19	32	45	42	73	75	93	98	91	103	130	193	140	151	176	204	176	73	92	62	134	125	140	60	57	64	129	174	162	202	207	148	0	0	9	11	16	30	17
ESV181	TACGGAGGATCCAAGCGTTATCCGGAATCATTGGGTTTAAAGGGTCCGTAGGCGGCCTTATAAGTCAGCGGTGAAAGTTTTTGGCTTAACCAAAAAATTGCCATTGATACTGTAGGGCTTGAATTTTTGTGAAGTAACTAGAATATGTAGTGTAGCGGTGAAATGCTTAGATATTACATGGAATACCAATTGCGAAGGCAGGTTACTAACAAACGATTGACGCTGATGGACGAAAGCGTGGGTAGCGAACAGG	Bacteria	Bacteroidota	Bacteroidia	Flavobacteriales	Flavobacteriaceae	Flavobacterium	NA	4219	0	0	0	0	0	0	0	0	0	13	10	8	0	0	9	5	0	6	1	7	14	11	7	0	7	10	6	7	0	8	7	0	5	9	5	0	64	39	40	23
ESV182	TACGTAGGTGGCAAGCGTTGTCCGGAATTATTGGGCGTAAAGCGCGCGCAGGCGGTCTTTTAAGTCTGATGTGAAAGCCCCCGGCTCAACCGGGGAGGGTCATTGGAAACTGGGAGACTTGAGTGCAGAAGAGGAGAGTGGAATTCCATGTGTAGCGGTGAAATGCGTAGAGATATGGAGGAACACCAGTGGCGAAGGCGACTCTCTGGTCTGCAACTGACGCTGAGGCGCGAAAGCGTGGGGAGCAAACAGG	Bacteria	Firmicutes	Bacilli	Bacillales	Bacillaceae	NA	NA	4196	47	32	51	55	61	52	79	86	95	95	131	106	161	153	153	217	225	184	95	69	51	83	118	128	60	58	46	168	171	157	183	177	142	8	5	24	17	15	20	23
ESV183	TACGTAGGGCGCAAGCGTTGTCCGGAATTATTGGGCGTAAAGAGCTCGTAGGCGGTCTGTCGCGTCTGCTGTGAAAACCCGGGGCTCAACCCCGGGCCTGCAGTGGGTACGGGCAGACTAGAGTGCGGTAGGGGAGACTGGAATTCCTGGTGTAGCGGTAAAATGCACAGATATCAGGAGGAACACCGATGGCGAAGGCAGGTCTCTGGGCCGCAACTGACGCTGAGGAGCGAAAGCGTGGGTAGCGAACAGG	Bacteria	Actinobacteriota	Actinobacteria	Micrococcales	NA	NA	NA	4195	90	77	67	146	189	208	181	161	192	125	123	128	76	98	111	73	65	57	115	114	130	110	142	155	89	114	96	77	88	89	92	81	57	10	11	9	13	21	16	17
ESV184	TACGTAGGGGGCGAGCGTTGTCCGGAATTATTGGGCGTAAAGCGCGCGCAGGCGGCAGCTTAAGTCTCATGTTTAAACCCGGGGCTCAACCTCGGGTCGCATGGGAAACTGGGTTGCTTGAGTGCAGGAGAGGAAAGCGGAATTCCACGTGTAGCGGTGAAATGCGTAGAGATGTGGAGGAACACCAGTGGCGAAGGCGGCTTTCTGGTCTGTAACTGACGCTGAGGCGCGAAAGCGTGGGGAGCAAACAGG	Bacteria	Firmicutes	Bacilli	Paenibacillales	Paenibacillaceae	Thermobacillus	NA	4175	30	22	16	65	65	85	83	106	93	117	129	142	122	100	136	222	167	165	93	94	95	129	130	142	54	72	61	114	168	159	215	170	132	8	5	9	18	21	23	24
ESV185	TACGAACTGTGCGAACGTTATTCGGAATCACTGGGCTTACAGGGTGCGTAGGTGGCCGGACAAGTCAGGTGTGAAATCCCTCAGCTCAACTGAGGAACTGCGCTTGAAACTGTTTGGCTAGAGTGAGCTAGGGGTGCTTGGAACTGCCAGTGGAGCGGTGAAATGTGTTGATATTGGCAGGAACACCGGAGCCGAAAGGGAAGCACTGGGGCTTAACTGACACTGAGGCACGAAAGCCAGGGGAGCAAACGGG	Bacteria	Planctomycetota	Planctomycetes	Planctomycetales	Rubinisphaeraceae	SH-PL14	NA	4081	0	0	0	12	9	15	11	9	17	3	4	11	21	10	2	9	7	9	9	10	20	7	3	6	19	21	8	8	5	10	11	5	10	6	1	0	33	33	90	140
ESV186	TACAGAGGGTGCAAGCGTTGCTCGGATTTACTGGGCGTAAAGCGTACGCAGACGGTGAGAAAGGTCGGATGTGAAAGCCCCGGGCTCAACCCGGGAACTGCATCCGAAACCATCTCGCTAGAGTATGGGAGAGGGAAGCGGAATTCCTGGTGTAGAGGTGAAATTCGTAGATATCAGGAGGAACACCTGCGGCGAAGGCGGCTTCCTGGCCCATTACTGACGTTCAGGTACGAAAGCGTGGGTAGCAAACAGG	Bacteria	Bdellovibrionota	Bdellovibrionia	Bdellovibrionales	Bdellovibrionaceae	OM27 clade	NA	4012	0	0	0	0	0	0	2	0	0	32	34	18	0	0	22	22	16	24	18	11	26	72	33	33	48	34	18	17	0	26	16	11	11	36	19	0	80	63	48	60
ESV187	TACGAAGGGTGCAAGCGTTACTCGGAATTACTGGGCGTAAAGCGTGCGTAGGTGGTTCGCTAAGTCTGATGTGAAAGCCCTGGGCTCAACCTGGGAACTGCATTGGATACTGGCGGGCTAGAGTGCGGTAGAGGGCAGTGGAATTCCTGGTGTAGCAGTGAAATGCGTAGAGATCAGGAGGAACACCCGTGGCGAAGGCGACTGCCTGGACCAGTACTGACACTGAGGCACGAAAGCGTGGGGAGCAAACAGG	Bacteria	Proteobacteria	Gammaproteobacteria	Xanthomonadales	Xanthomonadaceae	Luteimonas	NA	3961	235	286	329	381	404	413	151	188	125	10	9	13	5	7	8	0	4	0	78	47	59	84	70	81	69	109	90	3	0	4	35	33	32	4	0	87	4	6	4	6
ESV188	TACGGAGGGCGCGAGCGTTACCCGGATTCACTGGGCGTAAAGGGCGTGTAGGCGGCCTGGGGCGTCCCATGTGAAAGACCACGGCTCAACCGTGGGGGAGCGTGGGATACGCTCAGGCTAGACGGTGGGAGAGGGTGGTGGAATTCCCGGAGTAGCGGTGAAATGCGCAGATACCGGGAGGAACGCCGATGGCGAAGGCAGCCACCTGGTCCACCCGTGACGCTGAGGCGCGAAAGCGTGGGGAGCAAACCGG	Bacteria	Deinococcota	Deinococci	Thermales	Thermaceae	Thermus	NA	3921	94	109	102	150	159	162	91	81	82	75	106	111	48	45	126	91	77	42	92	104	88	101	91	94	67	112	77	85	109	91	126	117	109	14	11	18	20	36	32	20
ESV189	TACGTAGGGTGCGAGCGTTAATCGGAATTACTGGGCGTAAAGCGTGCGCAGGCGGTTTTGTAAGACAGAGGTGAAATCCCCGGGCTCAACCTGGGAACTGCCTTTGTGACTGCAAGGCTAGAGTACGGCAGAGGGGGATGGAATTCCGCGTGTAGCAGTGAAATGCGTAGATATGCGGAGGAACACCGATGGCGAAGGCAATCCCCTGGGCCTGTACTGACGCTCATGCACGAAAGCGTGGGGAGCAAACAGG	Bacteria	Proteobacteria	Gammaproteobacteria	Burkholderiales	Comamonadaceae	NA	NA	3908	0	0	0	26	44	31	38	36	32	15	19	10	21	18	23	0	14	10	10	10	9	14	16	23	20	27	21	10	9	0	2	7	5	183	151	63	154	224	165	173
ESV190	TACGAAGGGGGCTAGCGTTGTTCGGAATTACTGGGCGTAAAGGGCGCGTAGGCGGCCTGTTTAGTCAGAAGTGAAAGCCCCGGGCTCAACCTGGGAATAGCTTTTGATACTGGCAGGCTTGAGTTCCGGAGAGGATGGTGGAATTCCCAGTGTAGAGGTGAAATTCGTAGATATTGGGAAGAACACCGGTGGCGAAGGCGGCCATCTGGACGGACACTGACGCTGAGGCGCGAAAGCGTGGGGAGCAAACAGG	Bacteria	Proteobacteria	Alphaproteobacteria	Azospirillales	Azospirillaceae	Azospirillum	NA	3797	0	0	0	69	66	56	65	44	41	4	10	7	30	24	11	17	23	31	8	3	5	10	15	17	29	38	33	22	16	17	0	7	1	3	15	0	160	243	166	277
ESV191	TACGTAGGGGGCGAGCGTTGTCCGGAATCACTGGGCGTAAAGGGCGCGTAGGCGGTCAGCTAAGTCTGGTGTCAAAGCCCACGGCTTAACCGTGGAGGGGCACTGGAAACTGGCTGACTTGAGTGCAGGAGAGGGAAGCGGAATTCCACGTGTAGCGGTGAAATGCGTAGAGATGTGGAGGAACACCAGTGGCGAAGGCGGCTTCCTGGTCTGTCACTGACGCTGAGGCGCGAGAGCGTGGGGAGCGAACAGG	Bacteria	Firmicutes	Bacilli	Caldalkalibacillales	Caldalkalibacillaceae	Caldalkalibacillus	NA	3770	35	24	9	29	77	69	58	69	47	74	110	103	96	85	152	164	185	149	93	95	74	90	98	92	59	88	62	114	151	120	181	153	128	8	10	10	17	37	32	34
ESV192	TACGAAGGGGGCTAGCGTTGTTCGGAATTACTGGGCGTAAAGCGCACGTAGGCGGACATTTAAGTCAGGGGTGAAATCCCGGGGCTCAACCCCGGAACTGCCTTTGATACTGGGTGTCTTGAGTGTGGAAGAGGTCAGTGGAATTGCGAGTGTAGAGGTGAAATTCGTAGATATTCGCAGGAACACCAGTGGCGAAGGCGGCTGACTGGTCCACAACTGACGCTGAGGTGCGAAAGCGTGGGGAGCAAACAGG	Bacteria	Proteobacteria	Alphaproteobacteria	Rhizobiales	Rhizobiaceae	Aureimonas	NA	3762	0	0	0	28	37	30	46	48	65	4	11	0	46	15	9	7	0	8	21	36	27	12	4	9	22	7	15	14	18	11	11	24	10	23	19	3	89	139	110	111
ESV193	TACGTAGGGGGCTAGCGTTGTCCGGAATCATTGGGCGTAAAGCGCGCGTAGGCGGCCCGGTAAGTCCGTTGTGAAAGTCAAAGGCTCAACCTTTGAAAGCCGATGGATACTGCCGGGCTAGAGTCCGGAAGAGGCGAGTGGAATTCCTGGTGTAGCGGTGGAATGCGCAGATATCAGGAGGAACACCAATAGCGAAGGCAGCTCGCTGGGACGGTACTGACGCTGAGGCGCGAAAGCGTGGGGAGCGAACAGG	Bacteria	Actinobacteriota	Thermoleophilia	Solirubrobacterales	67-14	NA	NA	3745	31	36	19	40	67	68	85	79	76	74	103	111	110	111	157	132	129	125	109	97	75	91	110	107	64	97	78	110	130	117	162	159	111	11	19	9	19	13	33	18
ESV194	GACAGAGGGTGCGAACGTTGCTCGGAATTACTGGGCGTAAAGCGCGTGTAGGCGGACAGTCAAGTCAGGCGTGAAATCCCTGGGCTCAACCCAGGAACTGCGTCTGAAACTGGCTGTCTCGAGTGTCGGAGAGGGAAGCGGAATTCCTGGTGTAGAGGTGAAATTCGTAGATATCAGGAGGAACACCGGTGGCGAAGGCGGCTTCCTGGACGATTACTGACGCTGAGACGCGAAAGCGTGGGGAGCAAACAGG	Bacteria	Myxococcota	Polyangia	Polyangiales	Sandaracinaceae	Sandaracinus	NA	3711	57	97	81	155	153	178	143	153	164	60	71	69	63	38	67	90	81	70	99	106	85	96	90	89	72	90	70	55	42	39	104	88	62	6	12	75	32	24	24	28
ESV195	TACGTAGGGCGCAAGCGTTATCCGGAATTATTGGGCGTAAAGAGCTCGTAGGCGGTTTGTCGCGTCTGCTGTGAAAACCCGAGGCTCAACCTCGGGCCTGCAGTGGGTACGGGCAGACTAGAGTGCGGTAGGGGAGATTGGAATTCCTGGTGTAGCGGTGGAATGCGCAGATATCAGGAGGAACACCGATGGCGAAGGCAGATCTCTGGGCCGTAACTGACGCTGAGGAGCGAAAGGGTGGGGAGCAAACAGGC	Bacteria	Actinobacteriota	Actinobacteria	Micrococcales	Microbacteriaceae	Microbacterium	NA	3707	0	3	0	41	37	45	44	34	39	13	21	16	43	18	18	14	17	8	17	11	13	13	20	21	18	20	18	22	17	17	6	10	10	173	165	37	152	230	157	161
ESV196	TACGTAGGGGGCAAGCGTTGTCCGGAATTATTGGGCGTAAAGCGCGCGCAGGCGGCTGATTAAGTCTCATGTTTAAACGCGGGGCTCAACCTCGTGTCGGATGGGAAACTGGTCAGCTTGAGTGCAGGAGAGGGAAGCGGAATTCCACGTGTAGCGGTGAAATGCGTAGAGATGTGGAGGAACACCAGTGGCGAAGGCGGCTTTCTGGTCTGTAACTGACGCTGAGGCGCGAAAGCGTGGGGAGCAAACAGG	Bacteria	Firmicutes	Bacilli	Paenibacillales	Paenibacillaceae	NA	NA	3701	181	134	130	54	55	66	63	78	67	83	130	90	93	96	116	166	147	132	69	69	92	102	96	101	42	55	43	86	131	117	168	172	137	7	0	8	11	13	24	23
ESV197	TACGTAGGTGGCAAGCGTTGTCCGGAATTATTGGGCGTAAAGGGTGCGTAGGCGGTCAATTAAGTCTAATTTGAAAGTCCATGGCTCAACCATGGGATTGGATTGGAAACTGGTTGACTTGAGGATAAGAGAGGAAAGTGGAATTCCACGTGTAGCGGTGAAATGCGTAGAGATGTGGAGGAACACCAATGGCGAAGGCAGCTTTCTGGCTTATCCCTGACGCTGAGGCACGAAAGCGTGGGTAGCAAACAGG	Bacteria	Firmicutes	Bacilli	Haloplasmatales	Haloplasmataceae	Haloplasma	NA	3687	32	37	27	39	53	50	55	54	57	58	91	104	103	81	143	173	174	118	80	78	91	84	87	95	115	93	75	132	141	122	178	136	106	8	6	23	15	16	30	30
ESV198	TACGTAGGGGGCGAGCGTTGTCCGGAATTATTGGGCGTAAAGCGCGCGCAGGCGGTTTTGTAAGTCTTGTGTTTAAACTTGGGGCTCAACCCCAAGTCGCACGGGAAACTGCAGGACTTGAGTGCAGCAGAGGGAAGCGGAATTCCACGTGTAGCGGTGAAATGCGTAGAGATGTGGAGGAACACCAGTGGCGAAGGCGGCTTTCTGGGCTGTAACTGACGCTGAGGCGCGAAAGCGTGGGGAGCAAACAGG	Bacteria	Firmicutes	Bacilli	Paenibacillales	Paenibacillaceae	Paenibacillus	NA	3679	52	60	48	49	47	71	59	67	74	81	117	130	119	118	139	185	178	148	72	65	67	115	116	133	68	68	51	109	150	112	203	169	117	4	1	3	5	17	21	19
ESV199	GACGGAGGGGGCGAGCGTTGTTCGGAATTATTGGGCGTAAAGGGCTCGTAGGCGGATTGGTAAGTCTGGCGTGAAATCTCCACCGCTCAACGGGGAGAGGCCGCTGGATACTGCTGATCTGGAGTGCGGCAGAGGACCATGGAATTCCAGGTGTAGCGGTGGAATGCGTAGATATCTGGAAGAACACCGGTGGCGAAGGCGGTGGTCTGGGCCGTGACTGACGCTGAGGAGCGAAAGCCAGGGGAGCGAACGGG	Bacteria	Sumerlaeota	Sumerlaeia	Sumerlaeales	Sumerlaeaceae	Sumerlaea	NA	3633	42	36	52	44	59	73	53	69	72	53	62	160	68	43	177	130	143	114	84	83	93	72	58	151	60	87	76	117	108	133	147	186	144	4	0	51	18	13	37	22
ESV200	TACGTAGGGGGCGAGCGTTATCCGGAATTATTGGGCGTAAAGCGCGCGCAGGCGGCTGATTAAGTCAGGTGTGAAAGGCTGCGGCTCAACCGCAGAGCGGCACCTGAAACTGGTCAGCTTGAGTGCAGGAGAGGGGAGCGGAATTCCCGGTGTAGCGGTGGAATGCGTAGAGATCGGGAGGAACACCAGTGGCGAAGGCGGCTCTCTGGCCTGTAACTGACGCTGAGGCGCGAAAGCGTGGGGAGCAAACAGG	Bacteria	Firmicutes	Bacilli	Thermoactinomycetales	Thermoactinomycetaceae	Thermoactinomyces	vulgaris	3625	34	32	39	61	78	66	59	74	81	76	85	108	104	100	120	162	161	123	79	92	87	88	100	112	53	48	67	115	121	127	152	185	131	0	6	42	21	15	17	25
ESV201	TACAGAGGGTGCAAGCGTTGTTCGGAATTACTGGGCGTAAAGCGAGTGTAGGCGGGATGGTGTGTCGGGTGTGAAAGCCCTCGGCTCAACCGAGGAAGTGCGCCCGAAACTGCCATTCTTGAGTGTCGGAGAGGGTGACGGAATTCCCGGTGTAGAGGTGAAATTCGTAGATATCGGGAGGAACACCAGTGGCGAAGGCGGTCACCTGGACGAACACTGACGCTGAGACTCGAAAGCGTGGGGAGCAAACAGG	Bacteria	Myxococcota	Myxococcia	Myxococcales	Vulgatibacteraceae	Vulgatibacter	NA	3599	69	64	74	87	98	134	100	90	102	96	66	97	67	57	107	92	88	82	75	91	105	68	58	105	71	84	76	62	84	72	150	126	83	15	7	33	27	31	33	36
ESV202	TACGTAGGGTGCAAGCGTTAATCGGAATTACTGGGCGTAAAGGGTGCGCAGGCGGTTCGGAAAGAAAGATGTGAAATCCCAGGGCTTAACCTTGGAACTGCATTTTTGACTTCCGGGCTAGAGTGTGTCAGAGGGAGGTGGAATTCCGCGTGTAGCAGTGAAATGCGTAGAGATGCGGAGGAACACCGATGGCGAAGGCAGCCTCCTGGGACAACACTGACGCTCAGGCACGAAAGCGTGGGGAGCAAACAGG	Bacteria	Proteobacteria	Gammaproteobacteria	Burkholderiales	Alcaligenaceae	Verticiella	NA	3487	59	59	39	51	46	72	65	62	57	75	78	66	78	86	120	89	97	96	72	73	73	74	87	88	77	70	66	78	101	112	110	106	108	10	17	14	29	48	33	42
ESV203	TACGTAGGGGCCAAGCGTTGTCCGGAGTTACTGGGCGTAAAGGGCGCGCAGGCGGTTGGTTACGTCGTGTGTGAAAGCCCCCGGCTCAACCGGGGAGGGTCGCGCGAAACGGGCCGACTGGAGGCAAGGCGAGGGCGGTGGAATTCCCGGTGTAGTGGTGAAATGCGTAGAGATCGGGAGGAACACCAGAGGCGAAGGCGGCCGCCTGGACTTGACCTGACGCTGAGGCGCGAAGGCGTGGGGAGCGAACGGG	Bacteria	Chloroflexi	Chloroflexia	Thermomicrobiales	AKYG1722	NA	NA	3463	50	64	54	107	126	115	124	111	111	77	165	131	56	60	78	55	47	66	90	117	106	95	137	110	97	96	73	84	74	59	87	72	62	7	7	51	20	36	17	9
ESV204	TACGTAGGGGGCGAGCGTTGTCCGGAATTATTGGGCGTAAAGAGCTCGTAGGCGGCTCAGCAAGTCGGCTGTGAAATCCCGAGGCTCAACCTCGGAACTGCAGTCGATACTGCTGTGGCTAGAGTCTGGTAGAGGAGAGTGGAATTCCCGGTGTAGCGGTGAAATGCGCAGATATCGGGAGGAACACCAGTAGCGAAGGCGGCTCTCTGGGCCAGCACTGACGCTGAGGAGCGAAAGCGTGGGGAGCAAACAGG	Bacteria	Actinobacteriota	Acidimicrobiia	Actinomarinales	NA	NA	NA	3456	150	158	115	179	223	262	198	217	235	77	119	86	12	3	5	5	2	0	142	135	83	85	83	87	71	100	79	7	7	0	24	41	27	5	7	60	11	9	6	8
ESV205	TACGAAGGGGGCTAGCGTTGTTCGGAATTACTGGGCGTAAAGCGCACGTAGGCGGACATTTAAGTCAGGGGTGAAATCCCGGGGCTCAACCCCGGAACTGCCTTTGATACTGGGTGTCTTGAGTGTGGAAGAGGTGAGTGGAATTGCGAGTGTAGAGGTGAAATTCGTAGATATTCGCAGGAACACCAGTGGCGAAGGCGGCTCACTGGTCCACAACTGACGCTGAGGTGCGAAAGCGTGGGGAGCAAACAGG	Bacteria	Proteobacteria	Alphaproteobacteria	Rhizobiales	Rhizobiaceae	Aureimonas	NA	3455	0	0	0	13	23	26	35	23	23	12	13	14	13	9	29	15	10	16	8	7	12	18	24	11	12	24	18	17	8	12	10	9	4	32	40	14	123	189	152	173
ESV206	TACGTAGGGGGCAAGCGTTGTCCGGAATTATTGGGCGTAAAGCGCGCGCAGGCGGTACGTTAAGTCTCGTGTTTAATTCCAGGGCTCAACCCTGGCACGCATGGGAAACTGGTGTACTGGAGTGCAGGAGAGGAAAGTGGAATTCCACGTGTAGCGGTGAAATGCGTAGAGATGTGGAGGAACACCAGTGGCGAAGGCGACTTTCTGGCCTGTAACTGACGCTGAGGCGCGAAAGCGTGGGGAGCAAACAGG	Bacteria	Firmicutes	Bacilli	Paenibacillales	Paenibacillaceae	NA	NA	3448	18	13	13	44	42	53	44	74	81	84	115	98	123	107	158	154	149	177	88	73	72	97	78	136	50	55	60	128	133	131	165	152	139	3	8	8	9	11	18	12
ESV207	TACGTAGGTGGCAAGCGTTGTCCGGAATTATTGGGCGTAAAGCGCGCGCAGGCGGCTTCTTAAGTCTGATGTGAAAGCCCGCAGCTCAACTGCGGAGGGTCATTGGAAACTGGGAAGCTTGAGTGCAGAAGAGGAGAGTGGAATTCCACGTGTAGCGGTGAAATGCGTAGAGATGTGGAGGAACACCAGTGGCGAAGGCGGCTCTCTGGTCTGTAACTGACGCTGAGGCGCGAAAGCGTGGGGAGCAAACAGG	Bacteria	Firmicutes	Bacilli	Bacillales	Sporolactobacillaceae	Pullulanibacillus	NA	3441	18	13	9	53	45	59	62	75	85	98	85	100	113	117	137	133	160	130	56	62	63	111	103	127	49	52	34	184	185	144	166	151	104	0	8	14	8	14	23	11
ESV208	GACAGAGGGTGCGAACGTTGCTCGGAATTACTGGGCGTAAAGCGCGTGTAGGCGGATGGTCAAGTCAGGCGTGAAAGCCCTGGGCTCAACCTAGGAACTGCGTCTGAAACTGGCCATCTTGAGTGTCGGAGAGGGAAGCGGAATTCCTGGTGTAGAGGTGAAATTCGTAGATATCAGGAGGAACACCGGTGGCGAAGGCGGCTTCCTGGACGATTACTGACGCTGAGACGCGAAAGCGTGGGGAGCAAACAGG	Bacteria	Myxococcota	Polyangia	Polyangiales	Sandaracinaceae	Sandaracinus	NA	3439	60	63	61	80	49	84	88	101	82	96	96	104	73	53	92	84	92	74	85	101	87	77	81	87	59	97	67	70	73	81	109	82	89	11	6	8	35	18	37	28
ESV209	TACGTAGGGCGCAAGCGTTGTCCGGAATTATTGGGCGTAAAGAGCTCGTAGGCGGTCTGTCGCGTCTGCTGTGAAAACCCGGGGCTCAACCCCGGGCCTGCAGTGGGTACGGGCAGACTAGAGTGCGGTAGGGGAGACTGGAATTCCTGGTGTAGCGGTAAAATGCACAGATATCAGGAGGAACACCGATGGCGAAGGCAGGTCTCTGGGCCGCAACTGACGCTGAGGAGCGAAAGCGTGGGGAGCAAACAGG	Bacteria	Actinobacteriota	Actinobacteria	Micrococcales	NA	NA	NA	3411	45	50	64	135	147	186	123	161	178	104	111	106	87	41	78	44	50	54	91	97	110	91	127	125	83	64	68	58	72	72	86	67	54	5	3	10	8	11	23	6
ESV210	TACGTAGGTGGCAAGCGTTGTCCGGAATTATTGGGCGTAAAGCGCGCGCAGGCGGTCTTTTAAGTCTGATGTGAAAGCCCCCGGCTTAACCGGGGAGGGTCATTGGAAACTGGGAGACTTGAGTGCAGGAGAGGGAAGCGGAATTCCATGTGTAGCGGTGAAATGCGTAGAGATATGGAGGAACACCAGTGGCGAAGGCGGCTTCCTGGCCTGTAACTGACGCTGAGGCGCGAAAGCGTGGGGAGCAAACAGG	Bacteria	Firmicutes	Bacilli	Bacillales	Bacillaceae	Ureibacillus	thermosphaericus	3353	11	8	16	33	33	44	71	69	87	86	103	103	146	122	138	172	153	155	43	64	47	107	113	127	45	50	54	88	135	111	149	163	124	0	20	8	11	17	12	19
ESV211	TACGTAGGGTGCGAGCGTTAATCGGAATTACTGGGCGTAAAGGGTGCGCAGGCGGTTTTGTAAGTCAGATGTGAAATCCCCGGGCTTAACCTGGGAATTGCGTTTGAAACTACAAAACTAGAGTGTGGCAGAGGGAGGTGGAATTCCATGTGTAGCAGTGAAATGCGTAGAGATATGGAAGAACATCGATGGCGAAGGCAGCCTCCTGGGTTAACACTGACGCTCATGCACGAAAGCGTGGGGAGCAAACAGG	Bacteria	Proteobacteria	Gammaproteobacteria	Burkholderiales	Nitrosomonadaceae	Nitrosomonas	NA	3350	0	0	0	0	0	0	2	0	0	13	11	7	0	0	6	15	21	15	12	15	11	25	4	8	30	45	21	15	0	33	9	11	3	14	11	0	65	26	25	84
ESV212	GACGAACCGTGCGAACGTTATTCGGAATCACTGGGCTTAAAGAGCGCGTAGGCGGCATCGTAAGTTGGAGGTGAAATCCTGTCGGCTCAACCGCAGAACTGCCCCCAATACTGCGATGCTTGAGGGAGACAGGGGCATGTGGAACTTCCAGTGGAGCGGTGAAATGTGTTGAGATTGGAAGGAACGCCGGTGGCGAAAGCGACATGCTGGATCTCTTCTGACGCTGAGGCGCGAAAGCTAGGGTAGCGAACGGG	Bacteria	Planctomycetota	Planctomycetes	NA	NA	NA	NA	3331	11	27	18	44	66	98	53	76	56	45	57	113	85	90	141	167	153	140	62	41	41	44	45	99	50	52	55	165	208	261	212	177	83	0	0	7	7	13	21	11
ESV213	TACGTAGGGCGCAAGCGTTGTCCGGAATTATTGGGCGTAAAGAGCTCGTAGGCGGTCAGTCGCGTCTGCTGTGAAAACTCGAGGCTCAACCTCGGGCTTGCAGTGGGTACGGGCTGACTAGAGTGCGGTAGGGGTGACTGGAATTCCTGGTGTAGCGGTGGAATGCGCAGATATCAGGAGGAACACCGATGGCGAAGGCAGGTCACTGGGCCGCAACTGACGCTGAGGAGCGAAAGCATGGGGAGCGAACAGG	Bacteria	Actinobacteriota	Actinobacteria	Micrococcales	Cellulomonadaceae	Cellulomonas	NA	3293	0	0	0	20	19	22	34	39	36	27	32	15	17	12	26	36	25	17	22	26	20	19	24	13	46	36	32	15	10	17	23	13	14	77	72	14	97	131	119	196
ESV214	TACGTAGGTGGCAAGCGTTGTCCGGATTTATTGGGTTTAAAGGGTGCGTAGGCGGCTTGATAAGTCAGTGGTGAAAGCCGATCGCTTAACGATCGAACTGCCATTGATACTGCCAGGCTTGAGTATAGTTGAGGTAGGCGGAATTGACAGTGTAGCGGTGAAATGCATAGATATTGTCAAGAACACCAATTGCGAAGGCAGCTTACTAAAGTATAACTGACGCTGAGGCACGAAAGTGCGGGGATCAAACAGG	Bacteria	Bacteroidota	Bacteroidia	Cytophagales	Cytophagaceae	Cytophaga	NA	3290	0	0	0	0	0	0	0	0	1	14	19	13	0	0	14	16	16	7	15	16	15	27	20	18	12	16	7	13	0	27	17	17	14	12	6	0	78	44	40	36
ESV215	TACGTAGGTGGCAAGCGTTGTCCGGAATTATTGGGCGTAAAGCGCGCGCAGGCGGTTCCTTAAGTCTGATGTGAAATCTCGCGGCTCAACCGTGAGCGGTCATTGGAAACTGGGGAACTTGAGTGCAGGAGAGAAGAGCGGAATTCCACGTGTAGCGGTGAAATGCGTAGAGATGTGGAGGAACACCAGTGGCGAAGGCGGCTCTTTGGCCTGTAACTGACGCTGAGGCGCGAAAGCGTGGGGAGCAAACAGG	Bacteria	Firmicutes	Bacilli	Bacillales	Bacillaceae	NA	NA	3272	17	0	12	45	40	55	55	67	74	76	119	116	145	93	124	125	164	147	67	55	55	100	129	124	44	54	48	109	122	107	157	146	83	2	8	0	10	16	20	25
ESV216	TACGAAGGGGGCTAGCGTTGTTCGGAATTACTGGGCGTAAAGCGCGCGTAGGCGGTGATCCATGTCAGAGGTGAAAGCCCGGGGCTCAACTCCGGAATTGCCTTTGAAACGGGATCGCTAGAGTCCGAGAGAGGATGGCGGAATTCCTAGTGTAGAGGTGAAATTCGTAGATATTAGGAAGAACACCGGTGGCGAAGGCGGCCATCTGGCTCGGTACTGACGCTCAGGCGCGAAAGCGTGGGGAGCAAACAGG	Bacteria	Proteobacteria	Alphaproteobacteria	Rhodospirillales	Rhodospirillaceae	NA	NA	3256	0	0	0	34	15	30	27	26	39	18	9	10	25	32	6	21	6	12	19	21	15	26	16	9	25	15	13	12	14	20	22	18	18	8	13	0	83	115	89	102
ESV217	AACGTAGGGGGCGAGCGTTGTCCGGAATTACTGGGCGTAAAGGGTGCGTAGGCGGCCGCTTAAGTCCTGTGTGAAAGGCCCCGGCTTAACCGGGGAGGGTCATGGGAAACTGGGCGGCTTGAGTGCCGGAGAGGGTGGCGGAATTCCCGGTGTAGCGGTGAAATGCGTAGAGATCGGGAGGAACACCAGTGGCGAAGGCGGCCACCTGGACGGTAACTGACGCTGAGGCACGACAGCTGGGGGAGCAAACAGG	Bacteria	Firmicutes	Limnochordia	Limnochordales	Limnochordaceae	NA	NA	3208	26	38	26	70	49	74	49	47	62	67	67	100	92	73	119	107	117	123	82	87	65	74	71	86	63	68	55	107	104	98	139	102	72	10	10	10	23	28	38	23
ESV218	TACGAAGGGGGCTAGCGTTGCTCGGAATTACTGGGCGTAAAGGGAGCGTAGGCGGATAGTTTAGTCAGAGGTGAAAGCCCAGGGCTCAACCTTGGAATTGCCTTTGATACTGGCTATCTTGAGTATGGAAGAGGTATGTGGAACTCCGAGTGTAGAGGTGAAATTCGTAGATATTCGGAAGAACACCAGTGGCGAAGGCGACATACTGGTCCATTACTGACGCTGAGGCTCGAAAGCGTGGGGAGCAAACAGG	Bacteria	Proteobacteria	Alphaproteobacteria	Caulobacterales	Caulobacteraceae	Caulobacter	NA	3206	0	0	0	29	46	34	48	24	43	0	6	7	40	29	16	10	16	14	11	15	9	9	12	14	13	7	16	7	8	13	6	9	10	7	18	0	143	181	132	144
ESV219	TACGGAGGATCCAAGCGTTATCCGGAATCATTGGGTTTAAAGGGTCCGTAGGCGGTTTTATAAGTCAGTGGTGAAATCCGGTAGCTCAACTATCGAACGGCCATTGATACTGTAGAACTTGAATTATTGTGAAGTAACTAGAATATGTAGTGTAGCGGTGAAATGCTTAGATATTACATGGAATACCAATTGCGAAGGCAGGTTACTAACAATACATTGACGCTGATGGACGAAAGCGTGGGGAGCGAACAGG	Bacteria	Bacteroidota	Bacteroidia	Flavobacteriales	Flavobacteriaceae	Flavobacterium	NA	3205	0	0	0	7	8	2	6	3	4	2	0	0	3	2	0	2	3	3	17	9	9	4	2	2	2	1	1	3	0	4	8	10	4	0	0	0	42	32	20	51
ESV220	TACGTAGGTGGCAAGCGTTGTCCGGAATTATTGGGCGTAAAGCGCGCGCAGGCGGTCTATTAAGTCTGGTGTGAAAGCCCCCGGCTCAACCGGGGAGGGTCATTGGAAACTGGTAGACTTGAGTGCAGAAGAGGAGAGCGGAATTCCACGTGTAGCGGTGAAATGCGTAGAGATGTGGAGGAACACCAGTGGCGAAGGCGGCTCTCTGGTCTGTAACTGACGCTGAGGCGCGAAAGCGTGGGTAGCGAACAGG	Bacteria	Firmicutes	Bacilli	Bacillales	Bacillaceae	NA	NA	3136	24	20	13	41	48	62	67	69	71	75	85	87	139	101	134	164	153	124	52	50	49	92	90	102	37	43	58	110	129	138	151	151	97	3	7	7	6	12	12	21
ESV221	GACGAACCGTCCGAACGTTATTCGGAATCACTGGGCTTAAAGAGTGCGTAGGCGGCTTGCCAGGCGGGGTGTGAAATCCTTCGGCCCAACCGAAGAATTGCGCTCCGAACCGGCAGGCTCGAGGAAGATAGGGGCGAGCGGAACAGATGGTGGAGCGGTGAAATGCGTTGATATCATCTGGAACACCTGTGGCGTAAGCGGCTCGCTGGGTCTTTTCTGACGCTGAGGCACGAAAGCCAGGGTAGCGAACGGG	Bacteria	Planctomycetota	Planctomycetes	Pirellulales	Pirellulaceae	Rhodopirellula	NA	3126	0	0	0	17	22	30	24	26	49	4	0	2	46	33	2	13	13	12	14	35	27	4	1	4	9	13	3	24	14	24	14	22	20	0	3	0	35	31	29	77
ESV222	TACGAAGGGGGCTAGCGTTGTTCGGATTTACTGGGCGTAAAGCGCACGTAGGCGGATCGTTAAGTCGGGGGTGAAATCCCGGGGCTCAACCCCGGAACTGCCTTCGATACTGGCGATCTTGAGTCCGGAAGAGGTGAGTGGAACTCCTAGTGTAGAGGTGGAATTCGTAGATATTAGGAAGAACACCAGTGGCGAAGGCGGCTCACTGGTCCGGTACTGACGCTGAGGTGCGAAAGCGTGGGGAGCAAACAGG	Bacteria	Proteobacteria	Alphaproteobacteria	Rhizobiales	Devosiaceae	Devosia	NA	3113	0	0	0	18	20	19	15	14	24	6	0	0	12	11	3	9	9	7	18	33	31	6	6	7	7	16	11	9	10	13	9	11	8	12	4	0	60	61	48	81
ESV223	TACGAAGGGGGCTAGCGTTGCTCGGAATCACTGGGCGTAAAGCGCACGTAGGCGGCTTTCTAAGTCAGGGGTGAAATCCCGGAGCTCAACTCCGGAACTGCCTTTGATACTGGAAAGCTTGAGTTCGAGAGAGGTGAGTGGAACTGCGAGTGTAGAGGTGAAATTCGTAGATATTCGCAAGAACACCAGTGGCGAAGGCGGCTCACTGGCTCGATACTGACGCTGAGGTGCGAAAGCGTGGGGAGCAAACAGG	Bacteria	Proteobacteria	Alphaproteobacteria	Rhizobiales	Xanthobacteraceae	Pseudorhodoplanes	NA	3101	0	0	0	25	16	17	10	22	38	7	0	5	24	19	3	9	18	5	12	17	25	13	2	5	23	22	11	20	9	17	13	10	7	8	2	0	42	32	25	50
ESV224	TACGGAGGGTGCGAGCGTTGTCCGGATTTATTGGGTTTAAAGGGTGCGTAGGTGGCTTAATAAGTCAGTGGTGAAATACAGCCGCTCAACGGTTGAGGTGCCATTGATACTGTTAAGCTTGAAACAAGTGGAGGCTGCCGGAATGGATGGTGTAGCGGTGAAATGCATAGATATCATCCAGAACACCGATTGCGAAGGCAGGTGGCTACGTTTGATTTGACACTGAGGCACGAAAGCATGGGGAGCAAACAGG	Bacteria	Bacteroidota	Bacteroidia	Cytophagales	Spirosomaceae	Dyadobacter	NA	3088	0	0	0	3	2	2	0	0	1	7	6	5	0	1	8	15	9	8	10	7	10	17	3	9	11	11	5	8	0	1	2	7	2	8	9	0	47	37	44	44
ESV225	TACGGAGGGTGCGAGCGTTGTCCGGAATCACTGGGCGTAAAGGGCGCGTAGGCGGTGACTTAAGCGTGTGGTGAAAGCCCGGGGCTCAACCCCGGGTCGGCCGTGCGAACTGGGTCACTCGAGCACTGTAGAGGCAGGTGGAATTCCGGGTGTAGCGGTGGAATGCGTAGAGATCCGGAAGAACACCAGTGGCGAAGGCGGCCTGCTGGGCAGTAGCTGACGCTGAGGCGCGACAGCGTGGGGAGCAAACAGG	Bacteria	Gemmatimonadota	Gemmatimonadetes	Gemmatimonadales	Gemmatimonadaceae	Gemmatimonas	NA	3064	0	0	0	13	9	12	23	18	19	13	12	7	18	17	16	29	24	9	25	20	23	18	27	14	25	23	21	23	7	22	19	15	12	5	8	0	50	65	40	56
ESV226	AACGGGGGGGACTAGTGTTATTCATCCTGACTGGGCGTAAAGGGCATGTAGGCGGTTTGTTAGGTTTTTGGTAAAATTCTTGGGCTCAACCTGAGGAAGACTTTTTAAACCGACAAACTTGAGTTTATTTGAGCAAAACGGTACATATAGTGGAGAGGTGAAATTCGTAGATATTATATGGACCACCATCGGGCGAAGGCGGTTTTGCAAATATTAACTGACGCTAAAGTGCAAAAGCATGGGGAGCAAACAGG	Bacteria	Proteobacteria	Alphaproteobacteria	Rickettsiales	Mitochondria	NA	NA	3063	69	48	59	119	105	135	141	179	160	110	119	169	40	30	70	48	57	53	136	149	147	96	69	106	48	53	34	39	56	55	51	54	32	0	0	6	3	5	12	9
ESV227	TACGTAGGGGGCAAGCGTTATCCGGAATTATTGGGCGTAAAGCGCGCGCAGGCGGCCGGTTAAGTCAGGTGTGAAAGGCTGCGGCTCAACCGCAGAGCTGCATCTGAAACTGGTCGGCTTGAGTGCAGGAGAGGGGAGCGGAATTCCCGGTGTAGCGGTGGAATGCGTAGAGATCGGGAGGAACACCAGTGGCGAAGGCGGCTCTCTGGCCTGTAACTGACGCTGAGGCGCGAAAGCGTGGGGAGCGAACAGG	Bacteria	Firmicutes	Bacilli	Thermoactinomycetales	Thermoactinomycetaceae	Thermoactinomyces	khenchelensis	3053	61	62	35	40	58	58	49	51	49	66	89	102	82	69	98	95	104	87	73	58	82	48	84	66	56	53	47	92	124	109	161	159	102	0	5	105	12	22	7	12
ESV228	GACAGAGGGTGCAAACGTTGTTCGGAATTACTGGGCGTAAAGCGCGTGTAGGCGGCTTGGCAAGTCAGGTGTGAAAGCCCTCGGCTCAACCGGGGAAGTGCACTTGAAACTGCCGAGCTAGAGTCCCGGAGAGGATGGTGGAATTCTCGGTGTAGAGGTGAAATTCGTAGATATCGAGAGGAACACCGGTGGCGAAGGCGGCCATCTGGACGGTGACTGACGCTGAGACGCGAAAGCGTGGGGAGCAAACAGG	Bacteria	Myxococcota	Polyangia	Polyangiales	Phaselicystidaceae	Phaselicystis	NA	3038	48	40	37	33	38	68	47	58	56	48	94	60	73	71	114	82	102	101	65	86	77	57	71	63	51	72	56	91	83	94	145	136	114	13	12	29	19	23	13	20
ESV229	TACGGAGGGTGCGAGCGTTAATCGGAATTACTGGGCGTAAAGCGCGCGTAGGCGGTTGTGGAAGTCGGGTGTGAAAGCCCCGGGCTTAACCTGGGAATTGCATTCGATACTCCATGGCTAGAGTCTGGGAGAGGGAAGGGGAATTCCGGGTGTAGCGGTGAAATGCGTAGATATCCGGAGGAACACCGGTGGCGAAGGCGCCTTCCTGGCCTAAGACTGACGCTGAGGTGCGAAAGCGTGGGGAGCAAACAGG	Bacteria	Proteobacteria	Gammaproteobacteria	Methylococcales	Methylococcaceae	NA	NA	3028	97	128	134	196	176	222	182	177	162	42	62	44	2	0	8	0	0	0	88	72	82	69	95	60	66	89	62	0	0	0	34	22	19	6	3	166	9	14	8	5
ESV230	TACGAAGGGGGCTAGCGTTGTTCGGAATTACTGGGCGTAAAGCGCACGTAGGCGGACTTTTAAGTCAGGGGTGAAATCCCGGGGCTCAACCTCGGAACTGCCTTTGATACTGGAAGTCTTGAGTATGGAAGAGGTAAGTGGAATTGCGAGTGTAGAGGTGAAATTCGTAGATATTCGCAGGAACACCAGTGGCGAAGGCGGCTTACTGGTCCATTACTGACGCTGAGGTGCGAAAGCGTGGGGAGCAAACAGG	Bacteria	Proteobacteria	Alphaproteobacteria	Rhizobiales	Rhizobiaceae	Pseudochrobactrum	NA	3006	0	0	0	20	20	20	22	17	24	9	7	6	19	6	10	5	6	10	11	12	14	11	4	10	9	13	9	14	12	13	13	10	4	5	5	0	50	56	54	61
ESV231	TACGTAGGGGGCGAGCGTTGTCCGGAATTATTGGGCGTAAAGGGTGCGTAGGCGGCCTTTTAAGTCAGGTGTGAAAGACCACAGCTTAACTGTGGGGTTGCACTTGAAACTGGGAGGCTTGAGTATCGGAGAGGGCAGTGGAATTCCCGGTGTAGCGGTGAAATGCGTAGATATCGGGAGGAACACCAGTGGCGAAGGCGACTGCCTGGACGAAAACTGACGCTGAGGCACGAAAGCTAGGGGAGCAAACAGG	Bacteria	Firmicutes	Limnochordia	M55-D21	NA	NA	NA	3004	80	55	58	41	58	72	50	61	49	40	68	84	79	43	113	127	149	117	71	78	47	67	65	92	53	73	53	78	86	72	132	107	79	4	3	20	13	18	26	36
ESV232	TACGTAGGGTGCAAGCGTTAATCGGAATTACTGGGCGTAAAGCGTGCGCAGGCGGTGCTGTAAGACAGGCGTGAAATCCCCGGGCTCAACCTGGGAATTGCGCTTGTGACTGCAGTGCTGGAGTGCGGCAGAGGGGGATGGAATTCCGCGTGTAGCAGTGAAATGCGTAGATATGCGGAGGAACACCGATGGCGAAGGCAATCCCCTGGGCCTGCACTGACGCTCATGCACGAAAGCGTGGGGAGCAAACAGG	Bacteria	Proteobacteria	Gammaproteobacteria	Burkholderiales	Comamonadaceae	Hydrogenophaga	flava	2983	0	0	0	38	27	28	49	45	47	8	17	8	39	33	9	7	3	5	12	18	7	10	4	8	7	10	8	11	8	5	5	8	3	12	36	9	109	155	118	116
ESV233	TACGTAGGGGGCGAGCGTTGTCCGGAATCACTGGGCGTAAAGGGTGCGTAGGCGGCCTAGCAAGTCCTGTGTGAAAGGTCTCGGCTTAACCGAGGAAGGTCATGGGAAACTGTTAGGCTCGAGTGCCGGAGAGGGCAGTGGAATTCCCGGTGTAGCGGTGAAATGCGTAGAGATCGGGAGGAACACCAGTGGCGAAGGCGACTGCCTGGACGGTAACTGACGCTGAGGCACGACAGCTGGGGGAGCAAACAGG	Bacteria	Firmicutes	Limnochordia	Limnochordales	Limnochordaceae	NA	NA	2959	36	27	31	43	35	56	39	68	61	62	75	70	86	58	109	110	135	88	72	83	63	79	74	84	73	70	52	103	135	94	99	117	81	15	3	9	16	17	23	24
ESV234	TACGAAGGGGGCTAGCGTTGCTCGGAATTACTGGGCGTAAAGGGAGCGTAGGCGGATAGTTTAGTCAGAGGTGAAAGCCCAGGGCTCAACCTTGGAATTGCCTTTGATACTGGCTATCTTGAGTACGGAAGAGGTATGTGGAACTCCGAGTGTAGAGGTGAAATTCGTAGATATTCGGAAGAACACCAGTGGCGAAGGCGACATACTGGTCCGTTACTGACGCTGAGGCTCGAAAGCGTGGGGAGCAAACAGG	Bacteria	Proteobacteria	Alphaproteobacteria	Caulobacterales	Caulobacteraceae	Caulobacter	NA	2927	0	0	0	31	36	33	42	30	31	7	11	11	29	8	24	7	7	9	7	10	9	7	23	14	6	12	16	11	13	7	0	3	0	33	45	4	180	244	177	168
ESV235	TACGTAGGTGGCAAGCGTTGTCCGGATTTATTGGGCGTAAAGCGCGCGCAGGTGGTTTCTTAAGTCTGATGTGAAAGCCCCCGGCTTAACCGGGGAGGGTCATTGGAAACTGGGAGACTTGAGTGCAGAAGAGGAAAGTGGAATTCCAAGTGTAGCGGTGAAATGCGTAGAGATTTGGAGGAACACCAGTGGCGAAGGCGACTTTCTGGTCTGTAACTGACACTGAGGCGCGAAAGCGTGGGGAGCAAACAGG	Bacteria	Firmicutes	Bacilli	Bacillales	Planococcaceae	NA	NA	2883	21	8	6	39	49	45	90	93	87	46	78	72	135	92	111	94	96	116	48	51	63	79	88	91	45	46	43	118	150	136	127	120	88	4	0	0	5	14	15	10
ESV236	TACGTAGGGCGCAAGCGTTATCCGGAATTATTGGGCGTAAAGAGCTCGTAGGCGGTTTGTCGCGTCTGCCGTGAAAGTCCGGGGCTCAACTCCGGATCTGCGGTGGGTACGGGCAGACTAGAGTGATGTAGGGGAGACTGGAATTCCTGGTGTAGCGGTGAAATGCGCAGATATCAGGAGGAACACCGATGGCGAAGGCAGGTCTCTGGGCATTAACTGACGCTGAGGAGCGAAAGCATGGGGAGCGAACAGG	Bacteria	Actinobacteriota	Actinobacteria	Micrococcales	Micrococcaceae	Pseudarthrobacter	NA	2875	0	0	0	10	10	10	11	19	21	21	14	20	8	5	19	39	13	13	27	20	37	23	15	28	37	22	33	21	9	16	13	16	18	17	15	0	41	36	32	49
ESV237	TACGTAGGTGGCAAGCGTTGTCCGGAATTATTGGGCGTAAAGCGCGCGCAGGCGGTCTTTTAAGTCTGATGTGAAAGCCCCCGGCTTAACCGGGGAGGGTCATTGGAAACTGGGAGACTTGAGTGCAGAAGAGGAAAGTGGAATTCCAAGTGTAGCGGTGAAATGCGTAGAGATTTGGAGGAACACCAGTGGCGAAGGCGACTTTCTGGTCTGTTACTGACGCTGAGGCGCGAAAGCGTGGGGAGCAAACAGG	Bacteria	Firmicutes	Bacilli	Bacillales	Bacillaceae	Ureibacillus	NA	2863	44	20	22	24	35	56	59	56	76	56	67	66	127	101	116	136	134	128	46	45	40	74	92	127	52	70	29	91	136	93	137	133	103	0	0	0	3	7	11	12
ESV238	TACGGAGGGTGCAAGCGTTATCCGGAATCACTGGGCGTAAAGGGCGCGTAGGCGGTCTGTTAAGTCCGATGTTAAAGACTGGGGCTCAACCCCAGCATTGCGTTGGATACTGGCAGGCTTGACGGTTGGAGAGGCGAGTGGAATTACCAGTGTAGCGGTGAAATGCGTAGATACTGGTAGGAACACCCATTGCGAAGGCAGCTCGCTGGACAACACGTGACGCTGAGGCGCGAAAGTGTGGGGAGCAAACCGG	Bacteria	Deinococcota	Deinococci	Deinococcales	Trueperaceae	Truepera	NA	2849	65	98	94	81	78	76	59	95	72	47	78	80	71	48	74	110	107	103	56	53	32	53	65	65	46	82	52	56	45	33	91	79	49	5	10	28	13	19	23	21
ESV239	TACGTAGGTGGCAAGCGTTGTCCGGAATTATTGGGCGTAAAGCGCGCGCAGGCGGCCCTTTAAGTCTGGTGTGAAATCTTGCGGCTTAACCGCAAGCGGTCATTGGAAACTGGAGGGCTTGAGTGCAGAAGAGAAGAGTGGAATTCCACGTGTAGCGGTGAAATGCGTAGAGATGTGGAGGAACACCAGTGGCGAAGGCGACTCTTTGGTCTGTTACTGACGCTGAGGCGCGAAAGCGTGGGGAGCAAACAGG	Bacteria	Firmicutes	Bacilli	Bacillales	Bacillaceae	NA	NA	2848	18	11	23	37	39	34	50	66	79	65	80	97	117	98	126	147	132	104	53	66	58	91	96	82	46	50	39	97	110	97	101	130	90	0	14	5	19	15	23	0
ESV240	TACGGAGGATCCAAGCGTTATCCGGATTTATTGGGTTTAAAGGGTGCGTAGGCGGCTTTTTAAGTCAGAGGTGAAAACTTGCAGCTCAACTGTAAGCTTGCCTTTGATACTGAAGAGCTTGAATGAACTAGAGGTAGGCGGAATGTGACAAGTAGCGGTGAAATGCATAGATATGTCACAGAACACCAATTGCGAAGGCAGCTTACTATGGTTTAATTGACGCTGAGGCACGAAAGCGTGGGGATCAAACAGG	Bacteria	Bacteroidota	Bacteroidia	Sphingobacteriales	Sphingobacteriaceae	Arcticibacter	NA	2836	0	0	0	8	11	17	20	16	19	11	8	11	12	21	4	4	2	8	4	8	6	5	5	4	10	10	10	9	7	0	2	6	0	7	0	0	132	128	98	123
ESV241	TACGGAGGATCCAAGCGTTATCCGGATTTATTGGGTTTAAAGGGTGCGTAGGCGGCCTGTTAAGTCAGAGGTGAAAACTTGCAGCTCAACTGTAAGCTTGCCTTTGATACTGATGGGCTTGAATAAACTAGAGGTAGGCGGAATGTGACAAGTAGCGGTGAAATGCATAGATATGTCACAGAACACCAATTGCGAAGGCAGCTTACTATGGTTTAATTGACGCTGAGGCACGAAAGCGTGGGGATCAAACAGG	Bacteria	Bacteroidota	Bacteroidia	Sphingobacteriales	Sphingobacteriaceae	Pedobacter	NA	2806	0	0	0	0	0	0	0	0	0	9	6	12	0	0	6	6	0	4	4	6	11	9	7	4	3	10	4	4	0	3	1	2	5	8	5	0	56	44	22	35
ESV242	TACGAAGGTCCCAAGCGTTGTTCGGAATCACTGGGCGTAAAGGGAGCGTAGGCGGCGTGGTAAGTCAGATGTGAAATCCCGGGGCTCAACCCCGGAACTGCATCCGATACTGCCATGCTTGAGGGTTGGAGAGGTAGCTGGAATTCTCGGTGTAGCAGTGAAATGCGTGGATATCGAGAGGAACACTCGTGGCGAAGGCGAGCTACTGGACAACATCTGACGCTGAGGCTCGAAGGCTAGGGGAGCAAAAGGG	Bacteria	Verrucomicrobiota	Verrucomicrobiae	Verrucomicrobiales	Rubritaleaceae	Luteolibacter	NA	2780	0	0	0	13	8	0	5	6	6	7	9	4	8	0	16	16	10	12	7	0	12	12	10	12	12	12	10	10	0	3	8	7	10	10	6	0	110	97	133	64
ESV243	TACGAGTGCCCCGAGCGTTATCCGGAATTATTGGGCGTAAAGGGTTTGTAGGCGGTTCTATTAGTCTCTTGTTAAAACTCCCGGCTCAACTGGGAAAGGGCGAGAGAAACGGTAGATCTAGAAGATATAAGGGGTGTACAGAACTCATGGTGTAGGGGTGAAATCCGTTGATATCATGGGGAATACCAAAAGCGAAGGCAGTACACTGGTATATTCTTGACGCTGAAAAACGAAAGCGTGGGTAGCGAATGGG	Bacteria	Patescibacteria	Parcubacteria	NA	NA	NA	NA	2757	0	0	0	6	4	2	8	2	3	8	9	3	3	6	3	3	1	0	1	0	7	6	13	3	0	2	0	5	1	3	2	1	2	0	4	0	20	24	9	20
ESV244	TACGAAGGGGGCTAGCGTTGTTCGGAATTACTGGGCGTAAAGCGCGCGTAGGCGGTGATCCATGTCAGAGGTGAAAGCCTGGAGCTCAACTCCAGAATTGCCTTTGAAACGGGATTGCTAGAGTCCGAGAGAGGATGGCGGAATTCCTAGTGTAGAGGTGAAATTCGTAGATATTAGGAAGAACACCGGTGGCGAAGGCGGCCATCTGGCTCGGTACTGACGCTCAGGCGCGAAAGCGTGGGGAGCAAACAGG	Bacteria	Proteobacteria	Alphaproteobacteria	Rhodospirillales	Rhodospirillaceae	NA	NA	2756	0	0	0	18	20	27	20	42	28	6	12	6	40	10	15	9	9	13	15	11	12	12	17	14	13	16	25	11	21	9	8	14	8	11	10	0	129	160	127	171
ESV245	TACGAAGGGGGCTAGCGTTGCTCGGAATTACTGGGCGTAAAGGGAGCGTAGGCGGGTTATCAAGTTGGAGGTGAAAGCCCAGGGCTCAACCTTGGAATTGCCTTCAAAACTGATAGCCTAGAGTATGATAGAGGTAAGTGGAACTCCGAGTGTAGAGGTGAAATTCGTAGATATTCGGAAGAACACCAGTGGCGAAGGCGACTTACTGGATCATGACTGACGCTGAGGCTCGAAAGCGTGGGGAGCAAACAGG	Bacteria	Proteobacteria	Alphaproteobacteria	Caulobacterales	Caulobacteraceae	Asticcacaulis	NA	2743	0	0	0	33	38	27	51	38	45	6	4	5	48	26	4	5	4	9	6	14	17	10	12	3	13	16	14	13	15	7	8	7	12	11	7	3	112	104	80	120
ESV246	TACGAAGGGGGCTAGCGTTGTTCGGATTTACTGGGCGTAAAGCGCACGTAGGCGGATCGATCAGTCAGGGGTGAAATCCCAGAGCTCAACTCTGGAACTGCCTTTGATACTGTCGATCTGGAGTATGGAAGAGGTGAGTGGAATTCCGAGTGTAGAGGTGAAATTCGTAGATATTCGGAGGAACACCAGTGGCGAAGGCGGCTCACTGGTCCATTACTGACGCTGAGGTGCGAAAGCGTGGGGAGCAAACAGG	Bacteria	Proteobacteria	Alphaproteobacteria	Rhizobiales	Rhizobiaceae	Allorhizobium-Neorhizobium-Pararhizobium-Rhizobium	NA	2733	0	0	0	36	26	32	31	16	27	6	3	8	17	14	0	13	17	6	5	16	8	5	6	4	12	28	18	6	7	2	11	5	4	11	13	1	56	88	88	117
ESV247	TACGAAGGGGGCTAGCGTTGCTCGGAATTACTGGGCGTAAAGGGAGCGTAGGCGGGTTATCAAGTTGGAGGTGAAAGCCCAGGGCTCAACCTTGGAATTGCCTTCAAAACTGATAACCTAGAGGATGATAGAGGTAAGTGGAACTCCGAGTGTAGAGGTGAAATTCGTAGATATTCGGAAGAACACCAGTGGCGAAGGCGACTTACTGGATCATTACTGACGCTGAGGCTCGAAAGCGTGGGGAGCAAACAGG	Bacteria	Proteobacteria	Alphaproteobacteria	Caulobacterales	Caulobacteraceae	Asticcacaulis	NA	2711	0	0	0	24	30	22	29	40	33	9	16	17	25	19	13	7	9	9	6	10	8	10	17	20	13	18	8	11	21	7	8	0	0	13	16	4	140	187	148	129
ESV248	TACGAAGGGGGCTAGCGTTGTTCGGAATTACTGGGCGTAAAGCGCACGTAGGCGGATTTGTAAGTCAGGGGTGAAATCCCGGGGCTCAACCTCGGAACTGCCTTTGATACTGCAAGTCTCGAGTCCGGAAGAGGTGAGTGGAATTCCTAGTGTAGAGGTGAAATTCGTAGATATTAGGAAGAACACCAGTGGCGAAGGCGGCTCACTGGTCCGGTACTGACGCTGAGGTGCGAAAGCGTGGGGAGCAAACAGG	Bacteria	Proteobacteria	Alphaproteobacteria	Rhizobiales	Hyphomicrobiaceae	Hyphomicrobium	NA	2690	0	0	0	235	53	77	71	68	114	2	0	0	64	36	0	4	4	5	17	14	16	0	0	0	10	5	6	15	15	6	15	4	7	2	0	0	48	39	41	79
ESV249	TACGTAGGGTGCAAGCGTTAATCGGAATTACTGGGCGTAAAGCGTGCGCAGGCGGCTATGCAAGACAGATGTGAAATCCCCGGGCTCAACCTGGGAACTGCATTTGTGACTGCATGGCTAGAGTACGGTAGAGGGGGATGGAATTCCGCGTGTAGCAGTGAAATGCGTAGATATGCGGAGGAACACCGATGGCGAAGGCAATCCCCTGGACCTGTACTGACGCTCATGCACGAAAGCGTGGGGAGCAAACAGG	Bacteria	Proteobacteria	Gammaproteobacteria	Burkholderiales	Comamonadaceae	Rhizobacter	NA	2661	0	0	0	48	34	38	41	38	39	3	18	7	48	34	2	6	8	7	2	14	19	5	9	6	15	8	7	9	0	9	10	13	0	28	28	3	47	78	67	67
ESV250	TACGGAGGGAGCTAGCGTTGTTCGGATATACTGGGCGTAAAGCGCACGTAGGCGGCGTCGTAAGTCAGGGGTGAAATCCCGGAGCTCAACTCCGGAACTGCCTTTGAAACTGCAATGCTAGAATCCTGGAGAGGCGAGTGGAATTCCGAGTGTAGAGGTGAAATTCGTAGATATTCGGAAGAACACCAGTGGCGAAGGCGACTCGCTGGACAGGTATTGACGCTGAGGTGCGAAAGCGTGGGGAGCAAACAGG	Bacteria	Proteobacteria	Alphaproteobacteria	Sphingomonadales	Sphingomonadaceae	Altererythrobacter	NA	2657	0	0	0	32	41	30	44	27	36	10	22	14	24	14	18	11	11	14	7	12	10	10	15	18	10	10	13	16	10	6	1	3	7	29	30	9	131	142	133	125
ESV251	TACGTAGGGTGCAAGCGTTAATCGGAATTACTGGGCGTAAAGCGTGCGCAGGCGGTGATGTAAGACAGATGTGAAATCCCCGGGCTCAACCTGGGAACTGCATTTGTGACTGCATCGCTGGAGTGCGGCAGAGGGGGATGGAATTCCGCGTGTAGCAGTGAAATGCGTAGATATGCGGAGGAACACCGATGGCGAAGGCAATCCCCTGGGCCTGCACTGACGCTCATGCACGAAAGCGTGGGGAGCAAACAGG	Bacteria	Proteobacteria	Gammaproteobacteria	Burkholderiales	Comamonadaceae	Ramlibacter	NA	2655	0	0	0	19	23	22	27	26	12	5	9	0	31	10	4	4	7	6	9	13	21	12	11	3	10	12	16	11	0	6	7	5	9	11	11	3	65	81	70	107
ESV252	TACAGAGGGTGCAAGCGTTAATCGGAATTACTGGGCGTAAAGCGCGCGTAGGCGGCTGTCTAAGTCGGATGTGAAAGCCCCGGGCTCAACCTGGGAACTGCATTCGATACTGGGCGGCTAGAGTATGAGAGAGGGAGGTAGAATTCCACGTGTAGCGGTGAAATGCGTAGATATGTGGAGGAATACCGGTGGCGAAGGCGGCCTCCTGGCTCAATACTGACGCTGAGGTGCGAAAGCGTGGGGAGCAAACAGG	Bacteria	Proteobacteria	Gammaproteobacteria	Pseudomonadales	211ds20	NA	NA	2619	0	0	0	27	22	22	34	31	31	17	3	4	24	24	4	14	16	9	29	26	26	11	7	12	19	20	15	21	5	12	17	28	17	16	5	0	34	45	31	70
ESV253	GACGAGCTCTCCAAACGTTATTCGGTATCACTGGGCTTAAAGAGTTCGTAGGCGGCTTGACAGGTGAGGTGTGAAAGCCCACGGCCTAACCGTGGAATTGCGCTTCAAACCGTCGGGCTAGAGGGATGCAGGGGTATGCGGAACAGATGGTGGAGCGGTGAAATGCGTTGATATCATCTGGAACACCGGTGGCGAAAGCGGCATACTGGGCATTTTCTGACGCTGAGGAACGAAAGCTAGGGTAGCGAACGGG	Bacteria	Planctomycetota	Planctomycetes	Pirellulales	Pirellulaceae	Pirellula	NA	2610	0	0	0	19	14	15	26	13	30	3	4	0	31	31	3	3	12	6	11	18	11	9	3	3	13	10	8	10	8	23	13	7	10	0	0	0	14	12	13	34
ESV254	TACGTAGGGTGCAAGCGTTAATCGGAATTACTGGGCGTAAAGCGTGCGCAGGCGGTGATGTAAGACAGGTGTGAAATCCCCGGGCTTAACCTGGGAACTGCATTTGTGACTGCATTGCTGGAGTGCGGCAGAGGGGGATGGAATTCCGCGTGTAGCAGTGAAATGCGTAGATATGCGGAGGAACACCGATGGCGAAGGCAATCCCCTGGGCCTGCACTGACGCTCATGCACGAAAGCGTGGGGAGCAAACAGG	Bacteria	Proteobacteria	Gammaproteobacteria	Burkholderiales	Comamonadaceae	Ramlibacter	NA	2603	0	0	0	10	8	0	0	0	7	8	0	0	0	0	0	0	0	0	30	22	20	14	14	0	5	6	0	8	0	8	12	14	9	0	0	0	47	30	41	43
ESV255	TACGAAGGGGGCTAGCGTTGTTCGGAATTACTGGGCGTAAAGCGCACGTAGGCGGATATTTAAGTCAGGGGTGAAATCCCGGGGCTCAACCCCGGAACTGCCTTTGATACTGGGTATCTCGAGTCCGAGAGAGGTGAGTGGAATTCCGAGTGTAGAGGTGAAATTCGTAGATATTCGGAGGAACACCAGTGGCGAAGGCGGCTCACTGGCTCGGTACTGACGCTGAGGTGCGAAAGCGTGGGGAGCAAACAGG	Bacteria	Proteobacteria	Alphaproteobacteria	Rhizobiales	Rhizobiaceae	Mesorhizobium	NA	2572	0	0	0	14	14	8	23	21	25	5	5	0	11	19	5	12	13	17	0	12	23	18	6	5	16	22	10	10	15	13	3	10	14	8	4	0	44	40	49	65
ESV256	TACGAAGGGGGCTAGCGTTGCTCGGAATTACTGGGCGTAAAGGGCGCGTAGGCGGACAGTTTAGTCAGAGGTGAAAGCCCAGGGCTCAACCTTGGAATTGCCTTTGATACTGGCTGTCTTGAGTATGGAAGAGGTATGTGGAACTCCGAGTGTAGAGGTGAAATTCGTAGATATTCGGAAGAACACCAGTGGCGAAGGCGACATACTGGTCCATTACTGACGCTGAGGCGCGAAAGCGTGGGGAGCAAACAGG	Bacteria	Proteobacteria	Alphaproteobacteria	Caulobacterales	Caulobacteraceae	Phenylobacterium	NA	2571	0	0	0	22	26	23	34	20	23	15	11	18	24	15	15	7	9	5	1	6	3	6	14	16	5	5	11	4	4	1	5	4	3	39	43	2	138	202	155	100
ESV257	TACGAAGGGGGCTAGCGTTGCTCGGAATTACTGGGCGTAAAGCGCACGTAGGCGGGTCGATAAGTCGGGGGTGAAATCCTGGAGCTCAACTCCAGAACTGCCTTCGAAACTGTCGGTCTTGAGTTCGGGAGAGGTGAGTGGAACTGCGAGTGTAGAGGTGAAATTCGTAGATATTCGCAAGAACACCAGTGGCGAAGGCGGCTCACTGGCCCGATACTGACGCTGAGGTGCGAAAGCGTGGGGAGCAAACAGG	Bacteria	Proteobacteria	Alphaproteobacteria	Rhizobiales	Xanthobacteraceae	Pseudolabrys	NA	2569	0	0	0	5	5	3	5	8	10	10	12	7	8	0	2	7	11	3	12	10	13	14	6	8	7	14	11	9	0	9	3	5	4	14	0	0	34	28	34	51
ESV258	TACGTAGGTGGCAAGCGTTGTCCGGAATTATTGGGCGTAAAGCGCGCGCAGGCGGCTTCTTAAGTCTGATGTGAAATCTCGCGGCTCAACCGTGAGCGGTCATTGGAAACTGGGGAGCTTGAGTACAGAAGAGGAGAGCGGAATTCCACGTGTAGCGGTGAAATGCGTAGAGATGTGGAGGAACACCAGTGGCGAAGGCGGCTCTCTGGTCTGTAACTGACGCTGAGGCGCGAAAGCGTGGGTAGCGAACAGG	Bacteria	Firmicutes	Bacilli	Bacillales	Bacillaceae	NA	NA	2566	5	7	5	30	34	33	45	43	45	66	76	52	87	76	112	120	140	117	49	48	45	65	62	78	36	50	23	112	184	126	107	95	80	3	0	5	7	14	14	24
ESV259	TACGTAGGGCGCAAGCGTTATCCGGAATTATTGGGCGTAAAGAGCTCGTAGGCGGTCTGTCGCGTCTGCTGTGAAATCCCGAGGCTCAACCTCGGGCCTGCAGTGGGTACGGGCAGACTAGAGTGCGGTAGGGGAGATTGGAATTCCTGGTGTAGCGGTGGAATGCGCAGATATCAGGAGGAACACCGATGGCGAAGGCAGATCTCTGGGCCGTAACTGACGCTGAGGAGCGAAAGGGTGGGGAGCAAACAGGC	Bacteria	Actinobacteriota	Actinobacteria	Micrococcales	Microbacteriaceae	Microbacterium	NA	2563	0	0	0	29	21	34	36	33	29	9	15	7	12	12	11	11	9	3	4	10	17	21	20	9	0	17	5	12	12	14	7	14	0	152	144	52	77	119	89	133
ESV260	TACGTAGGGGGCTAGCGTTGTCCGGAATCATTGGGCGTAAAGCGCGTGTAGGCGGCTTGACAAGTCTGCTGTGAAAGTCCAGGGCTCAACCCTGGAATGCCGGTGGAAACTGTCAAGCTAGAGTCCGGAAGGGGAGTGTGGAATTCCTGGTGTAGCGGTGAAATGCGCAGATATCAGGAGGAACACCAATGGCGAAGGCAGCACTCTGGGACGTGACTGACGCTGAGACGCGAAAGCGTGGGGAGCAAACAGG	Bacteria	Actinobacteriota	Thermoleophilia	Solirubrobacterales	Solirubrobacteraceae	Conexibacter	NA	2535	0	0	0	64	76	86	93	69	62	35	33	10	15	5	9	5	5	5	10	8	6	43	45	13	9	12	4	4	6	6	4	14	2	345	343	102	76	90	30	26
ESV261	TACGTAGGTGGCAAGCGTTGTCCGGAATTATTGGGCGTAAAGCGCGCGCAGGCGGTCCTTTAAGTCTGATGTGAAATCACGTGGCTCAACCACGTGCGGTCATTGGAAACTGGAGGACTTGAGTGCAGAAGAGGAAAGTGGAATTCCAAGTGTAGCGGTGAAATGCGTAGAGATTTGGAGGAACACCAGTGGCGAAGGCGACTTTCTGGTCTGTAACTGACGCTGAGGCGCGAAAGCGTGGGGAGCAAACAGG	Bacteria	Firmicutes	Bacilli	Bacillales	Planococcaceae	Lysinibacillus	NA	2495	184	146	121	15	28	39	38	51	32	50	56	47	57	74	74	107	102	82	31	28	42	48	55	57	49	33	38	124	121	98	90	84	60	10	2	0	12	10	17	6
ESV262	TACGTAGGGTGCGAGCGTTGTCCGGAATTATTGGGCGTAAAGGGCTCGTAGGCGGTTTGTCGCGTCGGGAGTGAAAACACCGGGCTTAACTCGGTGCTTGCTTTCGATACGGGCAGACTAGAGGCATGCAGGGGAGAACGGAATTCCTGGTGTAGCGGTGAAATGCGCAGATATCAGGAGGAACACCGGTGGCGAAGGCGGTTCTCTGGGCATGTCCTGACGCTGAGGAGCGAAAGTGTGGGGAGCGAACAGG	Bacteria	Actinobacteriota	Actinobacteria	Propionibacteriales	Nocardioidaceae	Nocardioides	NA	2477	0	0	0	13	22	42	39	43	38	12	18	16	43	47	9	15	12	11	20	32	29	16	11	9	21	33	20	19	8	26	17	20	6	12	17	0	72	91	57	77
ESV263	TACAGAGGTCTCGAGCGTTAATCGGAATCACTGGGCTTAAAGCGTACGTAGGCGGAGATGCAGGCGTCATGTGAAATCCCTCGGCTCAACCGAGGAACTGCATGGCGAACCGCACCTCTTGAGACAAGTAGGGGCTGTCGGAACGATAGGTGGAGTGGTGAAATGCGTTGATATCTATCGGAACGCCAAAGGTGAAGACAGGCAGCTGGGCTTGTTCTGACGCTGAGGTACGAAAGCGTGGGGAGCGAACGGG	Bacteria	Planctomycetota	Phycisphaerae	Phycisphaerales	Phycisphaeraceae	AKYG587	NA	2467	79	91	77	8	21	9	27	33	32	44	53	85	67	77	89	122	97	100	37	56	59	37	58	76	38	40	26	93	108	83	128	122	103	1	0	55	0	7	11	14
ESV264	TACGTAGGGTGCAAGCGTTAATCGGAATTACTGGGCGTAAAGCGTGCGCAGGCGGTTTTGTAAGTCTGTCGTGAAAGCCCCGGGCTCAACCTGGGAATTGCGATGGAGACTGCAAGGCTTGAATCTGGCAGAGGGGGGTAGAATTCCACGTGTAGCAGTGAAATGCGTAGAGATGTGGAGGAACACCGATGGCGAAGGCAGCCCCCTGGGTCAAGATTGACGCTCATGCACGAAAGCGTGGGGAGCAAACAGG	Bacteria	Proteobacteria	Gammaproteobacteria	Burkholderiales	Oxalobacteraceae	Massilia	NA	2460	0	0	0	28	48	53	38	41	31	8	10	8	13	17	2	9	13	15	3	4	7	7	5	6	7	21	21	8	15	7	5	8	6	25	21	7	86	84	71	124
ESV265	TACGTAGGGTGCGAGCGTTAATCGGAATTACTGGGCGTAAAGCGTGCGCAGGCGGTTTGGCAAGTCAGATGTGAAATCCCCGAGCTCAACTTGGGAACTGCGTTTGAAACTGCCAGACTAGAATATGTCAGAGGGGGGTAGAATTCCACGTGTAGCAGTGAAATGCGTAGAGATGTGGAGGAATACCAATGGCGAAGGCAGCCCCCTGGGATAATATTGACGCTCATGCACGAAAGCGTGGGGAGCAAACAGG	Bacteria	Proteobacteria	Gammaproteobacteria	Burkholderiales	Methylophilaceae	Methylophilus	NA	2460	0	0	0	0	0	0	0	0	0	10	6	5	0	0	8	0	1	10	11	4	4	12	11	13	17	14	10	17	0	12	14	6	5	19	6	0	36	22	17	20
ESV266	TACGTAGGGGGCAAGCGTTGTCCGGAATTATTGGGCGTAAAGCGCGCGCAGGCGGTTCTTTAAGTCTGGTGTTTAAGCCCGTGGCTCAACCACGGGACGCACTGGAAACTGGGGGACTGGAGTGCAGGAGAGGAAAGTGGAATTCCACGTGTAGCGGTGAAATGCGTAGAGATGTGGAGGAACACCAGTGGCGAAGGCGACTTTCTGGCCTGTAACTGACGCTGAGGCGCGAAAGCGTGGGGAGCAAACAGG	Bacteria	Firmicutes	Bacilli	Paenibacillales	Paenibacillaceae	NA	NA	2407	11	13	16	39	27	39	47	74	48	51	88	87	67	64	82	98	97	107	44	47	49	79	65	80	59	42	39	77	111	117	104	94	72	4	5	7	4	13	9	11
ESV267	TACGTAGGTGGCAAGCGTTGTCCGGAATTATTGGGCGTAAAGCGCGCGCAGGCGGTCTTTTAAGTCTGATGTGAAAGCCCCCGGCTCAACCGGGGAGGGTCATTGGAAACTGGGAGACTTGAGTGCAGAAGAGGAGAGTGGAATTCCATGTGTAGCGGTGAAATGCGTAGAGATATGGAGGAACACCAGTGGCGAAGGCGACTCTCTGGTCTGTAACTGACGCTGAGGCGCGAAAGCGTGGGGAGCAAACAGG	Bacteria	Firmicutes	Bacilli	Bacillales	Bacillaceae	NA	NA	2400	30	32	39	33	35	29	32	45	46	40	56	51	108	101	76	114	115	124	40	25	40	47	73	63	32	43	38	114	85	70	142	115	87	0	10	21	0	10	15	13
ESV268	TACGGAGGGTGCGAGCGTTAATCGGAATTACTGGGCGTAAAGCGCGCGTAGGCGGTTGGGAAAGTTGGATGTGAAAGCCCTGGGCTTAACCTGGGAATTGCATCCAAAACTTCCTGGCTAGAGTACAGTAGAGGGTGACGGAATTCCCGGTGTAGCGGTGAAATGCGTAGATATCGGGAGGAACATCAGTGGCGAAGGCGGTTGCCTGGACTGATACTGACGCTGAGGTGCGAAAGCGTGGGGAGCAAACAGG	Bacteria	Proteobacteria	Gammaproteobacteria	NA	NA	NA	NA	2391	125	175	181	141	138	153	84	98	69	16	25	22	3	0	7	5	4	3	55	69	74	80	73	69	67	89	79	2	2	0	39	25	20	1	0	37	1	7	3	0
ESV269	TACGGAGGGAGCTAGCGTTGTTCGGAATTACTGGGCGTAAAGCGCACGTAGGCGGCTATTCAAGTCAGAGGTGAAAGCCCGGGGCTCAACCCCGGAACTGCCTTTGAAACTAGATAGCTTGAATCCAGGAGAGGTGAGTGGAATTCCGAGTGTAGAGGTGAAATTCGTAGATATTCGGAAGAACACCAGTGGCGAAGGCGGCTCACTGGACTGGTATTGACGCTGAGGTGCGAAAGCGTGGGGAGCAAACAGG	Bacteria	Proteobacteria	Alphaproteobacteria	Sphingomonadales	Sphingomonadaceae	Sphingobium	yanoikuyae	2387	0	0	0	42	54	57	50	29	34	10	11	6	13	0	5	11	15	22	7	6	7	7	12	7	17	15	37	6	20	6	5	3	0	24	42	13	100	122	81	124
ESV270	TACGTAGGGGGCAAGCGTTGTCCGGAATTATTGGGCGTAAAGCGCGCGCAGGCGGCTTATTAAGTCTGATGTGAAAGCCCACGGCTCAACCGTGGAGGGCCATTGGAAACTGGTAAGCTTGAGTGCAGGAGAGGAGAGCGGAATTCCCGGTGTAGCGGTGAAATGCGTAGATATCGGGAGGAACACCCGTGGCGAAGGCGGCTCTCTGGCCTGTAACTGACGCTGAGGCGCGAAAGCGTGGGGAGCAAACAGG	Bacteria	Firmicutes	Bacilli	Paenibacillales	Paenibacillaceae	Ammoniphilus	NA	2353	7	4	7	30	48	49	56	55	40	63	84	90	95	74	97	77	86	86	34	49	45	64	87	87	30	35	45	83	81	84	120	111	77	3	8	2	15	14	12	13
ESV271	TACGTAGGGGGCGAGCGTTGTCCGGAATTATTGGGCGTAAAGGGCGCGTAGGCGGTCTCTTAAGTCTGATGTGAAAGCCCCCGGCTTAACCGGGGAGGGTCATTGGAAACTGGGAGACTTGAGTGCAGGAGAGGGAAGCGGAATTCCATGTGTAGCGGTGAAATGCGTAGAGATATGGAGGAACACCAGTGGCGAAGGCGGCTTCCTGGCCTGTAACTGACGCTGAGGCGCGAAAGCGTGGGGAGCAAACAGG	Bacteria	Firmicutes	Bacilli	Bacillales	Bacillaceae	Ureibacillus	NA	2311	66	39	47	47	48	39	43	58	46	62	74	60	55	81	80	93	97	94	41	43	33	62	69	72	25	41	34	58	74	62	101	74	77	5	4	10	10	14	11	22
ESV272	TACGTAGGGTGCAAGCGTTAATCGGAATTACTGGGCGTAAAGCGTGCGCAGGCGGTTCGGAAAGAAAGATGTGAAATCCCAGGGCTTAACCTTGGAACTGCATTTTTAACTACCGGGCTAGAGTGTGTCAGAGGGGGGTGGAATTCCACGTGTAGCAGTGAAATGCGTAGATATGTGGAGGAACACCGATGGCGAAGGCAGCCCCCTGGGATAACACTGACGCTCATGCACGAAAGCGTGGGGAGCAAACAGG	Bacteria	Proteobacteria	Gammaproteobacteria	Burkholderiales	Alcaligenaceae	NA	NA	2302	0	0	0	18	30	42	38	39	29	0	0	0	22	12	2	10	7	6	11	18	17	0	0	0	7	8	9	11	10	15	8	10	8	0	0	0	62	82	53	118
ESV273	TACGGAGGGTGCAAGCGTTATCCGGATTTATTGGGTTTAAAGGGTCCGTAGGCGGACCTGTAAGTCAGTGGTGAAATCTCATAGCTTAACTATGAAACTGCCATTGATACTGCAGGTCTTGAGTAAATTTGAAGTGGCTGGAATAAGTAGTGTAGCGGTGAAATGCATAGATATTACTTAGAACACCAATTGCGAAGGCAGGTCACTAAGATTTAACTGACGCTGATGGACGAAAGCGTGGGTAGCGAACAGG	Bacteria	Bacteroidota	Bacteroidia	Flavobacteriales	Weeksellaceae	Chryseobacterium	haifense	2287	0	0	0	0	0	0	0	0	0	16	6	7	0	0	9	5	10	5	4	0	7	17	8	10	6	16	5	16	0	16	0	6	1	20	9	0	61	36	26	12
ESV274	AACGTAGGGGGCGAGCGTTGTCCGGAATCACTGGGCGTAAAGGGTGCGTAGGCGGCCGCTTAAGTCCTGTGTGAAAGGCTCCGGCTTAACCGGAGACGGCCATGGGAAACTGGGCGGCTTGAGTGCCGGAGAGGGTGGCGGAATTCCCGGTGTAGCGGTGAAATGCGTAGAGATCGGGAGGAACACCAGTGGCGAAGGCGGCCACCTGGACGGTAACTGACGCTGAGGCACGACAGCTGGGGGAGCAAACAGG	Bacteria	Firmicutes	Limnochordia	Limnochordales	Limnochordaceae	NA	NA	2282	27	36	33	69	58	77	29	44	53	52	59	48	54	55	63	66	70	61	56	56	72	58	43	48	40	39	63	60	64	63	84	82	49	0	0	16	21	13	19	22
ESV275	GACGTAGGGCGCGAGCGTTGTCCGGATTTATTGGGCGTAAAGAGCTCGTAGGCGGCTTGTCGCGTCGACTGTGAAAACCCGTGGCTCAACCGCGGGCCTGCAGTCGATACGGGCAGGCTAGAGTTCGGTAGGGGAGACTGGAATTCCTGGTGTAGCGGTGAAATGCGCAGATATCAGGAGGAACACCGGTGGCGAAGGCGGGTCTCTGGGCCGATACTGACGCTGAGGAGCGAAAGCGTGGGGAGCAAACAGG	Bacteria	Actinobacteriota	Actinobacteria	Micromonosporales	Micromonosporaceae	Verrucosispora	NA	2276	0	0	0	0	0	0	0	0	0	106	113	105	0	0	55	55	59	60	85	110	85	34	33	39	37	60	49	119	137	129	163	185	125	6	1	0	7	13	10	3
ESV276	TACGGAGGGTGCGAGCGTTAATCGGAATTACTGGGCGTAAAGCGCACGCAGGTGGCTGTGTAAGTCGGATGTGAAAGCCCCGGGCTCAACCTGGGAATTGCATTCGATACTGCATAGCTAGAGTATGGGAGAGGGAAGTGGAATTCCCGGTGTAGCGGTGAAATGCGTAGATATCGGGAGGAACACCAGTGGCGAAGGCGGCTTCCTGGCCCAATACTGACACTCATGTGCGACAGCGTGGGGAGCAAACAGG	Bacteria	Proteobacteria	Gammaproteobacteria	EPR3968-O8a-Bc78	NA	NA	NA	2269	60	61	52	105	118	117	117	102	120	78	91	93	7	10	22	12	9	4	67	79	72	68	51	57	57	66	51	2	5	5	20	17	22	9	3	44	19	29	19	9
ESV277	TACGGAGGGTGCGAGCGTTGTCCGGAATCACTGGGCGTAAAGGGCGCGTAGGCGGTCTGGTAAGCGTGTGGTGAAAGCCCGGGGCTCAACCCCGGGTCTGCCGTGCGAACTGCCGGACTTGAGCACTGTAGAGGCAGGTGGAATTCCGAGTGTAGCGGTGGAATGCGTAGAGATTCGGAGGAACACCGGTGGCGAAGGCGGCCTGCTGGGCAGTGTCTGACGCTGAGGCGCGACAGCGTGGGGAGCAAACAGG	Bacteria	Gemmatimonadota	Gemmatimonadetes	Gemmatimonadales	Gemmatimonadaceae	Gemmatimonas	NA	2263	0	0	0	0	0	0	0	0	0	8	3	2	0	0	7	17	5	5	37	31	29	9	4	5	10	10	8	21	0	20	31	28	22	16	4	0	18	11	9	26
ESV278	TACGAAGGGGGCTAGCGTTGTTCGGAATTACTGGGCGTAAAGCGCACGTAGGCGGATACTTAAGTTAGGGGTGAAATCCCAGGGCTCAACCCTGGAACTGCCTTTAATACTGGGTATCTCGAGTTCGAGAGAGGTGAGTGGAATTCCGAGTGTAGAGGTGAAATTCGTAGATATTCGGAGGAACACCAGTGGCGAAGGCGGCTCACTGGCTCGATACTGACGCTGAGGTGCGAAAGCGTGGGGAGCAAACAGG	Bacteria	Proteobacteria	Alphaproteobacteria	Rhizobiales	Rhizobiaceae	NA	NA	2248	0	0	0	0	0	0	0	0	0	7	0	0	0	0	0	2	11	13	15	15	13	13	0	1	3	19	14	7	0	9	8	6	5	8	0	0	16	6	2	19
ESV279	TACGTAGGGTGCAAGCGTTATCCGGAATTATTGGGCGTAAAGAGCTCGTAGGCGGTTTGTCGCGTCTGCTGTGAAAACTGGAGGCTCAACCTCCAGCCTGCAGTGGGTACGGGCAGACTAGAGTGCGGTAGGGGAGATTGGAATTCCTGGTGTAGCGGTGGAATGCGCAGATATCAGGAGGAACACCGATGGCGAAGGCAGATCTCTGGGCCGTAACTGACGCTGAGGAGCGAAAGCATGGGGAGCGAACAGG	Bacteria	Actinobacteriota	Actinobacteria	Micrococcales	Microbacteriaceae	Galbitalea	NA	2224	0	0	0	5	4	0	6	0	2	22	7	0	0	0	0	28	15	0	16	17	24	23	12	13	13	16	16	28	4	21	22	0	21	15	4	0	28	12	19	28
ESV280	GACAGAGGGTGCAAACGTTGTTCGGAATTACTGGGCGTAAAGCGCGTGTAGGCGGCTTGGTAAGTCAGGTGTGAAAGCCCTCGGCTCAACCGGGGAAGTGCACTTGAAACTGCCGAGCTGGAGTCCCGGAGAGGATGGTGGAATTCTCGGTGTAGAGGTGAAATTCGTAGATATCGAGAGGAACACCGGTGGCGAAGGCGGCCATCTGGACGGTGACTGACGCTGAGACGCGAAAGCGTGGGGAGCAAACAGG	Bacteria	Myxococcota	Polyangia	Polyangiales	Phaselicystidaceae	Phaselicystis	NA	2197	30	22	16	28	31	41	35	50	35	55	47	33	52	36	92	73	83	74	52	79	63	54	36	54	44	71	40	56	43	80	86	110	86	5	0	4	10	12	10	13
ESV281	TACGAACTGCGCAAACGTTATTCGGAATCACTGGGCTTACAGGGTGCGTAGGCGGCCAGTCAGGTCCGATGTGAAATCCCACAGCTCAACTGTGGAACGGCATTGGAAACCGATTGGCTTGAGTGAGCTAGAGGTGCACGGAACTTCCGGTGGAGCGGTGAAATGTGTTGAGATCGGAAGGAACACCAGAGGCGAAAGCGGTGCACTGGAGCTTGTCTGACGCTGAGGCACGAAAGCCAGGGGAGCGAACGGG	Bacteria	Planctomycetota	Planctomycetes	Planctomycetales	Rubinisphaeraceae	Planctomicrobium	NA	2190	13	11	10	27	36	35	42	71	64	22	29	136	53	37	141	72	50	65	33	35	36	21	24	103	36	46	27	100	81	118	82	115	71	0	3	18	6	7	27	18
ESV282	TACGAAGGGGGCTAGCGTTGCTCGGAATTACTGGGCGTAAAGGGAGCGTAGGCGGACATTTAAGTCAGAGGTGAAATCCCGGAGCTCAACTCCGGAACTGCCTTTGATACTGGGTGTCTTGAGTGTGAGAGAGGTATGTGGAACTCCGAGTGTAGAGGTGAAATTCGTAGATATTCGGAAGAACACCAGTGGCGAAGGCGACATACTGGCTCATTACTGACGCTGAGGCTCGAAAGCGTGGGGAGCAAACAGG	Bacteria	Proteobacteria	Alphaproteobacteria	Caulobacterales	Caulobacteraceae	Brevundimonas	NA	2179	0	0	0	0	0	0	0	0	0	4	0	1	0	0	0	4	10	3	14	10	14	4	4	0	5	10	3	15	0	16	7	7	6	7	0	0	19	0	0	21
ESV283	TACGTAGGGGGCAAGCGTTGTCCGGAATTATTGGGCGTAAAGGGCGCGCAGGCGGCCGTTTAAGTCTCGTGTTTAATCCCGGGGCTCAACCCCGGTACGCATGGGAAACTGGATGGCTTGAGTGCAGAAGAGGAGAGTGGAATTCCACGTGTAGCGGTGAAATGCGTAGAGATGTGGAGGAACACCAGTGGCGAAGGCGGCTCTCTGGTCTGTAACTGACGCTGAGGCGCGAAAGCGTGGGTAGCGAACAGG	Bacteria	Firmicutes	Bacilli	Paenibacillales	Paenibacillaceae	NA	NA	2165	15	5	14	18	16	23	28	32	42	34	44	88	56	53	75	82	102	99	36	46	41	52	52	63	34	50	35	77	103	74	82	94	65	0	0	3	9	10	13	21
ESV284	TACAGGGGCCTCGAGCGTTAATCGGAATCACTGGGCTTAAAGGGTGCGCAGGCGGTCCGGAAAGTGTCCCGTGAAATCCCACGGCTCAACCGTGGAACTGCGGGGCAAACTTCCGGACTTGAGGAAGGTAGAGGCCGTTGGAACGATAGGTGGAGCGGTGGAATGCGTAGAGATCTATCGGAACGCCGAAGGTGAAGACAGACGGCTGGGCCTTTCCTGACGCTCAGGCACGAAAGCGTGGGGAGCAAACCGG	Bacteria	Planctomycetota	Phycisphaerae	Phycisphaerales	Phycisphaeraceae	SM1A02	NA	2145	17	22	11	28	34	44	40	53	46	45	44	65	74	82	100	64	64	52	46	47	43	45	61	69	44	52	34	75	87	49	128	98	51	9	9	2	11	14	19	10
ESV285	TACGTAGGGGGCGAGCGTTGTCCGGAATTACTGGGCGTAAAGGGTGCGTAGGCGGCCATTTAAGTCTTGTGTGAAAGGCCCCGGCTTAACCGGGGAGCTGCATGGGAAACTGGATGGCTTGAGTGCTGGAGAGGGTTGCGGAATTCCCAGTGTAGCGGTGAAATGCGTAGATATTGGGAGGAACACCAGTGGCGAAGGCGGCAACCTGGACAGTAACTGACGCTGAGGCACGACAGCTGGGGGAGCAAACAGG	Bacteria	Firmicutes	Limnochordia	Limnochordales	Limnochordaceae	NA	NA	2141	47	40	37	55	59	78	66	48	36	24	39	56	64	40	76	58	72	57	49	41	21	36	34	58	32	49	34	65	53	70	90	72	66	0	9	15	13	15	31	25
ESV286	TACAGAGGGTGCAAGCGTTGCTCGGATTTACTGGGCGTAAAGCGTACGCAGACGGTGAGAAAGGTCGGATGTGAAAGCCCCGGGCTCAACCCGGGAACTGCATCCGAAACCATTTCGCTAGAGTATGGGAGAGGGAAGCGGAATTCCTGGTGTAGAGGTGAAATTCGTAGATATCAGGAGGAACACCTGCGGCGAAGGCGGCTTCCTGGCCCATTACTGACGTTCAGGTACGAAAGCGTGGGTAGCAAACAGG	Bacteria	Bdellovibrionota	Bdellovibrionia	Bdellovibrionales	Bdellovibrionaceae	OM27 clade	NA	2139	0	0	0	0	0	0	0	0	0	14	13	13	0	0	14	14	16	5	0	10	3	27	21	19	26	20	20	8	0	9	0	5	6	19	11	0	43	42	23	41
ESV287	AACGTAGGAGGCGAGCGTTATCCGGATTTACTGGGTGTAAAGCGCGTGTAGGCGGTCCTGCAAGTGGTGCGTGAAAGCGCCCGGCTCAACCGGGCGAGGACGTGGGCGAACTGCAGGGCTAGAGGCAGGTAGAGGCGTGTGGAATTCCGGGTGTAGTGGTGAAATGCGTAGAGATCCGGAGGAACACCAGTGGCGAAGGCGACACGCTGGGCCTGGCCTGACGCTGAGAGGCGAAAGCATGGGGAGCGAACGGG	Bacteria	Chloroflexi	Anaerolineae	SBR1031	NA	NA	NA	2130	187	237	223	133	189	188	64	68	76	10	11	19	2	0	0	0	2	0	32	30	40	35	33	48	41	47	49	1	1	0	4	18	19	0	2	163	6	3	3	0
ESV288	TACGTAGGGTGCAAGCGTTAATCGGAATTACTGGGCGTAAAGCGTGCGCAGGCGGTGATGTAAGACAGTTGTGAAATCCCCGGGCTCAACCTGGGAACTGCATCTGTGACTGCATCGCTGGAGTACGGCAGAGGGGGATGGAATTCCGCGTGTAGCAGTGAAATGCGTAGATATGCGGAGGAACACCGATGGCGAAGGCAATCCCCTGGGCCTGTACTGACGCTCATGCACGAAAGCGTGGGGAGCAAACAGG	Bacteria	Proteobacteria	Gammaproteobacteria	Burkholderiales	Comamonadaceae	Variovorax	NA	2126	0	0	0	19	15	8	28	26	42	6	6	0	28	15	3	2	7	6	7	11	9	11	0	2	5	5	11	8	0	10	3	9	6	12	3	0	43	54	35	73
ESV289	TACGTAGGTGGCGAGCGTTGTCCGGATTTACTGGGCGTAAAGGGAGCGTAGGCGGACTTTTAAGTGAGATGTGAAATACTCGGGCTCAACCCGGGGGCTGCATTTCAAACTGAAAGTCTAGAGTGCAGGAGAGGAGAGTGGAATTCCTAGTGTAGCGGTGAAATGCGTAGAGATTAGGAAGAACACCAGTGGCGAAGGCGGCTCTCTGGACTGTAACTGACGCTGAGGCTCGAAAGCGTGGGGAGCAAACAGG	Bacteria	Firmicutes	Clostridia	Clostridiales	Clostridiaceae	Clostridium sensu stricto 1	isatidis	2112	41	26	33	23	31	31	32	36	41	42	48	41	43	49	97	75	98	88	45	38	47	43	69	56	53	59	52	65	66	69	96	103	75	0	5	17	10	15	13	15
ESV290	TACGTAGGATGCAAGCGTTGTCCGGAATTATTGGGCGTAAAGCGAGCGTAGGTGGCTCATTAAGTTTGGACTTAAAGACCGGGGCTCAACTCCGGGAGTGGTTCGAATACTGGTGAGCTAGAGGCTGTTAGAGGAAAGTGGAATTCCGAGTGTAGCGGTGAAATGCGTAGATATTCGGAGGAACACCGGTGGCGAAAGCGACTTTCTGGGGCAGTCCTGACACTGAGGCTCGAAAGCTCGGGGAGCAAACAGG	Bacteria	Cyanobacteria	Sericytochromatia	NA	NA	NA	NA	2096	0	0	0	18	34	43	33	24	33	11	16	15	22	14	9	5	14	20	5	17	6	11	13	15	9	21	19	12	16	19	7	6	3	10	11	0	108	130	118	94
ESV291	TACGGAGGGTGCGAGCGTTGCTCGGAATCACTGGGCGTAAAGCGTACGCAGGCGGCGCGTTAAGTCGGGTGTGAAAGCCCGGGGCTCAACCCCGGATGTGCATTCGATACTGGCGTGCTCGAGTTCGGGAGAGGGAAGCGGAATTCCTGGTGTAGAGGTGAAATTCGTAGATATCAGGAGGAACATCAGTGGCGAAAGCGGCTTCCTGGCCCGATACTGACGCTCATGTACGAAAGCGTGGGGAGCAAACAGG	Bacteria	Bdellovibrionota	Bdellovibrionia	Bdellovibrionales	Bdellovibrionaceae	OM27 clade	NA	2080	84	95	88	88	111	116	79	77	103	48	79	70	13	7	28	22	25	19	66	50	48	36	47	37	25	65	47	17	10	8	37	34	18	8	5	39	9	20	22	10
ESV292	GACGAAGGATGCAAGCGTTATCCGGATTCATTGGGTTTAAAGGGAGCGTAGGTGGACTGGTAAGTCAGTGGTGAAATCTCCGAGCTTAACTCGGAAATTGCCATTGATACTGTCGGTCTTGAGTATAGTTGCCGTTGGCGGAATATGACATGTAGTGGTGAAATACATAGAGATGTCATAGAACACCGATTGCGAAGGCAGCTGACGAAACTATAACTGACACTGAGGCTCGAAAGTGTGGGGATCAAACAGG	Bacteria	Bacteroidota	Bacteroidia	Sphingobacteriales	env.OPS 17	NA	NA	2077	0	0	0	0	0	0	0	0	0	5	6	2	0	0	0	0	2	0	6	0	0	7	8	5	7	3	6	1	0	0	4	0	2	3	4	0	45	78	46	37
ESV293	TACGTAGGGGGCGAGCGTTGTCCGGAATTACTGGGCGTAAAGGGTGCGTAGGCGGCTTCTTAAGTCAGATGTGAAAGACCACAGCTTAACTGTGGGGTTGCATTTGAAACTGGGGAGCTTGAGTTTCGGAGAGGGTAGTGGAATTCCCGGTGTAGCGGTGAAATGCGTAGATATCGGGAGGAACACCAGTGGCGAAGGCGACTACCTGGACGACAACTGACGCTGAGGCACGAAAGCTAGGGGAGCAAACAGG	Bacteria	Firmicutes	Limnochordia	M55-D21	NA	NA	NA	2057	84	61	60	41	38	52	24	31	33	21	36	36	38	17	59	68	74	60	56	60	33	47	27	51	38	37	44	43	38	53	111	98	77	0	0	51	2	7	16	20
ESV294	TACGGAGGGTGCAAGCGTTATCCGGATTCACTGGGTTTAAAGGGTGCGTAGGCGGGCAGGGAAGTCCGTGGTGAAATCTCCGAGCTTAACTCGGAAACTGCCGTGGATACTCTCTGTCTTGAATACTGTGAAGGTGAGCGGAATATGTCATGTAGCGGTGAAATGCTTAGATATGACATAGAACACCAATTGCGAAGGCAGCTCACTGCGCAGTTTATTGACGCTGAGGCACGAAAGCGTGGGGATCAAACAGG	Bacteria	Bacteroidota	Bacteroidia	Chitinophagales	Chitinophagaceae	Flavisolibacter	NA	2055	0	0	0	11	9	5	8	10	6	5	13	6	13	5	4	7	5	10	8	5	2	12	5	7	14	10	13	7	4	3	0	5	0	16	19	0	111	136	116	134
ESV295	GACGTAGGGCGCGAGCGTTGTCCGGATTTATTGGGCGTAAAGAGCTCGTAGGCGGCTTGTCGCGTCGTCCGTGAAAACCTGTGGCTTAACTACAGGCTTGCGGTCGATACGGGCAGGCTAGAGTGCGGCAGGGGAGACTGGAATTCCTGGTGTAGCGGTGAAATGCGCAGATATCAGGAGGAACACCGGTGGCGAAGGCGGGTCTCTGGGCCGCTACTGACGCTGAGGAGCGAAAGCGTGGGGAGCGAACAGG	Bacteria	Actinobacteriota	Actinobacteria	Micromonosporales	Micromonosporaceae	Salinispora	NA	2037	38	37	37	35	66	47	39	51	50	50	75	50	73	47	81	68	66	62	53	50	46	60	62	65	36	33	42	47	68	56	77	76	70	1	7	21	7	6	11	9
ESV296	TACGTAGGGGGCGAGCGTTGTCCGGAATTATTGGGCGTAAAGCGCGCGCAGGCGGTCCTCTAAGTCTGATGTGAAATCTTGCGGCTCAACCGCAAGCGGTCATTGGAAACTGGGGGACTTGAGTGCAGGAGAGGAGAGCGGAATTCCACGTGTAGCGGTGAAATGCGTAGAGATGTGGAGGAACACCAGTGGCGAAGGCGGCTCTCTGGCCTGTAACTGACGCTGAGGCGCGAAAGCGTGGGGAGCAAACAGG	Bacteria	Firmicutes	Bacilli	Bacillales	Bacillaceae	NA	NA	2033	15	10	17	32	26	34	37	45	40	43	66	58	87	62	87	110	111	87	47	40	24	43	76	64	33	29	42	50	83	68	102	71	60	6	0	5	7	11	19	13
ESV297	TACGGAGGATCCAAGCGTTATCCGGATTTATTGGGTTTAAAGGGTGCGTAGGCGGCCTGTTAAGTCAGGGGTGAAAGACGGTGGCTCAACCATCGCAGTGCCCTTGATACTGACGGGCTTGAATGAACTAGAGGTAGGCGGAATGTGACAAGTAGCGGTGAAATGCATAGATATGTCACAGAACACCGATTGCGAAGGCAGCTTACTATGGTTTTATTGACGCTGAGGCACGAAAGCGTGGGGATCAAACAGG	Bacteria	Bacteroidota	Bacteroidia	Sphingobacteriales	Sphingobacteriaceae	Pedobacter	NA	2021	0	0	0	0	0	0	0	0	0	1	0	1	0	0	0	9	3	0	0	0	0	5	3	0	3	5	3	3	0	7	5	3	0	4	0	0	20	12	6	38
ESV298	TACGTAGGTGGCGAGCGTTGTCCGGATTTACTGGGCGTAAAGAGCCCGCAGGCGGCTCGGCAAGTTTCAGGTGAAATCTCCCGGCTCAACTGGGAGGGGTCCTGGAAAACTGCTGGGCTAGAGGCAGGGAGAGGGATGTGGAATTCCCGGTGTAGTGGTGAAATGCGTAGATATCGGGAGGAACACCAGTGGCGAAGGCGGCATCCTGGCCCTGTCCTGACGCTGAGGGGCGAAAGCGTGGGGAGCAAACCGG	Bacteria	Chloroflexi	OLB14	NA	NA	NA	NA	2006	45	33	25	49	62	74	55	75	86	50	49	74	22	24	72	51	29	27	72	50	53	74	64	72	48	53	42	45	55	28	47	42	42	8	0	18	11	21	20	19
ESV299	TACGGAGGGTGCAAGCGTTATCCGGATTCACTGGGTTTAAAGGGTGCGTAGGCGGTCCGATAAGTCAGTGGTGAAAGCCCGCAGCTCAACTGCGGAATTGCCATTGAAACTGCCGGACTTGAATCTGGTTGAAGTGGGCGGAATATATCATGTAGCGGTGAAATGCTTAGATATGATGTAGAACACCGATTGCGAAGGCAGCTCACTAAGCCAACATTGACGCTGAGGCACGAAAGCGTGGGGAGCGAACAGG	Bacteria	Bacteroidota	Bacteroidia	Chitinophagales	NA	NA	NA	2001	0	0	0	19	28	26	34	36	15	0	10	5	47	33	7	5	7	8	14	8	9	1	8	8	11	0	13	13	13	11	9	15	4	4	3	0	88	99	82	101
ESV300	TACGTAGGGGGCAAGCGTTGTCCGGAATTATTGGGCGTAAAGCGCACGTAGGCGGTCCTTTAAGTCTGATGTGAAAGCCCACGGCTTAACCGTGGAGGGTCATTGGAAACTGGAGGACTTGAGTGCAGAAGAGGAGAGTGGAATTCCACGTGGAGCGGTGAAATGCGTAGAGATGTGGAGGAACACCAGTGGCGAAGGCGACTCTCTGGTCTGTAACTGACGCTGAGGTGCGAAAGCGTGGGTAGCGAACAGG	Bacteria	Firmicutes	Bacilli	Bacillales	Bacillaceae	NA	NA	1995	25	25	13	29	38	45	53	48	41	31	50	46	47	45	73	74	80	65	46	56	29	41	44	48	38	37	33	68	70	78	99	98	65	2	2	6	7	12	15	25
ESV301	TACGTAGGGCGCAAGCGTTATCCGGAATTATTGGGCGTAAAGAGCTCGTAGGCGGTTTGTCGCGTCTGCTGTGAAAGACCGGGGCTCAACTCCGGTTCTGCAGTGGGTACGGGCAGACTAGAGTGCAGTAGGGGAGACTGGAATTCCTGGTGTAGCGGTGAAATGCGCAGATATCAGGAGGAACACCGATGGCGAAGGCAGGTCTCTGGGCTGTAACTGACGCTGAGGAGCGAAAGCATGGGGAGCGAACAGG	Bacteria	Actinobacteriota	Actinobacteria	Micrococcales	Micrococcaceae	Paenarthrobacter	NA	1985	0	0	0	13	14	16	15	17	13	6	4	5	8	8	12	12	13	6	7	9	11	21	10	8	23	23	18	15	5	28	13	9	3	21	14	2	32	21	23	35
ESV302	TACGTAGGTGGCAAGCGTTGTCCGGAATTATTGGGCGTAAAGCGCGCGCAGGCGGTCCTTTAAGTCTGATGTGAAAGCCCACGGCTCAACCGTGGAGGGTCATTGGAAACTGGGGGACTTGAGTGCAGGAGAGAAGAGTGGAATTCCACGTGTAGCGGTGAAATGCGTAGAGATGTGGAGGAACACCAGTGGCGAAGGCGACTCTTTGGCCTGTAACTGACGCTGAGGCGCGAAAGCGTGGGGAGCAAACAGG	Bacteria	Firmicutes	Bacilli	Bacillales	NA	NA	NA	1978	16	14	18	21	24	34	49	59	49	36	70	55	89	89	66	73	92	100	42	36	25	47	45	80	32	42	31	51	64	86	114	100	53	0	0	9	0	8	7	13
ESV303	CACGTAGGGGGCGAGCGTTGTCCGGATTTATTGGGCGTAAAGAGCTCGTAGGCGGTTTCGTAAGTCGGGTGTGAAAGCTTCAGGCTCAACCTGGAGAAGCCACTCGATACTGCGATGACTAGAGTCCGGTAGAGGAGCGTGGAATTCCTGGTGTAGCGGTGAAATGCGCAGATATCAGGAGGAACACCGACGGCGAAGGCAGCGCTCTGGGCCGGAACTGACGCTGAGGAGCGAAAGCGTGGGTAGCGAACAGG	Bacteria	Actinobacteriota	Acidimicrobiia	Microtrichales	NA	NA	NA	1962	38	54	45	48	45	64	50	52	67	55	65	67	46	27	69	53	44	49	72	44	53	63	67	61	55	40	26	40	34	39	45	46	24	8	4	7	18	17	14	14
ESV304	TACAGAGGGTGCAAGCGTTAATCGGAGTTACTGGGCGTAAAGGGTGCGTAGGCGGTTTATTGGGTGTGATGTGAAAGCCTCGGGCTTAACCTGAGAAGTGCATCGCAAACTAATAGACTGGAGTATATGAGAGGGTGGCGGAATTTCCGGTGTAGCGGTGAAATGCGTAGAGATCGGAAGGAACGTCAATGGCGAAGGCAGCCACCTGGCATAATACTGACGCTGAGGCACGAAAGCGTGGGGAGCGAACAGG	Bacteria	Proteobacteria	Gammaproteobacteria	Diplorickettsiales	Diplorickettsiaceae	Aquicella	NA	1933	0	0	0	0	0	0	0	0	0	7	0	0	0	0	0	7	8	3	21	25	31	17	0	1	10	11	5	14	0	12	26	16	8	17	1	0	20	0	0	16
ESV305	TACGAAGGGGGCTAGCGTTGCTCGGAATCACTGGGCGTAAAGGGTGCGTAGGCGGGTCTTTAAGTCAGAGGTGAAAGCCTGGAGCTCAACTCCAGAACTGCCTTTGATACTGAGGATCTCGAGTTCGGGAGAGGTGAGTGGAACTGCGAGTGTAGAGGTGAAATTCGTAGATATTCGCAAGAACACCAGTGGCGAAGGCGGCTCACTGGCCCGATACTGACGCTGAGGCACGAAAGCGTGGGGAGCAAACAGG	Bacteria	Proteobacteria	Alphaproteobacteria	Rhizobiales	Xanthobacteraceae	NA	NA	1931	0	0	0	61	13	7	16	14	17	1	2	0	8	6	5	4	3	2	13	0	8	4	0	0	8	8	8	15	7	16	5	8	4	7	0	0	20	25	24	54
ESV306	TACGTAGGGGGCGAGCGTTGTCCGGAATCATTGGGCGTAAAGCGCGCGCAGGCGGTCCCTTAAGTCTGATGTGAAATCTTGCGGCTCAACCGCAAGAGGTCATTGGAAACTGGGGGACTTGAGTGCAGGAGAGGGAAGCGGAATTCCATGTGTAGCGGTGAAATGCGTAGAGATATGGAGGAACACCAGTGGCGAAGGCGGCTTCCTGGCCTGTAACTGACGCTCAGGCGCGAAAGCGTGGGGAGCAAACAGG	Bacteria	Firmicutes	Bacilli	Bacillales	Bacillaceae	NA	NA	1915	19	20	10	16	23	36	33	47	46	34	59	42	80	70	99	97	101	107	29	43	29	38	65	44	33	37	24	62	72	58	99	98	79	0	0	0	3	0	16	7
ESV307	TACGAGGGGGGCAAATGTTGTTCGGAATCACTGGGCGTAAAGGGAGCGTAGGCGGGTGTTTAAGTTAGGTGTTTAATCCCAGGGCCCAACCCTGGTCAGGCACCTAAAACTGGACATCTTGAATAGTGGAGAGGACGACGGAATTGGGGGTGTAGCGGTGGAATGCGTAGAGATCCCCAAGAACACCAGTTGCGAAGGCGGTCGTCTGGACACATATTGACGCTGAGGCTCGAAAGCATGGGGAGCAAACAGG	Bacteria	Fibrobacterota	Fibrobacteria	Fibrobacterales	Fibrobacteraceae	possible genus 04	NA	1915	0	0	0	2	2	13	17	20	14	4	4	1	32	11	0	3	0	0	23	16	23	7	2	1	9	3	4	12	9	3	22	15	15	5	0	0	25	21	26	42
ESV308	TACGTAGGGGGCGAGCGTTGTCCGGAATCACTGGGCGTAAAGGGTGCGTAGGCGGCCTAGCAAGTCCTGTGTGAAAGGTCTCGGCTTAACCGAGGAACGTCATGGGAAACTGTTAGGCTCGAGTGCCGGAGAGGGCAGTGGAATTCCAGGTGTAGCGGTGAAATGCGTAGATATCTGGAGGAACACCAGTGGCGAAGGCGACTGCCTGGACGGTAACTGACGCTGAGGCACGACAGCTGGGGGAGCAAACAGG	Bacteria	Firmicutes	Limnochordia	Limnochordales	Limnochordaceae	NA	NA	1908	16	20	25	30	24	26	31	40	41	47	46	53	50	38	70	74	76	52	28	53	36	43	25	54	58	48	36	66	65	74	77	80	62	5	0	4	13	8	12	15
ESV309	TACGGAGGATCCAAGCGTTATCCGGATTTATTGGGTTTAAAGGGTGCGTAGGCGGCTTTTTAAGTCAGGGGTGAAAGACGGTGGCTCAACCATCGCAGTGCCTTTGATACTGAAAAGCTTGAATAGACCTGAGGTAGGCGGAATGTGACAAGTAGCGGTGAAATGCATAGATATGTCACAGAACACCAATTGCGAAGGCAGCTTACTAAAGTCTAATTGACGCTGAGGCACGAAAGCGTGGGGATCAAACAGG	Bacteria	Bacteroidota	Bacteroidia	Sphingobacteriales	Sphingobacteriaceae	Arcticibacter	NA	1871	0	0	0	0	14	9	14	10	7	7	5	8	5	4	3	0	1	0	3	1	0	7	18	5	4	7	4	2	4	4	0	2	0	3	4	0	106	172	156	97
ESV310	TACGTAGGGTGCGAGCGTTAATCGGAATTACTGGGCGTAAAGCGTGCGCAGGCGGTTGTGTAAGACAGGTGTGAAATCCCCGGGCTTAACCTGGGAACTGCGCTTGTGACTGCACGGCTAGAGTATGGCAGAGGGGGGTGGAATTCCACGTGTAGCAGTGAAATGCGTAGAGATGTGGAGGAACACCGATGGCGAAGGCAGCCCCCTGGGCCAATACTGACGCTCATGCACGAAAGCGTGGGGAGCAAACAGG	Bacteria	Proteobacteria	Gammaproteobacteria	Burkholderiales	Rhodocyclaceae	Methyloversatilis	NA	1866	0	0	0	10	11	24	17	16	17	0	4	0	27	4	4	5	11	7	4	0	12	0	0	3	11	6	11	4	6	14	0	10	0	8	4	0	34	37	25	77
ESV311	TACGGAGGGGGCTAGCGTTGTTCGGAATTACTGGGCGTAAAGCGCACGTAGGCGGCTTTACAAGTCAGGGGTGAAAGCCCGCGGCTCAACCGCGGAATTGCCCTTGAGACTGTATCGCTTGAACACGGGAGAGGTGAGTGGAATTCCGAGTGTAGAGGTGAAATTCGTAGATATTCGGAAGAACACCAGTGGCGAAGGCGGCTCACTGGACCGTAGTTGACGCTGAGGTGCGAAAGCGTGGGGAGCAAACAGG	Bacteria	Proteobacteria	Alphaproteobacteria	Sphingomonadales	Sphingomonadaceae	Sphingoaurantiacus	polygranulatus	1862	0	0	0	3	6	8	6	3	17	0	5	4	10	5	7	16	6	8	13	12	10	9	16	10	15	14	16	10	1	12	10	4	8	7	3	0	22	25	15	51
ESV312	TACGTAGGGGGCGAGCGTTGTCCGGAATTATTGGGCGTAAAGCGCGCGCAGGCGGTTCACTAAGTCTGATGTGAAAGCCCCCGGCTTAACCGGGGAGGGTCATTGGAAACTGGTGGACTTGAGTGCAGGAGAGGAGAGTGGAATTCCACGTGTAGCGGTGAAATGCGTAGAGATGTGGAGGAACACCAGTGGCGAAGGCGGCTCTCTGGCCTGTAACTGACGCTGAGGCGCGAAAGCGTGGGGAGCAAACAGG	Bacteria	Firmicutes	Bacilli	NA	NA	NA	NA	1836	19	19	16	25	19	19	28	32	47	47	68	71	64	67	82	128	93	89	34	30	21	46	56	58	25	21	29	56	66	45	104	109	64	0	0	0	0	8	0	9
ESV313	TACGAAGGGGGCTAGCGTTGTTCGGAATTACTGGGCGTAAAGGGCGCGTAGGCGGATTTGCAAGTTAGGGGTGAAATCCCGGGGCTCAACCCCGGAACTGCCTTTAAAACTGCTAATCTAGAGTTCGGGAGAGGTGAGTGGAATTCCGAGTGTAGAGGTGAAATTCGTAGATATTCGGAGGAACACCAGTGGCGAAGGCGGCTCACTGGCCCGAAACTGACGCTGAGGCGCGAAAGCGTGGGGAGCAAACAGG	Bacteria	Proteobacteria	Alphaproteobacteria	Rhizobiales	Rhizobiaceae	Chelativorans	NA	1817	111	101	92	152	159	196	60	53	59	4	0	9	0	0	0	0	0	0	56	42	58	55	56	36	61	63	45	0	0	0	18	21	18	0	0	55	0	0	0	0
ESV314	TACAGAGGTCCCAAGCGTTGTTCGGATTCACTGGGCGTAAAGGGTGCGCAGGTGGGCTGGCAAGTTCGATGTGAAAGCCCCGGGCTTAACCCGGGAATGGCATTGAAAACTGCCGGTCTGGAGGGTTGGAGGGGGGACTGGAATTCTTGGTGTAGCAGTGAAATGCGTAGATATCAAGAGGAACACCAGTGGCGAAGGCGAGTCCCTGGACAATACCTGACACTGAGGCACGAAAGCCAAGGGAGCAAACAGG	Bacteria	Verrucomicrobiota	Verrucomicrobiae	Pedosphaerales	Pedosphaeraceae	Ellin517	NA	1812	0	0	0	0	0	0	0	0	0	20	10	13	0	0	17	6	16	7	0	13	10	14	12	11	13	13	20	4	0	9	5	7	8	11	0	0	24	10	21	11
ESV315	TACGAAGGGTGCAAGCGTTACTCGGAATTACTGGGCGTAAAGCGTGCGTAGGTGGTTTGTTAAGTCTGATGTGAAAGCCCTGGGCTCAACCTGGGAATGGCACTGGATACTGGCAAGCTAGAGTGTGGCAGAGGGTAGTGGAATTCCTGGTGTAGCAGTGAAATGCGTAGAGATCAGGAGGAACATCCGTGGCGAAGGCGACTGCCTGGGCCAACACTGACACTGAGGCACGAAAGCGTGGGGAGCAAACAGG	Bacteria	Proteobacteria	Gammaproteobacteria	Xanthomonadales	Xanthomonadaceae	Thermomonas	NA	1812	0	0	0	0	0	0	0	0	0	7	7	6	0	0	3	18	11	5	12	11	10	14	9	14	32	25	10	15	0	16	5	0	8	8	5	0	37	26	13	57
ESV316	GACAGAGGGTGCAAACGTTGTTCGGAATTACTGGGCGTAAAGCGCGTGTAGGCGGCTTGGTAAGTCAGGTGTGAAAGCCCTCGGCTCAACCGGGGAAGTGCACTTGAAACTACCGAGCTAGAGTCCCGGAGAGGATGGTGGAATTCTCGGTGTAGAGGTGAAATTCGTAGATATCGAGAGGAACACCGGTGGCGAAGGCGGCCATCTGGACGGTGACTGACGCTGAGACGCGAAAGCGTGGGGAGCAAACAGG	Bacteria	Myxococcota	Polyangia	Polyangiales	Phaselicystidaceae	Phaselicystis	NA	1805	89	64	54	13	30	32	28	30	33	22	39	28	51	37	52	80	82	76	41	33	24	33	19	35	30	34	39	70	57	82	72	46	58	0	0	9	0	8	15	17
ESV317	TACGAAGGGGGCTAGCGTTGTTCGGATTTACTGGGCGTAAAGCGCACGTAGGCGGTTTGTTAAGTCAGGGGTGAAATCCCGGAGCTCAACTCCGGAACTGCCTTTGATACTGGCAAGCTAGAGTCCGGAAGAGGTGAGTGGAACTCCTAGTGTAGAGGTGGAATTCGTAGATATTAGGAAGAACACCAGTGGCGAAGGCGGCTCACTGGTCCGGAACTGACGCTGAGGTGCGAAAGCGTGGGGAGCAAACAGG	Bacteria	Proteobacteria	Alphaproteobacteria	Rhizobiales	Devosiaceae	Devosia	NA	1803	0	0	0	5	8	13	10	16	8	8	7	5	10	6	12	17	5	5	2	4	0	8	5	0	11	4	6	8	6	2	5	4	0	7	11	0	77	94	66	66
ESV318	GACGTAGGGGGCAAGCGTTGTCCGGAATCATTGGGCGTAAAGCGCTCGTAGGCGGGTATTTAAGTCCGTGAAGAAAGACCTGGGCTCAACTCAGGGAACGGCACGGATACTATTTACCTTGAGGCAATCAGAGGATGATGGAATTCCCGGTGTAGCGGTGAAATGCGTAGATATCGGGAGGAACACCAGTGGCGAAGGCGATCATCTGGGGTTGTTCTGACGCTGATGAGCGAAAGCTAGGGGAGCAAACGGG	Bacteria	WPS-2	NA	NA	NA	NA	NA	1802	0	0	0	25	18	26	30	25	39	12	16	7	12	4	7	13	6	8	7	16	7	19	35	17	17	18	12	4	15	15	7	5	0	146	143	67	41	53	35	54
ESV319	TACGAAGGGCCCGAGCGTTGCGCGGATTCATTGGGCTTAAAGGGTGCGTAGGCGGATGGGCAAGTGCTTTGTGAAAGCCCATGGCTCAACCATGGAATCGCTTGGCATACTGCCTGTCTTGAGGTCGGCAGAGGTCGCCGGAACTCTAGGTGTAGCGGTGAAATGCATAGATATCTAGAGGAACGCCAAAGGTGAAAACAGGCGTCTGGGCCGATTCTGACGCTGAGGCACGAAAGCGTGGGGAGCGAACGGG	Bacteria	Planctomycetota	Phycisphaerae	Phycisphaerales	Phycisphaeraceae	NA	NA	1801	32	40	41	22	28	43	35	38	46	45	47	55	45	45	46	44	62	62	50	46	36	31	39	40	34	34	42	53	69	56	94	85	64	2	6	0	5	6	18	12
ESV320	TACGGAGGGTGCAAGCGTTGTCCGGATTTATTGGGTTTAAAGGGTGCGTAGGCGGCTATTTAAGTCAGTGGTGAAATCCTGCAGCTTAACTGTAGAACAGCCATTGATACTGGATAGCTTGAGTACAGACGAGGTAGGCGGAATTTATGGTGTAGCGGTGAAATGCATAGATACCATAAAGAACCCCTATTGCGAAGGCAGCTTACTAGGCTGTAACTGACGCTGAGGCACGAAAGCGTGGGGATCAAACAGG	Bacteria	Bacteroidota	Bacteroidia	Cytophagales	Cytophagaceae	Sporocytophaga	NA	1801	0	0	0	0	8	11	7	10	8	6	3	3	8	9	7	12	0	8	5	11	5	9	8	6	7	8	7	15	5	10	5	9	8	2	1	0	56	52	43	38
ESV321	TACGAAGGGGGCTAGCGTTGTTCGGAATTACTGGGCGTAAAGCGCACGTAGGCGGATTGGTCAGTTAGGGGTGAAATCCCGGGGCTCAACCCCGGAACTGCCTTTAATACTGCCAATCTAGAGTCCGAGAGAGGTGAGTGGAATTCCGAGTGTAGAGGTGAAATTCGTAGATATTCGGAGGAACACCAGTGGCGAAGGCGGCTCACTGGCTCGGTACTGACGCTGAGGTGCGAAAGCGTGGGGAGCAAACAGG	Bacteria	Proteobacteria	Alphaproteobacteria	Rhizobiales	Rhizobiaceae	Aminobacter	NA	1797	0	0	0	2	6	3	6	4	1	5	3	0	3	2	0	3	3	5	5	15	10	12	2	0	12	7	6	11	0	15	10	10	6	6	1	0	20	8	8	31
ESV322	TACGGAGGGCGCGAGCGTTGTTCGGAATCATTGGGCGTAAAGCGCGCGTAGGCGGTCTTGCAAGTCTCGCTGTGAAAGCCCGGGGCTCAACCCCGGGAGGCCAGGGGATACTGCTGGACTGGAGACAGGCAGAGGCTGGTGGAATTCCGGGTGTAGCGGTGGAATGCGTAGAGATCCGGAGGAACACCGGAGGCGAAGGCGGCCAGCTGGGCCTGATCTGACGCTGAGGTGCGAAAGCGTGGGGAGCGAACAGG	Bacteria	Gemmatimonadota	Longimicrobia	Longimicrobiales	Longimicrobiaceae	NA	NA	1791	36	38	40	52	54	63	62	62	61	64	52	66	14	21	47	11	32	31	54	66	53	42	52	46	49	51	32	27	25	18	47	49	36	3	2	28	9	19	15	9
ESV323	TACGGAGGGTGCGAGCGTTGTTCGGAATTACTGGGCGTAAAGCGCGCGCAGGCGGATGTGCAAGTCGAAGGTGAAATCCCGGGGCTCAACCCTGGGACTGCTCTCGATACTGCATGTCTAGGGACCGGTAGAGGTCGGTGGAATTCCCGGTGTAGCGGTGGAATGCGTAGATATCGGGAGGAACACCTGTGGCGAAGGCGGCCGACTGGGCCGGATCCGACGCTGAGGCGCGAAAGCGTGGGGAGCAAACAGG	Bacteria	Gemmatimonadota	S0134 terrestrial group	NA	NA	NA	NA	1778	35	35	22	33	31	34	31	38	28	30	56	36	59	43	66	72	61	63	44	48	49	29	47	40	21	34	23	51	58	59	82	70	65	0	1	13	8	7	12	11
ESV324	TACGGAGGGTGCAAGCGTTAATCGGAATTACTGGGCGTAAAGGGTGCGTAGGTGGTTTGATAAGATATATGTGAAATCCCTGGGCTCAACCTGGGAAGGTCATATGTGACTGTTAGACTAGAGTATGGGAGAGGGTAGTGGAATTTCCGGTGTAGCGGTGAAATGCGTAGAGATCGGAAGGAACACCAGTGGCGAAGGCGGCTACCTGGCCTAATACTGACACTGAGGCACGAAAGCGTGGGGAGCAAACAGG	Bacteria	Proteobacteria	Gammaproteobacteria	Legionellales	Legionellaceae	Legionella	NA	1778	0	0	0	1	0	2	4	0	2	8	5	2	0	0	0	5	5	4	11	14	13	16	1	2	15	8	9	8	0	12	9	8	5	12	3	0	24	8	5	16
ESV325	TACGAAGGGGGCTAGCGTTGCTCGGAATCACTGGGCGTAAAGGGCGCGTAGGCGGACTTTTAAGTCGGGGGTGAAAGCCCAGGGCTCAACCCTGGAATTGCCTTCGATACTGGGAGTCTTGAGTTCGGAAGAGGTTGGTGGAACTGCGAGTGTAGAGGTGAAATTCGTAGATATTCGCAAGAACACCAGTGGCGAAGGCGGCCAACTGGTCCGATACTGACGCTGAGGCGCGAAAGCGTGGGGAGCAAACAGG	Bacteria	Proteobacteria	Alphaproteobacteria	Rhizobiales	Beijerinckiaceae	Bosea	NA	1773	0	0	0	0	0	6	5	3	6	9	6	5	1	2	17	5	6	10	11	5	15	6	9	6	16	5	0	6	0	16	3	12	10	3	0	0	22	22	21	22
ESV326	TACGTAGGGTGCAAGCGTTAATCGGAATTACTGGGCGTAAAGCGTGCGCAGGCGGTTTTGTAAGACAGGCGTGAAATCCCCGGGCTCAACCTGGGAATTGCGCTTGTGACTGCAAAGCTGGAGTGCGGCAGAGGGGGATGGAATTCCGCGTGTAGCAGTGAAATGCGTAGATATGCGGAGGAACACCGATGGCGAAGGCAATCCCCTGGGCCTGCACTGACGCTCATGCACGAAAGCGTGGGGAGCAAACAGG	Bacteria	Proteobacteria	Gammaproteobacteria	Burkholderiales	Comamonadaceae	Hydrogenophaga	NA	1767	0	0	0	0	0	0	0	0	0	4	8	6	0	0	11	7	5	0	5	2	5	5	16	3	6	16	15	3	0	4	6	4	7	8	7	0	33	35	13	22
ESV327	TACGAAGGGGGCTAGCGTTGCTCGGAATGACTGGGCGTAAAGGGCGCGTAGGCGGATGGCACAGTCAGATGTGAAATTCCCGGGCTTAACCTGGGGGCTGCATTTGATACGTGTGATCTAGAGTGAGGAAGAGGGTCGTGGAATTCCCAGTGTAGAGGTGAAATTCGTAGATATTGGGAAGAACACCGGTGGCGAAGGCGGCGACCTGGTCCTTGACTGACGCTGAGGCGCGAAAGCGTGGGGAGCAAACAGG	Bacteria	Proteobacteria	Alphaproteobacteria	Acetobacterales	Acetobacteraceae	NA	NA	1766	0	0	0	16	32	38	34	23	17	11	13	4	3	3	7	5	1	7	3	0	8	17	15	4	16	10	8	4	2	5	5	8	0	180	161	58	55	77	32	38
ESV328	TACGTAGGGCGCAAGCGTTATCCGGAATTATTGGGCGTAAAGAGCTCGTAGGCGGTTTGTCGCGTCTGCTGTGAAATCCCGAGGCTCAACCTCGGGCCTGCAGTGGGTACGGGCAGACTAGAGTGCGGTAGGGGAGATTGGAATTCCTGGTGTAGCGGTGGAATGCGCAGATATCAGGAGGAACACCGATGGCGAAGGCAGATCTCTGGGCCGTAACTGACGCTGAGGAGCGAAAGGGTGGGGAGCAAACAGGC	Bacteria	Actinobacteriota	Actinobacteria	Micrococcales	Microbacteriaceae	Microbacterium	NA	1762	0	0	0	13	8	10	6	4	14	11	5	0	0	0	10	9	9	4	3	15	17	7	0	12	15	11	16	6	10	11	4	0	18	14	22	0	47	50	50	44
ESV329	TACGTAGGGGGCGAGCGTTGTCCGGAATCACTGGGCGTAAAGGGCGCGTAGGCGGCCGGTTAAGTCTGGTGTCAAAGGCCACGGCTCAACCGTGGGGAGGCACTGGAAACTGGCCGGCTTGAGTGCAGGAGAGGGAAGCGGAATTCCCGGTGTAGCGGTGAAATGCGTAGAGATCGGGAGGAACACCAGTGGCGAAGGCGGCTTCCTGGCCTGTGACTGACGCTGAGGCGCGAAAGCGTGGGGAGCGAACAGG	Bacteria	Firmicutes	Bacilli	Caldalkalibacillales	Caldalkalibacillaceae	Caldalkalibacillus	NA	1761	19	10	7	23	23	24	42	25	42	29	66	48	64	36	68	81	79	83	48	35	40	33	53	50	25	40	33	67	64	68	92	70	57	3	5	3	7	16	9	9
ESV330	TACGAAGGTCCCAAGCGTTGTTCGGAATCACTGGGCGTAAAGGGAGCGTAGGCTGCGCGGTAAGTCAGATGTGAAATCCCGGGGCTCAACCCCGGAACTGCATCCGATACTGCCGTGCTTGAGGGTTGGAGAGGTAGCTGGAATTCTCGGTGTAGCAGTGAAATGCGTGGATATCGAGAGGAACACTCGTGGCGAAGGCGAGCTACTGGACAACATCTGACGCTGAGGCTCGAAGGCTAGGGGAGCAAAAGGG	Bacteria	Verrucomicrobiota	Verrucomicrobiae	Verrucomicrobiales	Rubritaleaceae	Luteolibacter	NA	1754	0	0	0	10	9	11	19	13	10	7	12	7	15	12	12	4	4	2	3	6	5	6	5	18	7	6	13	2	8	1	1	2	7	11	6	0	125	137	161	70
ESV331	TACGTAGGTCCCGAGCGTTGTCCGGAATTACTGGGTGTAAAGGGTGCGCAGGCGGCCATGTGCGTCAGAAGTGAAATATCACGGCTTAACCGTGAGGGTGCTTTTGAAACGGCGTGGCTTGAGTACGGGAGAGGATGATGGAATTCCTGGTGTAGCAGTGAAATGCGTAGATATCAGGAGGAACACCGGTGGCGAAGGCGGTCATCTGGCCCGGTACTGACGCTCAGGCACGAAAGTGTGGGTAGCAAACAGG	Bacteria	Bacteroidota	Kapabacteria	Kapabacteriales	NA	NA	NA	1746	0	0	0	0	0	0	0	0	0	12	3	5	0	0	3	4	14	17	29	11	19	12	11	7	24	15	19	20	0	13	14	9	9	11	5	0	29	9	1	14
ESV332	TACGGAGGGTGCAAGCGTTAATCGGAATTACTGGGCGTAAAGCGCACGCAGGTGGCTATGTAAGTCGGATGTGAAAGCCCTGGGCTTAACCTGGGAACTGCATTCGAAACTGCATGGCTAGAGTATGGGAGAGGGAAGTGGAATTCCCGGTGTAGCGGTGAAATGCGTAGATATCGGGAGGAACACCAGTGGCGAAGGCGGCTTCCTGGCCCAATACTGACACTCATGTGCGACAGCGTGGGGAGCAAACAGG	Bacteria	Proteobacteria	Gammaproteobacteria	EPR3968-O8a-Bc78	NA	NA	NA	1741	37	55	35	92	113	95	67	89	101	55	77	61	7	0	16	6	4	2	61	49	59	35	56	30	32	46	38	0	1	9	17	15	19	2	1	28	16	19	23	8
ESV333	TACGTAGGGGGCGAGCGTTGTCCGGAATTATTGGGCGTAAAGGGCGTGTAGGCGGCCTCTTAAGTCCGGTGTGAAAGCCCCCGGCTCAACCGGGGAGGGTCACTGGAAACTGGGGGGCTTGAGAGCAGGAGAGGAGAGCGGAATTCCACGTGTAGCGGTGAAATGCGTAGAGATGTGGAGGAACACCAGTGGCGAAGGCGGCTCTCTGGCCTGGCTCTGACGCTGAGGCGCGAAAGCGTGGGGAGCAAACAGG	Bacteria	Firmicutes	Bacilli	Thermoactinomycetales	Thermoactinomycetaceae	NA	NA	1737	23	25	16	22	26	31	40	30	23	59	59	58	49	34	60	87	82	56	31	39	25	39	41	51	19	30	30	60	51	75	88	78	50	2	2	4	8	15	12	14
ESV334	TACGTAGGTGGCAAGCGTTGTCCGGAATTATTGGGCGTAAAGCGCGCGCAGGCGGTTTCTTAAGTCTGATGTGAAAGCCCACGGCTCAACCGTGGAGGGTCATTGGAAACTGGGAAACTTGAGTGCAGAAGAGGAGAGTGGAATTCCACGTGTAGCGGTGAAATGCGTAGAGATGTGGAGGAACACCAGTGGCGAAGGCGACTCTCTGGTCTGTAACTGACGCTGAGGCGCGAAAGCGTGGGTAGCGAACAGG	Bacteria	Firmicutes	Bacilli	Bacillales	Bacillaceae	NA	NA	1726	10	9	9	20	17	18	31	40	43	44	44	50	93	60	73	69	82	70	29	19	37	37	42	34	21	40	23	60	103	89	85	103	61	0	0	3	0	4	10	8
ESV335	TACGTAGGGTGCAAGCGTTAATCGGAATTACTGGGCGTAAAGCGTGCGCAGGCGGTGATGTAAGACAGTTGTGAAATCCCCGGGCTCAACCTGGGAACTGCATCTGTGACTGCATTGCTGGAGTGCGGCAGAGGGGGATGGAATTCCGCGTGTAGCAGTGAAATGCGTAGATATGCGGAGGAACACCGATGGCGAAGGCAATCCCCTGGGCCTGCACTGACGCTCATGCACGAAAGCGTGGGGAGCAAACAGG	Bacteria	Proteobacteria	Gammaproteobacteria	Burkholderiales	Comamonadaceae	Xylophilus	NA	1725	0	0	0	23	23	31	30	39	31	1	0	1	30	16	0	2	4	2	4	9	9	0	0	0	0	2	1	0	5	6	8	7	2	7	3	0	33	52	31	56
ESV336	TACGGAGGGAGCTAGCGTTGTTCGGAATTACTGGGCGTAAAGCGCACGTAGGCGGCTATTCAAGTCGGGGGTGAAAGCCCGGGGCTCAACCCCGGAACTGCCCTCGAAACTAGGTAGCTAGAATCTTGGAGAGGCGAGTGGAATTCCGAGTGTAGAGGTGAAATTCGTAGATATTCGGAAGAACACCAGTGGCGAAGGCGACTCGCTGGACAAGTATTGACGCTGAGGTGCGAAAGCGTGGGGAGCAAACAGG	Bacteria	Proteobacteria	Alphaproteobacteria	Sphingomonadales	Sphingomonadaceae	Novosphingobium	NA	1723	0	0	0	24	18	23	25	20	14	8	7	9	12	12	5	6	9	5	8	13	7	6	9	0	10	9	7	7	12	6	0	0	0	9	6	1	45	69	73	81
ESV337	TACGGAGGGTGCAAGCGTTGTCCGGATTTATTGGGTTTAAAGGGTGCGTAGGCGGCTTTTTAAGTCAGTGGTGAAATCCTCCAGCTTAACTGGAGTCGTGCCATTGATACTGGGAAGCTTGAGTACAGGCGAGGTTGGCGGAATTGAAGGTGTAGCGGTGAAATGCATAGATATCTTCAAGAACACCGATTGCGAAGGCAGCTAACTAGACTGTAACTGACGCTGAGGCACGAAAGTGTGGGGATCGAACAGG	Bacteria	Bacteroidota	Bacteroidia	Cytophagales	Cytophagaceae	Sporocytophaga	NA	1713	0	0	0	16	27	16	35	35	31	3	4	7	38	36	4	7	0	3	11	14	5	7	6	5	9	8	10	13	13	17	3	9	9	1	0	0	86	105	56	82
ESV338	TACGAAGGGGGCTAGCGTTGCTCGGAATGACTGGGCGTAAAGGGCGCGTAGGCGGCACACACAGTCAGGCGTGAAATTCCTGGGCTTAACCTGGGGGCTGCGTTTGATACATGTGAGCTAGAGGATGGAAGAGGCTCGTGGAATTCCCAGTGTAGAGGTGAAATTCGTAGATATTGGGAAGAACACCGGTGGCGAAGGCGGCGAGCTGGTCCATTACTGACGCTGAGGCGCGAAAGCGTGGGGAGCAAACAGG	Bacteria	Proteobacteria	Alphaproteobacteria	Acetobacterales	Acetobacteraceae	Roseococcus	NA	1707	0	0	0	29	25	19	23	32	27	8	9	2	24	15	11	6	3	2	10	7	8	4	12	9	16	9	5	14	5	8	5	0	9	5	5	0	74	90	76	73
ESV339	TACGAAGGGTGCAAGCGTTAATCGGAATTACTGGGCGTAAAGGGTGCGTAGGCGGTTCGTTAAGTCGGATGTGAAAGCCCTGGGCTCAACCTGGGAATGGCATCCGAAACTGGCGGGCTGGAGTGCGGTAGAGGATGGTGGAATTCCCGGTGTAGCGGTGAAATGCGTAGAGATCGGGAGGAACACCAGTGGCGAAGGCGGCCATCTGGACCAGCACTGACGCTGAGGCACGAAAGCGTGGGGAGCAAACAGG	Bacteria	Proteobacteria	Gammaproteobacteria	Xanthomonadales	Rhodanobacteraceae	Pseudofulvimonas	NA	1698	251	266	336	63	93	102	36	43	46	3	5	3	3	1	0	0	0	0	23	21	14	29	27	16	22	41	22	2	0	0	2	5	12	0	0	90	0	0	0	0
ESV340	TACAGAGGTCCCAAGCGTTGTTCGGATTCACTGGGCGTAAAGGGTGCGCAGGTGGGCTGGCAAGTTCGATGTGAAAGCCCCGGGCTTAACCCGGGAATGGCATTGAAAACTGTCGGTCTGGAGGGTTGGAGGGGGGACTGGAATTCTTGGTGTAGCAGTGAAATGCGTAGATATCAAGAGGAACACCAGTGGCGAAGGCGAGTCCCTGGACAATACCTGACACTGAGGCACGAAAGCCAAGGGAGCAAACAGG	Bacteria	Verrucomicrobiota	Verrucomicrobiae	Pedosphaerales	Pedosphaeraceae	Ellin517	NA	1695	0	0	0	0	0	0	0	0	0	7	0	12	0	0	10	14	10	10	8	9	4	23	4	9	13	20	10	19	0	7	10	8	0	13	10	0	21	14	32	18
ESV341	TACGTAGGGCGCAAGCGTTGTCCGGATTTATTGGGCGTAAAGAGCTCGTAGGCGGCCTGTCGCGTCTGCTGTGAAATCCCGGGGCTTAACCCCGGGCGTGCAGTGGATACGGGCTGGCTGGAGGCAGGCAGGGGAGAATGGAATTCCCGGTGTAGCGGTGAAATGCGCAGATATCGGGAGGAACACCGGTGGCGAAGGCGGTTCTCTGGGCCTGTTCTGACGCTGAGGAGCGAAAGCGTGGGGAGCGAACAGG	Bacteria	Actinobacteriota	Actinobacteria	Frankiales	Acidothermaceae	Acidothermus	NA	1692	0	0	0	27	18	26	30	31	27	17	31	14	20	10	17	7	16	9	14	5	2	24	26	9	22	14	9	13	5	11	4	5	7	124	150	65	42	55	26	23
ESV342	TACGGAGGATCCAAGCGTTATCCGGATTTATTGGGTTTAAAGGGTGCGTAGGCGGCCTATTAAGTCAGGGGTGAAAGACGGTGGCTCAACCATCGCAGTGCCCTTGATACTGATGGGCTTGATTACACTTGAGGTAGGCGGAATGTGACAAGTAGCGGTGAAATGCATAGATATGTCACAGAACACCAATTGCGAAGGCAGCTTACTAAGGTGTCAATGACGCTGAGGCACGAAAGCGTGGGGATCAAACAGG	Bacteria	Bacteroidota	Bacteroidia	Sphingobacteriales	Sphingobacteriaceae	Pedobacter	NA	1681	0	0	0	11	13	19	14	13	14	4	3	3	34	18	4	0	4	2	13	8	5	0	4	0	0	0	1	3	1	0	10	8	4	0	2	0	84	106	85	57
ESV343	TACGTAGGGGGCAAGCGTTGTCCGGAATCATTGGGCGTAAAGCGCGTGTAGGCGGCTCGATAAGTCTGCTGTGAAAGTCCAGGGCTCAACCCTGGAATGCCGGTGGAAACTGTCGAGCTAGAGTCCGGAAGAGGCGAGTGGAATTCCTGGTGTAGCGGTGAAATGCGCAGATATCAGGAGGAACACCAATGGCGAAGGCAGCTCGCTGGGACGGTACTGACGCTGAGACGCGAAAGCGTGGGGAGCAAACAGG	Bacteria	Actinobacteriota	Thermoleophilia	Solirubrobacterales	Solirubrobacteraceae	Conexibacter	NA	1674	0	0	0	38	38	57	26	29	40	14	19	6	6	6	15	6	5	7	7	7	2	19	19	7	11	9	9	6	5	0	4	0	0	216	220	78	45	56	39	24
ESV344	TACGAAGGTCCCAAGCGTTGTTCGGAATCACTGGGCGTAAAGGGAGCGTAGGCTGCGCGGTAAGTCAGATGTGAAATCCCGGGGCTCAACCCCGGAACTGCATCCGATACTGCCGTGCTTGAGGGTTGGAGAGGTAGCTGGAATTCTCGGTGTAGCAGTGAAATGCGTGGATATCGAGAGGAACACTCGTGGCGATGGCGAGCTACTGGACAACATCTGACGCTGAGGCTCGAAGGCTAGGGGAGCAAAAGGG	Bacteria	Verrucomicrobiota	Verrucomicrobiae	Verrucomicrobiales	Rubritaleaceae	Luteolibacter	NA	1674	0	0	0	9	12	17	10	5	11	8	6	11	18	5	12	0	2	4	4	5	5	9	9	6	6	6	5	0	2	5	0	2	3	4	8	1	145	150	177	71
ESV345	TACGAAGGGGGCTAGCGTTGTTCGGAATTACTGGGCGTAAAGGGCGCGTAGGCGGATTTGCAAGTTAGGGGTGAAATCCCGGGGCTCAACCCCGGAACTGCCTCTAAAACTGCTAATCTAGAGTTCGGGAGAGGTGAGTGGAATTCCGAGTGTAGAGGTGAAATTCGTAGATATTCGGAGGAACACCAGTGGCGAAGGCGGCTCACTGGCCCGAAACTGACGCTGAGGCGCGAAAGCGTGGGGAGCAAACAGG	Bacteria	Proteobacteria	Alphaproteobacteria	Rhizobiales	Rhizobiaceae	Chelativorans	NA	1671	70	100	94	147	148	192	58	66	56	0	8	9	0	0	0	0	0	0	45	50	37	39	53	48	49	46	59	0	0	0	9	18	16	0	0	50	0	0	2	0
ESV346	CACGAACCGTACGAACGTTATTCGGAATTACTGGGCTTAAAGGGTTTGTAGGCGGCCTTGTAAGTCAGGTGTGAAAGCCCTCGGCTCAACCGAGGAACAGCGCTTGATACTGCAAGGCTTGAGGGAGACAGGGGTAAGCGGAACTGATGGTGGAGCGGTGAAATGCGTTGATATCATCAGGAACACCGGTGGCGAAAGCGGCTTACTGGGTCTCTTCTGACGCTGAGGAACGAAAGCTAGGGTAGCGAACGGG	Bacteria	Planctomycetota	Planctomycetes	Pirellulales	Pirellulaceae	Pir4 lineage	NA	1670	0	0	0	27	15	10	8	12	9	1	0	0	10	12	0	7	4	2	16	18	16	7	0	6	8	11	1	10	0	12	19	26	11	0	0	0	11	5	20	20
ESV347	AACGTAGGGGGCGAGCGTTGTCCGGAATTACTGGGCGTAAAGGGTGCGTAGGCGGCCGCTTAAGTCCTGTGTGAAAGGCCCCGGCTTAACCGGGGAGGGTCATGGGAAACTGGGCGGCTTGAGTGCCGGAGAGGGTGGCGGAATTCCCGGTGTAGCGGTGAAATGCGTAGAGATCGGGAGGAACACCAGTGGCGAAGGCGGCCACCTGGACGGCAACTGACGCTGAGGCACGACAGCTGGGGGAGCAAACAGG	Bacteria	Firmicutes	Limnochordia	Limnochordales	Limnochordaceae	NA	NA	1661	17	7	12	20	22	35	21	27	25	41	25	43	42	38	82	67	61	55	49	43	38	42	30	33	35	44	29	56	39	66	75	78	34	4	0	8	17	7	16	10
ESV348	TACGGAGGATCCAAGCGTTATCCGGATTTATTGGGTTTAAAGGGTGCGTAGGCGGCCTGTTAAGTCAGGGGTGAAAGACGGTAGCTCAACTATCGCAGTGCCCTTGATACTGATGGGCTTGAATGGACTAGAGGTAGGCGGAATGAGACAAGTAGCGGTGAAATGCATAGATATGTCTCAGAACACCGATTGCGAAGGCAGCTTACTATGGTCTTATTGACGCTGAGGCACGAAAGCGTGGGGATCAAACAGG	Bacteria	Bacteroidota	Bacteroidia	Sphingobacteriales	Sphingobacteriaceae	Pedobacter	NA	1658	0	0	0	1	4	2	6	5	6	7	0	0	2	0	0	1	0	0	9	9	11	0	0	0	0	6	4	2	1	7	3	13	6	0	0	0	21	10	13	29
ESV349	TACGTAGGGTGCGAGCGTTGTCCGGAATTACTGGGCGTAAAGAGCTTGTAGGCGGTTCGTCGCGTCGCTCGTGAAATTTCACGGCTCAACTGTGGGCGTGCGGGCGATACGGGCGGACTGGAGTGCTGCAGGGGAGACTGGAATTCCTGGTGTAGCGGTGAAATGCGCAGATATCAGGAGGAACACCGGTGGCGAAGGCGGGTCTCTGGGCAGTAACTGACGCTGAGAAGCGAAAGCGTGGGTAGCGAACAGG	Bacteria	Actinobacteriota	Actinobacteria	Corynebacteriales	Nocardiaceae	Nocardia	NA	1652	0	0	0	28	20	29	22	29	32	20	14	11	8	9	13	13	13	10	8	18	18	20	28	7	19	17	13	11	11	12	9	12	5	47	93	18	39	45	30	31
ESV350	TACGTAGGGGGCTAGCGTTGTCCGGAATCATTGGGCGTAAAGCGCGTGTAGGCGGTCCGGTAAGTCCGCTGTGAAAGTCGGGGGCTCAACCCTCGGATGCCGGTGGATACTGTCGGGCTTGAGTACGGAAGAGGCGAGTGGAATTCCTGGTGTAGCGGTGAAATGCGCAGATATCAGGAGGAACACCAATTGCGAAGGCAGCTCGCTGGGACGTTACTGACGCTGAGACGCGAAAGCGTGGGGAGCAAACAGG	Bacteria	Actinobacteriota	Thermoleophilia	Solirubrobacterales	Solirubrobacteraceae	Solirubrobacter	NA	1647	0	0	0	10	15	10	18	23	23	4	5	4	14	15	11	11	10	11	18	16	11	3	4	6	8	11	17	18	16	11	7	15	7	6	3	0	48	62	54	56
ESV351	TACGAAGGGGGCTAGCGTTGCTCGGAATTACTGGGCGTAAAGGGCGCGTAGGCGGACAGTTTAGTCAGAGGTGAAAGCCCAGGGCTCAACCTTGGAATAGCCTTTGATACTGACTGTCTTGAGTTCGGGAGAGGTGAGTGGAATGCCGAGTGTAGAGGTGAAATTCGTAGATATTCGGCGGAACACCAGTGGCGAAGGCGACTCACTGGCCCGATACTGACGCTGAGGCGCGAAAGCGTGGGGAGCAAACAGG	Bacteria	Proteobacteria	Alphaproteobacteria	Caulobacterales	Caulobacteraceae	Phenylobacterium	NA	1645	0	0	0	11	16	8	24	13	16	5	1	4	20	8	2	9	12	13	6	8	5	0	10	11	10	8	7	7	6	6	1	5	2	7	2	0	47	46	25	47
ESV352	TACGTAGGGCGCGAGCGTTGTCCGGATTCACTGGGCGTAAAGGGCTCGTAGGCGGCCTGTCGCGTCGGCTGTGAAAGTCCGGAGCTCAACTCCGGGATTGCAGCCGATACGGGCAGGCTAGAGGGCGGTAGAGGGGAGTGGAATTCCCGGTGTAGCGGTGAAATGCGCAGATATCGGGAGGAACACCAGTGGCGAAGGCGGCTCCCTGGGCCGTCCCTGACGCTGAGGAGCGAAAGCGTGGGGAGCGAACAGG	Bacteria	Actinobacteriota	Actinobacteria	Streptosporangiales	Thermomonosporaceae	NA	NA	1639	12	10	17	41	55	44	46	42	43	39	53	41	41	26	51	47	58	62	33	44	34	45	48	45	35	29	34	46	46	34	79	53	61	2	5	2	3	8	12	5
ESV353	GACGTAGGGCGCAAGCGTTGTCCGGATTTATTGGGCGTAAAGAGCTCGTAGGCGGCCTGTCGCGTCAACCGTGAAATCCCGTGGCTTAACTGCGGGCGTGCGGTTGATACGGGTGGGCTAGAGTTCGGTAGGGGAGACTGGAATTCCTGGTGTAGCGGTGAAATGCGCAGATATCAGGAGGAACACCGGTGGCGAAGGCGGGTCTCTGGGCCGATACTGACGCTGAGGAGCGAAAGCGTGGGGAGCGAACAGG	Bacteria	Actinobacteriota	Actinobacteria	Micromonosporales	Micromonosporaceae	NA	NA	1631	107	110	101	74	70	97	37	41	35	23	39	24	23	20	37	29	29	30	39	32	36	36	49	39	29	22	23	24	32	30	57	66	32	0	0	7	0	14	9	7
ESV354	TACGGAGGGTGCAAGCGTTATCCGGATTCACTGGGTTTAAAGGGTGTGTAGGCGGGTATTTAAGTCAGTGGTGAAATCTCCGGGCTCAACCCGGAAACTGCCATTGATACTATTTATCTTGAATCTTGTTGAGGTAGGCGGAATATATCATGTAGCGGTGAAATGCTTAGATATGATATAGAACACCGATTGCGAAGGCAGCTTACTAAACAGGCATTGACGCTGAGGCACGAAAGCGTGGGGATCAAACAGG	Bacteria	Bacteroidota	Bacteroidia	Chitinophagales	Chitinophagaceae	Edaphobaculum	NA	1614	0	0	0	0	0	1	1	0	0	5	6	5	0	1	6	2	0	2	3	3	9	11	8	5	14	5	5	2	0	3	4	5	0	17	5	0	56	47	26	23
ESV355	TACGTAGGTGGCAAGCGTTGTCCGGATTTACTGGGCGTAAAGAGTATGTAGGCGGATATTTAAGTCAGATGTGAAATTCCCGGGCTTAACCTGGGCGCTGCATTTGATACTGGATATCTAGAGTGTGGGAGAGGAAAGCGGAATTCCTAGTGTAGCGGTGAAATGCGTAGAGATTAGGAAGAACACCAGTGGCGAAGGCGGCTTTCTGGACCATAACTGACGCTGAGATACGAAAGCGTGGGGAGCAAACAGG	Bacteria	Firmicutes	Clostridia	Clostridiales	Clostridiaceae	Clostridium sensu stricto 7	NA	1609	28	28	36	26	22	26	20	34	34	34	32	34	30	36	45	49	60	72	49	27	56	25	21	40	36	46	35	60	47	21	62	42	40	2	4	5	7	15	11	16
ESV356	AACGTAGGGGGCGAGCGTTGTCCGGAATTACTGGGCGTAAAGCGCGCGTAGGCGGCCCCTTAAGTCCGGTGTGAAAGCCCGCGGCTCAACCGCGGGAGGCCACTGGAAACTGGGGGGCTTGAGGGCAGGAGAGGGGAGTGGAATTCCCGGTGTAGCGGTGAAATGCGTAGAGATCGGGAGGAACACCAGTGGCGAAGGCGGCTCCCTGGCCTGTACCTGACGCTGAGGCGCGAAAGCGTGGGGAGCAAACAGG	Bacteria	Firmicutes	Bacilli	Bacillales	Bacillaceae	Calditerricola	yamamurae	1609	4	17	7	26	29	31	28	39	25	51	59	59	52	45	53	53	61	60	36	34	44	27	44	66	36	30	25	32	61	50	82	88	49	0	0	3	10	9	12	16
ESV357	TACGTAGGTGGCAAGCGTTGTCCGGAATTATTGGGCGTAAAGGGCTCGCAGGCGGTTTCTTAAGTCTGATGTGAAAGCCCCCGGCTCAACCGGGGAGGGTCATTGGAAACTGGGGAACTTGAGTGCAGAAGAGGAGAGTGGAATTCCACGTGTAGCGGTGAAATGCGTAGAGATGTGGAGGAACACCAGTGGCGAAGGCGACTCTCTGGTCTGTAACTGACGCTGAGGAGCGAAAGCGTGGGGAGCGAACAGG	Bacteria	Firmicutes	Bacilli	Bacillales	Bacillaceae	Bacillus	NA	1591	7	0	9	45	89	84	40	48	49	12	16	13	21	13	28	38	38	40	20	21	13	30	17	17	21	28	13	29	38	38	37	31	29	35	30	7	19	16	14	18
ESV358	TACGGAGGGTGCAAGCGTTGTCCGGATTTATTGGGTTTAAAGGGTGCGTAGGCGGCCCGGTAAGTCAGTGGTGAAAGCCTCCAGCTCAACTGGAGAACTGCCATTGATACTGCCGGGCTTGAGTACAGACGAGGTTGGCGGAATTGATAGTGTAGCGGTGAAATGCATAGATACTATCAAGAACTCCGATTGCGTAGGCAGCTAACTAGGCTGTAACTGACGCTGAGGCACGAAAGCGTGGGGAGCGAACAGG	Bacteria	Bacteroidota	Bacteroidia	Cytophagales	Hymenobacteraceae	Adhaeribacter	NA	1580	0	0	0	2	8	5	1	2	1	5	7	7	8	2	6	11	12	1	7	2	7	9	6	10	16	8	14	6	0	7	5	3	5	9	4	0	29	26	24	34
ESV359	AACGTAGGGGGCGAGCGTTGTCCGGAATCACTGGGCGTAAAGGGTGCGTAGGCGGCCGCTTAAGTCCTGTGTGAAAGGCCCCGGCTTAACCGGGGAAGGCCATGGGAAACTGAGCGGCTTGAGTGCTGGAGAGGGTGGCGGAATTCCCGGTGTAGCGGTGAAATGCGTAGATATCGGGAGGAACACCAGTGGCGAAGGCGGCCACCTGGACAGTAACTGACGCTGAGGCACGACAGCTGGGGGAGCAAACAGG	Bacteria	Firmicutes	Limnochordia	Limnochordales	Limnochordaceae	NA	NA	1568	18	13	18	25	28	25	16	17	27	43	36	63	51	41	57	55	59	54	45	33	27	42	31	38	28	34	37	67	51	46	69	55	41	5	3	2	7	10	21	8
ESV360	TACGTAGGGGGCAAGCGTTGTCCGGAATTATTGGGCGTAAAGCGCGCGCAGGCGGTACATTAAGTCTTGTGTTTAACTCCAGGGCTCAACCCTGGCACGCATGGGAAACTGGTGTACTGGAGTGCAGGAGAGGAAAGCGGAATTCCACGTGTAGCGGTGAAATGCGTAGAGATGTGGAGGAACACCAGTGGCGAAGGCGGCTTTCTGGCCTGCAACTGACGCTGAGGCGCGAAAGCGTGGGGAGCAAACAGG	Bacteria	Firmicutes	Bacilli	Paenibacillales	Paenibacillaceae	NA	NA	1567	7	9	0	17	28	32	20	31	28	50	59	62	42	48	65	68	75	72	36	29	38	48	46	73	23	20	32	48	64	51	75	80	60	0	0	0	4	11	13	2
ESV361	TACGTAGGTGGCAAGCGTTGTCCGGAATTATTGGGCGTAAAGCGCGCGCAGGCGGTCCTTTAAGTCTGATGTGAAATCTTGCGGCTCAACCGCAAGCGGTCATTGGAAACTGGAGGACTTGAGTGCAGGAGAGGAAAGCGGAATTCCATGTGTAGCGGTGAAATGCGTAGAGATATGGAGGAACACCAGTGGCGAAGGCGGCTTTCTGGCCTGTAACTGACGCTGAGGCGCGAAAGCGTGGGGAGCAAACAGG	Bacteria	Firmicutes	Bacilli	Bacillales	Bacillaceae	NA	NA	1554	11	6	0	21	30	30	31	45	43	39	60	54	43	43	55	88	60	63	32	34	24	42	46	49	30	23	26	49	77	45	93	62	67	0	7	0	0	9	0	6
ESV362	TACGAAGGGGGCTAGCGTTGCTCGGAATTACTGGGCGTAAAGGGCGCGTAGGCGGACAGTTTAGTCAGAGGTGAAAGCCCAGGGCTCAACCTTGGAATTGCCTTTGATACTGGCTGTCTTGAGTTCGGGAGAGGTGAGTGGAATGCCGAGTGTAGAGGTGAAATTCGTAGATATTCGGCGGAACACCAGTGGCGAAGGCGACTCACTGGCCCGATACTGACGCTGAGGCGCGAAAGCGTGGGGAGCAAACAGG	Bacteria	Proteobacteria	Alphaproteobacteria	Caulobacterales	Caulobacteraceae	Phenylobacterium	mobile	1538	0	0	0	11	12	14	11	19	20	0	5	7	17	7	0	12	7	4	9	5	0	5	6	7	7	6	8	4	9	4	0	3	8	7	6	0	39	60	66	41
ESV363	TACGTAGGGTGCAAGCGTTGTCCGGAATTATTGGGCGTAAAGAGCGTGTAGGCGGCCTCGTTAGTCCGCTGTGAAAGTCCAGGGCTCAACCCTGGAATGCCGGTGGATACTGCGAGGCTAGAGTCCGGAAGGGGCGAGTGGAATTCCTGGTGTAGCGGTGAAATGCGCAGATATCAGGAGGAACACCAATGGCGAAGGCAGCTCGCTGGGACGTGACTGACGCTGAGACGCGAAAGCGTGGGGAGCAAACAGG	Bacteria	Actinobacteriota	Thermoleophilia	Solirubrobacterales	Solirubrobacteraceae	NA	NA	1537	0	0	0	38	44	36	24	41	45	21	20	7	8	14	4	5	5	8	5	11	8	25	18	10	13	19	17	13	2	15	10	4	2	125	118	43	53	56	24	33
ESV364	TACGAAGGGGGCTAGCGTTGTTCGGAATTACTGGGCGTAAAGCGCACGTAGGCGGACATTTAAGTCAGGGGTGAAATCCCAGAGCTCAACTCTGGAACTGCCTTTGATACTGGATGTCTTGAGTATGGAAGAGGTAAGTGGAATTGCGAGTGTAGAGGTGAAATTCGTAGATATTCGCAGGAACACCAGTGGCGAAGGCGGCTTACTGGTCCATTACTGACGCTGAGGTGCGAAAGCGTGGGGAGCAAACAGG	Bacteria	Proteobacteria	Alphaproteobacteria	Rhizobiales	Rhizobiaceae	Martelella	NA	1536	0	0	0	29	21	16	20	18	19	4	18	2	21	11	10	2	3	7	0	0	3	4	8	8	11	3	10	2	5	7	4	0	0	28	37	13	75	110	91	94
ESV365	TACGAAGGGTGCAAGCGTTGTTCGGAATCATTGGGCGTAAAGCGCGCGCAGGCGGATTGATAAGTCAGGTGTGAAATCTCGAAGCTCAACTTCGAAACTGCGCCTGAAACTATTAGTCTAGAATGTCGGAGGGGGCAGGGGAATTTCACGTGTAGGGGTAAAATCCGTAGAGATGTGAAGGAACACCGGAGGCGAAGGCGCCTGCCTGGACGACTATTGACGCTGAGGCGCGAAAGCGTGGGGAGCAAACAGG	Bacteria	Bdellovibrionota	Bdellovibrionia	Bacteriovoracales	Bacteriovoracaceae	Peredibacter	NA	1533	0	0	0	9	16	7	7	22	12	5	10	16	11	9	5	5	3	7	11	11	5	13	19	9	11	9	4	6	7	6	9	9	2	7	2	0	87	104	112	84
ESV366	TACGTAGGGTGCGAGCGTTAATCGGAATTACTGGGCGTAAAGCGTGCGCAGGCGGTTCGCCAAGTCAGGTGTGAAATCCCCGGGCTTAACCTGGGAATTGCGCTTGAAACTAGCGGGCTTGAGTGCGGCAGAGGGGGGTGGAATTCCACGTGTAGCAGTGAAATGCGTAGAGATGTGGAGGAACACCGATGGCGAAGGCAGCCCCCTGGGTCGACACTGACGCTCATGCACGAAAGCGTGGGGAGCAAACAGG	Bacteria	Proteobacteria	Gammaproteobacteria	Burkholderiales	Nitrosomonadaceae	IS-44	NA	1529	0	0	0	0	0	0	1	0	0	8	0	3	0	1	2	7	0	6	22	12	9	10	6	2	12	10	10	15	0	8	8	11	7	11	7	0	27	11	6	23
ESV367	TACGTAGGGTCCGAGCGTTGTCCGGAATTATTGGGCGTAAAGAGCTCGTAGGCGGCGTGTCGCGTCTGCTGTGAAAGACCGGGGCTTAACTCCGGTTCTGCAGTGGATACGGGCATGCTAGAGGTAGGTAGGGGAGACTGGAATTCCTGGTGTAGCGGTGAAATGCGCAGATATCAGGAGGAACACCGGTGGCGAAGGCGGGTCTCTGGGCCTTACCTGACGCTGAGGAGCGAAAGCATGGGGAGCGAACAGG	Bacteria	Actinobacteriota	Actinobacteria	Streptosporangiales	Nocardiopsaceae	Nocardiopsis	NA	1508	14	17	26	30	37	55	36	53	60	46	51	48	43	42	62	63	54	52	35	46	31	33	25	43	34	36	15	48	44	39	45	58	42	3	0	18	2	6	5	5
ESV368	TACGGAGGGTGCAAGCGTTGTCCGGATTTATTGGGTTTAAAGGGTGCGTAGGCGGCCCGTTAAGTCAGTGGTGAAAGCCTCCAGCTCAACTGGAGAACTGCCATTGATACTGGCGGGCTTGAGTACAGACGAGGTTGGCGGAATTGATTGTGTAGCGGTGAAATGCATAGATACAATCAAGAACTCCGATTGCGTAGGCAGCTAACTAGGCTGTAACTGACGCTGAGGCACGAAAGCGTGGGGAGCGAACAGG	Bacteria	Bacteroidota	Bacteroidia	Cytophagales	Hymenobacteraceae	Adhaeribacter	NA	1503	0	0	0	1	0	0	0	0	0	4	5	3	0	0	2	14	15	7	3	10	4	6	4	3	6	16	14	7	6	11	4	5	6	4	1	0	23	18	14	29
ESV369	TACGAAGGGTGCAAGCGTTACTCGGAATTACTGGGCGTAAAGCGTGCGTAGGTGGTTTGTTAAGTCTGATGTGAAAGCCCTGGGCTCAACCTGGGAACTGCATTGGAAACTGGCTTACTAGAGTGCGGTAGAGGGGTGTGGAATTCCCGGTGTAGCAGTGAAATGCGTAGATATCGGGAGGAACATCTGTGGCGAAGGCGACACCCTGGACCAGCACTGACACTGAGGCACGAAAGCGTGGGGAGCAAACAGG	Bacteria	Proteobacteria	Gammaproteobacteria	Xanthomonadales	Xanthomonadaceae	Lysobacter	NA	1494	0	0	0	39	35	39	39	33	37	9	14	3	24	10	4	6	7	6	5	3	4	13	22	10	6	6	8	7	5	11	3	2	0	58	108	14	58	64	48	34
ESV370	TACGTAGGGGGCGAGCGTTGTCCGGAATTATTGGGCGTAAAGCGCGCGCAGGCGGTCCACTAAGTCTGATGTGAAAGCCCCCGGCTTAACCGGGGAGGGTCATTGGAAACTGGTGGACTTGAGTGCAGGAGAGGAGAGTGGAATTCCACGTGTAGCGGTGAAATGCGTAGAGATGTGGAGGAACACCAGTGGCGAAGGCGGCTCTCTGGCCTGTAACTGACGCTGAGGCGCGAAAGCGTGGGGAGCAAACAGG	Bacteria	Firmicutes	Bacilli	NA	NA	NA	NA	1476	20	14	18	9	14	23	22	31	28	26	43	59	65	55	81	64	67	70	39	37	32	34	34	48	22	32	21	59	55	56	73	74	43	3	5	10	0	7	10	0
ESV371	AACGTAGGGGGCGAGCGTTGTCCGGAATTACTGGGCGTAAAGGGTGCGTAGGCGGCCATTTAAGTCCTGTGTGAAAGGCCCCGGCTCAACCGGGGAGCGCCATGGGAAACTGGATGGCTTGAGTGCTGGAGAGGGTTGCGGAATTCCCGGTGTAGCGGTGAAATGCGTAGATATCGGGAGGAACACCAGTGGCGAAGGCGGCAACCTGGACAGTAACTGACGCTGAGGCACGACAGCTGGGGGAGCAAACAGG	Bacteria	Firmicutes	Limnochordia	Limnochordales	Limnochordaceae	NA	NA	1468	25	22	20	35	26	31	37	24	28	28	31	27	40	30	59	41	63	54	38	31	31	37	26	40	28	30	27	47	49	37	49	55	40	5	0	0	17	10	9	11
ESV372	TACGGAGGATCCAAGCGTTATCCGGATTTATTGGGTTTAAAGGGTGCGTAGGCGGCCTTGTAAGTCAGGGGTGAAAGACGGCAGCTCAACTGTCGCAGTGCCTTTGATACTGCAGGGCTTGAATGAACTAGAGGCAGGCGGAATGTGACAAGTAGCGGTGAAATGCATAGATATGTCACAGAACACCGATTGCGAAGGCAGCTTGCTATGGTTTTATTGACGCTGAGGCACGAAAGCGTGGGGATCAAACAGG	Bacteria	Bacteroidota	Bacteroidia	Sphingobacteriales	Sphingobacteriaceae	Mucilaginibacter	NA	1468	0	0	0	0	2	0	0	2	0	0	0	0	4	2	2	2	2	0	5	6	6	2	2	1	0	12	3	4	0	2	5	0	2	1	0	0	25	8	7	16
ESV373	TACAGAGGGTGCAAGCGTTAATCGGAATTACTGGGCGTAAAGCGCGCGTAGGCGGCTGCCTAAGTCGGGTGTGAAAGCCCCGGGCTCAACCTGGGAACTGCACTCGATACTGGGCGGCTAGAGTATGAGAGAGGGAGGTAGAATTCCACGTGTAGCGGTGAAATGCGTAGATATGTGGAGGAATACCGGTGGCGAAGGCGGCCTCCTGGTTCAATACTGACGCTGAGGTGCGAAAGCGTGGGGAGCAAACAGG	Bacteria	Proteobacteria	Gammaproteobacteria	Pseudomonadales	211ds20	NA	NA	1455	0	0	0	7	11	13	16	16	10	6	9	0	22	7	5	7	9	7	3	4	6	16	6	3	10	11	14	8	13	8	2	0	3	14	7	0	54	56	56	49
ESV374	TACGAAGGGGGCTAGCGTTGTTCGGAATTACTGGGCGTAAAGCGCGCGCAGGCGGCTATCCAAGTCAGTGGTGAAAGCCCGGAGCTCAACTCCGGAACTGCCATTGAAACTGTTTAGCTTGAGGACGAGAGAGGTGAGTGGAATTCCCAGTGTAGAGGTGAAATTCGTAGATATTGGGAAGAACACCGGTGGCGAAGGCGGCTCACTGGCTCGTATCTGACGCTCAGGCGCGATAGCGTGGGGATCAAACAGG	Bacteria	Proteobacteria	Alphaproteobacteria	Micropepsales	Micropepsaceae	NA	NA	1448	0	0	0	12	9	0	0	5	7	6	4	8	7	8	10	10	5	2	8	5	10	10	10	4	15	16	3	7	0	8	3	0	2	3	7	0	29	20	8	21
ESV375	TACAGAGGGTGCAAGCGTTGTTCGGAATTACTGGGCGTAAAGCGTGCGTAGTCGGTATTGAGAGTCGCGGGTGAAATCCCAGGGCTTAACCCTGGAACTGCCTGCGAGACCTCAGTACTAGAGTGTGAGAGGGGATAGTGGAATACCCAGTGTAGCGGTGAAATGCGTAGAGATTGGGTGGAACACCGGTGGCGAAGGCGGCTATCTGGCTCACAACTGACGATCAGGCACGAAAGCGTGGGGAGCAAACAGG	Bacteria	Bdellovibrionota	Oligoflexia	0319-6G20	NA	NA	NA	1442	0	0	0	11	12	26	24	29	26	4	4	3	30	10	4	9	1	2	10	17	16	5	4	0	3	0	8	5	13	10	13	8	10	7	0	0	41	57	40	52
ESV376	TACGAAGGGGGCTAGCGTTGCTCGGAATTACTGGGCGTAAAGGGCGCGTAGGCGGCTCTGTTAGTCAGGCGTGAAAGCCCTGGGCTCAACCTGGGGACTGCGCTTGATACGGCAGGGCTTGAGGGCAGAAGAGGCTCGCGGAATTCCCAGTGTAGAGGTGAAATTCGTAGATATTGGGAAGAACACCGGTGGCGAAGGCGGCGAGCTGGTCTGTCTCTGACGCTGAGGCGCGATAGCGTGGGGAGCAAACAGG	Bacteria	Proteobacteria	Alphaproteobacteria	Acetobacterales	Acetobacteraceae	Siccirubricoccus	NA	1428	0	0	0	21	14	21	18	20	19	0	0	0	15	13	4	3	6	5	5	15	8	4	5	4	9	2	6	8	9	8	9	6	6	0	3	0	40	36	42	49
ESV377	TACATAGGGGGCGAGCGTTATCCGGAATTATTGGGCGTAAAGGGTGCGTAGGCGGTTTATTAAGTCTGACGTGAAATACCACAGCTTAACTGTGGAGGGTCGTTGGAAACTGGTAAACTTGAGTACAGTAGAGGTAAGTGGAATTCCAAGTGGAGCGGTGGAATGCGTAGATATTTGGAGGAACACCAGTGGCGAAGGCGGCTTACTGGGCTGGAACTGACGCTGAGGCACGAAAGCGTGGGGAGCAAACAGG	Bacteria	Firmicutes	Bacilli	Izemoplasmatales	NA	NA	NA	1417	57	79	58	53	56	75	46	48	43	33	36	44	16	9	22	13	21	15	27	65	45	45	37	41	41	32	47	15	18	14	37	26	23	2	5	15	3	11	6	0
ESV378	TACGTAGGTGGCGAGCGTTATCCGGATTTATTGGGTTTAAAGGGTGCGTAGGCGGCTGATTAAGTCAGCGGTGAAAGGTAGCAGCTTAACTGTTTTACATGCCGTTGATACTGGTTAGCTTGAGTTAACAGAAGGCAGATAGAATTTCTGGTGTAGCGGTGAAATGCTTAGATACCAGGAGGAATACCGATTGCGAAGGCAGTCTGCTGCAGTTACACTGACGCTGAGGCACGAAAGTGCGGGGATCAAACAGG	Bacteria	Bacteroidota	Bacteroidia	Cytophagales	Spirosomaceae	Emticicia	soli	1405	0	0	0	0	0	0	0	0	0	8	0	10	0	0	5	5	6	3	12	3	2	7	11	9	11	2	7	5	0	6	5	4	0	7	1	0	29	15	18	16
ESV379	TACGTAGGTGGCAAGCGTTGTCCGGATTTATTGGGTTTAAAGGGTGCGTAGGCGGTCTTTTAAGTCAGTGCTGAAATACTCCAGCTTAACTGGAGGGGTGGCATTGATACTGGAAGACTTGAGTATAGTTGAGGTAGGCGGAATTGACGGTGTAGCGGTGAAATGCTTAGATATCGTCAAGAACACCGATAGTGAAGACAGCTTACTAAACTATAACTGACGCTGAGGCACGAAAGTGTGGGGATCAAACAGG	Bacteria	Bacteroidota	Bacteroidia	Cytophagales	Microscillaceae	Ohtaekwangia	NA	1398	0	0	0	3	5	1	4	8	5	3	0	0	21	10	3	6	1	1	28	19	22	4	0	2	3	7	2	7	0	6	14	14	16	2	0	0	18	11	10	19
ESV380	TACGTAGGGGGCAAGCGTTGTCCGGAATCATTGGGCGTAAAGAGCGTGTAGGCGGCTCGGTAAGTCCGCTGTGAAAGTCCAGGGCTCAACCCTGGAATGCCGGTGGAAACTGTCGAGCTAGAGTCCGGAAGAGGCGAGTGGAATTCCTGGTGTAGCGGTGAAATGCGCAGATATCAGGAGGAACACCAATGGCGAAGGCAGCTCGCTGGGACGGTACTGACGCTGAGACGCGAAAGCGTGGGGAGCAAACAGG	Bacteria	Actinobacteriota	Thermoleophilia	Solirubrobacterales	Solirubrobacteraceae	Conexibacter	NA	1395	0	0	0	18	28	31	33	29	15	18	18	3	18	7	8	1	7	5	2	8	7	18	19	7	7	8	11	6	0	5	5	6	3	116	129	35	40	43	25	24
ESV381	GACGAGAGGGGCGAGCGTTATCCGGAATAACTGGGCGTAAAGGGTCCGTAGGTTGTATTTTGTATGCTTTTAGTAAAAGACAGAAACTTAATTTCTGACATGCTTTAAGAACAGATATACTAGAGTTTAGCAGAGGATAATAGAATTCCATGTGGAGGGGTGGAATCCTAAGATATATGGAGGAATGCCAGTAGCGAAAGCGATTATCTGGGCTAATACTGACACTGAGGGACGAAAGCGTAGGTAGCAAACAGG	Bacteria	Proteobacteria	Alphaproteobacteria	Rickettsiales	Mitochondria	NA	NA	1388	188	200	169	130	151	163	5	2	8	3	6	11	0	0	0	0	0	1	78	74	78	7	7	11	9	12	9	0	0	0	4	4	0	0	0	26	0	1	0	0
ESV382	TACGTAGGGTGCAAGCGTTAATCGGAATTACTGGGCGTAAAGCGTGCGCAGGCGGTAATGCAAGACAGATGTGAAATCCCCGGGCTCAACCTGGGAACTGCATTTGTGACTGCATTGCTGGAGTGCGGCAGAGGGGGATGGAATTCCGCGTGTAGCAGTGAAATGCGTAGATATGCGGAGGAACACCGATGGCGAAGGCAATCCCCTGGGCCTGCACTGACGCTCATGCACGAAAGCGTGGGGAGCAAACAGG	Bacteria	Proteobacteria	Gammaproteobacteria	Burkholderiales	Comamonadaceae	NA	NA	1382	0	0	0	19	18	29	14	21	21	0	5	0	14	7	0	2	6	0	4	7	3	0	3	4	0	7	10	10	3	5	2	2	3	0	6	0	40	50	39	64
ESV383	TACGTAGGGTGCGAGCGTTAATCGGAATTACTGGGCGTAAAGCGTGCGCAGGCGGTTTCGTAAGACAGACGTGAAATCCCCGGGCTCAACCTGGGAACTGCGTTTGTGACTGCGAGGCTAGAGTTTGGCAGAGGGGGGTGGAATTCCACGTGTAGCAGTGAAATGCGTAGAGATGTGGAGGAACACCGATGGCGAAGGCAGCCCCCTGGGCCAATACTGACGCTCATGCACGAAAGCGTGGGGAGCAAACAGG	Bacteria	Proteobacteria	Gammaproteobacteria	Burkholderiales	Rhodocyclaceae	Dechlorosoma	NA	1379	0	0	0	0	0	0	0	0	0	16	11	8	0	0	17	4	0	0	4	0	1	16	14	15	2	6	3	0	0	0	0	0	3	17	22	0	44	51	51	7
ESV384	TACGTAGGGTGCAAGCGTTAATCGGAATTACTGGGCGTAAAGCGTGCGCAGGCGGTTATGTAAGACAGGTGTGAAATCCCCGGGCTTAACCTGGGAACTGCATTTGTGACTGCATAGCTAGAGTACGGTAGAGGGGGATGGAATTCCGCGTGTAGCAGTGAAATGCGTAGATATGCGGAGGAACACCGATGGCGAAGGCAATCCCCTGGACCTGTACTGACGCTCATGCACGAAAGCGTGGGGAGCAAACAGG	Bacteria	Proteobacteria	Gammaproteobacteria	Burkholderiales	Comamonadaceae	Caenimonas	NA	1374	0	0	0	0	0	0	3	0	0	3	7	5	0	0	4	2	4	4	0	2	3	5	8	2	4	4	5	0	0	4	5	2	0	10	13	0	30	25	20	20
ESV385	TACGTAGGGTGCAAGCATTATCCGGAGTGACTGGGCGTAAAGAGTTGCGTAGGTGGTTTGTTAAGTAGGTAGTGAAATCTGGCGGCTCAACCGTACAGGCTATTACCTAAACTGGCAGACTCGAGAATGGTAGAGGTAACTGGAATTTCTTGTGTAGGAGTGAAATCCGTAGATATAAGAAGGAACACCAATGGCGTAGGCAGGTTACTGGACCATTTCTGACACTGAGGCACGAAAGCGTGGGGAGCGAACGGG	Bacteria	Patescibacteria	Saccharimonadia	Saccharimonadales	NA	NA	NA	1373	0	0	0	6	9	8	9	3	2	5	20	2	13	6	12	6	12	4	5	6	2	4	15	8	12	16	10	5	12	3	1	0	3	0	3	2	60	165	73	64
ESV386	TACAGAGGGTGCAAGCGTTAATCGGATTTACTGGGCGTAAAGCGTGCGTAGGTGGCCAATTAAGTCAAATGTGAAATCCCCGAGCTTAACTTGGGAATTGCATTCGATACTGGTTGGCTAGAGTATGGGAGAGGATGGTAGAATTCCAGGTGTAGCGGTGAAATGCGTAGAGATCTGGAGGAATACCGATGGCGAAGGCAGCCATCTGGCCTAATACTGACACTGAGGTACGAAAGCATGGGGAGCAAACAGG	Bacteria	Proteobacteria	Gammaproteobacteria	Pseudomonadales	Moraxellaceae	Acinetobacter	NA	1369	0	0	0	0	0	0	0	0	0	1	2	1	0	0	2	9	16	11	0	1	1	8	2	0	25	31	19	10	0	11	0	3	2	10	0	0	22	12	9	58
ESV387	GACGAGGGATCCTAGCGTTGTTCGGAATCATTGGGCGTAAAGCGGGTGTAGGTGGCTTTGTAAGTCGAGTGTGAAAGCCTGGGGCTCAACCCCAGAAGTGCATTCGATACTGCGAAGCTTGAGTGGTAGAGAGGTTAGTAGAATTGTTGGTGTAGTGGTGAAATACGTAGATATCAACAGGAATACCGGAGGCGAAGGCGGCTAACTGGCTACACACTGACACTCAGACCCGAAAGTGCGGGGATCAAACAGG	Bacteria	Bdellovibrionota	Bdellovibrionia	Bdellovibrionales	Bdellovibrionaceae	Bdellovibrio	bacteriovorus	1359	0	0	0	7	6	7	14	10	4	0	2	5	7	7	0	2	4	2	1	6	5	1	7	3	5	10	9	2	5	0	2	4	5	3	3	0	59	101	95	58
ESV388	TACGTAGGGGGCAAGCGTTGTCCGGAATCATTGGGCGTAAAGCGCGTGTAGGCGGCTTGGTAAGTCTGCTGTGAAAGTCCAGGGCTCAACCCTGGAAAGCCGGTGGAAACTGTCAAGCTAGAGTACGGAAGAGGCGAGTGGAATTCCTGGTGTAGCGGTGAAATGCGCAGATATCAGGAGGAACACCAATGGCGAAGGCAGCTCGCTGGGACGTTACTGACGCTGAGACGCGAAAGCGTGGGGAGCAAACAGG	Bacteria	Actinobacteriota	Thermoleophilia	Solirubrobacterales	Solirubrobacteraceae	Conexibacter	NA	1358	0	0	0	24	27	26	45	25	27	11	16	2	3	1	11	4	3	3	5	6	0	17	15	5	10	16	5	3	1	1	0	4	2	147	127	68	29	35	38	24
ESV389	TACGTAGGGGGCAAGCGTTGTCCGGAATTATTGGGCGTAAAGCGCGCGCAGGCGGCTTTGTAAGTCCGGTGTTTAATCTTGGGGCTCAACCCCAAGTCGCACGGGAAACTGCAAGGCTTGAGTGCAGAAGAGGAAAGTGGAATTCCACGTGTAGCGGTGAAATGCGTAGAGATGTGGAGGAACACCAGTGGCGAAGGCGACTTTCTGGGCTGTAACTGACGCTGAGGCGCGAAAGCGTGGGGAGCAAACAGG	Bacteria	Firmicutes	Bacilli	Paenibacillales	Paenibacillaceae	Paenibacillus	NA	1357	0	0	0	11	18	24	24	22	30	10	9	4	17	9	3	4	3	4	4	7	11	21	11	5	12	10	8	6	6	0	6	9	9	121	78	52	42	44	31	27
ESV390	TACGGAGGATCCAAGCGTTATCCGGATTTATTGGGTTTAAAGGGTGCGTAGGCGGCCTGTTAAGTCAGGGGTGAAAGACGGTGGCTCAACCATCGCAGTGCCCTTGATACTGATGGGCTTGAATGAACTAGAGGTAGGCGGAATGTGACAAGTAGCGGTGAAATGCATAGATATGTCACAGAACACCGATTGCGAAGGCAGCTTACTATGGTTTGATTGACGCTGAGGCACGAAAGCGTGGGGATCAAACAGG	Bacteria	Bacteroidota	Bacteroidia	Sphingobacteriales	Sphingobacteriaceae	Pedobacter	NA	1355	0	0	0	0	0	0	0	0	0	0	3	0	0	0	0	0	5	3	7	12	3	2	0	0	6	0	0	0	0	0	0	5	0	5	0	0	18	6	5	16
ESV391	TACGTAGGGTGCGAGCGTTAATCGGAATTACTGGGCGTAAAGCGTGCGCAGGCGGTTTTGTAAGTCAGATGTGAAATCCCCGAGCTCAACTTGGGAACTGCGTTTGAAACTACAAGACTAGAATATGTCAGAGGGGGGTAGAATTCCACGTGTAGCAGTGAAATGCGTAGAGATGTGGAGGAATACCAATGGCGAAGGCAGCCCCCTGGGATAATATTGACGCTCATGCACGAAAGCGTGGGGAGCAAACAGG	Bacteria	Proteobacteria	Gammaproteobacteria	Burkholderiales	Methylophilaceae	Methylotenera	NA	1352	0	0	0	0	0	0	0	0	0	5	5	2	0	0	5	5	3	0	8	3	2	8	6	3	6	9	1	6	0	6	5	8	3	2	13	0	28	21	8	23
ESV392	TACGTAGGGTGCAAGCGTTAATCGGAATTACTGGGCGTAAAGCGTGCGCAGGCGGTTTGGCAAGAAGGATGTGAAATCCCAGGGCTTAACCTTGGAACTGCATTCTTAACTGCCAGGCTAGAGTATGTCAGAGGGGGGTAGAATTCCACGTGTAGCAGTGAAATGCGTAGAGATGTGGAGGAATACCGATGGCGAAGGCAGCCCCCTGGGATAATACTGACGCTCATGCACGAAAGCGTGGGGAGCAAACAGG	Bacteria	Proteobacteria	Gammaproteobacteria	Burkholderiales	Alcaligenaceae	Parapusillimonas	NA	1350	34	99	68	78	95	83	44	56	63	8	40	34	0	0	2	0	0	0	37	34	40	31	31	33	33	44	42	0	0	0	10	9	5	0	0	74	0	3	4	0
ESV393	TACGAAGGGGGCTAGCGTTGCTCGGAATCACTGGGCGTAAAGCGCACGTAGGCGGCTTCTTAAGTCAGGGGTGAAATCCTGGAGCTCAACTCCAGAACTGCCTTTGATACTGAGAGGCTTGAGTCCGGGAGAGGTGAGTGGAACTCCGAGTGTAGAGGTGAAATTCGTAGATATTCGGAAGAACACCAGTGGCGAAGGCGGCTCACTGGCCCGGTACTGACGCTGAGGTGCGAAAGCGTGGGGAGCAAACAGG	Bacteria	Proteobacteria	Alphaproteobacteria	Rhizobiales	Xanthobacteraceae	Rhodoplanes	NA	1346	0	0	0	27	10	18	30	25	21	0	0	1	41	15	1	4	5	0	6	6	10	4	3	0	4	3	8	6	18	10	3	5	6	0	1	0	44	33	46	58
ESV394	TACGTAGGGTGCAGGCGTTAATCGGAATTACTGGGCGTAAAGCGTGCGCAGGCGGTCTGCTAAGAGAGGTGTGAAATCCCCGGGCTTAACCTGGGAACTGCGCTTCTAACTGGCAGGCTTGAGTGTGGCAGAGGGGGGTGGAATTCCACGTGTAGCAGTGAAATGCGTAGAGATGTGGAGGAACACCGATGGCGAAGGCAGCCCCCTGGGCTAACACTGACGCTCATGCACGAAAGCGTGGGGAGCAAACAGG	Bacteria	Proteobacteria	Gammaproteobacteria	Burkholderiales	TRA3-20	NA	NA	1344	0	0	0	0	0	0	1	0	0	5	0	0	0	0	0	5	0	10	4	7	6	8	4	2	9	9	5	11	1	4	10	1	11	3	5	0	14	8	9	16
ESV395	TACGTAGGGTGCAAGCGTTAATCGGAATTACTGGGCGTAAAGCGTGCGCAGGCGGTTGTGTAAGTTTGTCGTGAAATCCCCGGGCTCAACCTGGGAATTGCGATGAAGACTGCACGGCTAGAGTGTGTCAGAGGGGGGTAGAATTCCACGTGTAGCAGTGAAATGCGTAGATATGTGGAGGAACACCGATGGCGAAGGCAGCCCCCTGGGATAACACTGACGCTCATGCACGAAAGCGTGGGGAGCAAACAGG	Bacteria	Proteobacteria	Gammaproteobacteria	Burkholderiales	Oxalobacteraceae	NA	NA	1338	0	0	0	5	9	12	7	12	12	7	7	5	1	2	9	4	7	2	1	0	0	6	15	13	3	4	5	10	0	2	0	0	2	67	62	28	57	94	50	55
ESV396	TACGTAGGGCGCGAGCGTTGTCCGGAATTATTGGGCGTAAAGAGCTCGTAGGCGGCCGGTCGCGTCTGCCGTGAAAGCCCGCGGCTTAACCGTGGGTCTGCGGTGGATACGGGCCGGCTAGAGGCAGGCAGGGGCAAGTGGAATTCCTGGTGTAGCGGTGAAATGCGCAGATATCAGGAGGAACACCGGTGGCGAAGGCGGCTTGCTGGGCCTGTCCTGACGCTGAGGAGCGAAAGCGTGGGGAGCGAACAGG	Bacteria	Actinobacteriota	Actinobacteria	Streptosporangiales	Streptosporangiaceae	Thermopolyspora	NA	1335	36	41	22	64	57	90	39	59	59	22	39	47	21	27	33	47	33	27	42	28	37	28	38	37	42	33	14	19	34	40	43	45	27	5	0	0	0	0	7	0
ESV397	CACGTAGGGGGCAAGCGTTGTCCGGATTTATTGGGCGTAAAGAGCTCGTAGGTGGCTCAGTAAGTCGGGTGTGAAACCTCCAGGCTCAACCTGGAGACGCCACCCGATACTGCTGTGGCTAGAGTCCAGTAGGGGAGCGTGGAATTCCTGGTGTAGCGGTGAAATGCGCAGATATCAGGAGGAACACCAGTGGCGAAGGCGGCGCTCTGGGCTGGAACTGACACTGAGGAGCGAAAGCGTGGGGAGCAAACAGG	Bacteria	Actinobacteriota	Acidimicrobiia	Microtrichales	Iamiaceae	Iamia	NA	1333	91	120	98	66	105	108	50	69	56	11	10	15	0	1	0	1	0	4	38	30	28	27	33	24	28	34	33	0	0	1	13	18	15	0	0	49	5	3	5	2
ESV398	TACGGAGGGTCCGAGCGTTAATCGGAATTACTGGGCGTAAAGCGTGCGCAGGCGGTTTGTTAAGCGAGATGTGAAAGCCCTGGGCTCAACCTAGGAATAGCATTTCGAACTGGCGAACTAGAGTCTTGTAGAGGGGGGTAGAATTCCAGGTGTAGCGGTGAAATGCGTAGAGATCTGGAGGAATACCGGTGGCGAAGGCGGCCCCCTGGACAAAGACTGACGCTCATGCACGAAAGCGTGGGGAGCAAACAGG	Bacteria	Proteobacteria	Gammaproteobacteria	Enterobacterales	Shewanellaceae	Shewanella	NA	1329	0	0	0	0	0	0	0	0	0	13	9	14	0	0	10	4	4	4	3	2	0	21	15	11	10	11	8	0	0	0	0	0	0	22	10	0	25	40	19	8
ESV399	TACAGGGGGCTCGAGCGTTAGTCGGAATCACTGGGCTTAAAGGGTGCGTAGGCGGCTCGTCAAGTGTTTTGTGAAATCCCACAGCTCAACTGTGGAACAGCAGGGCAAACTGACGAGCTTGAGGCAGGTAGGGGCCGGAAGAACAGTTGGTGGAGCGGTGAAATGCGTAGATATCAACTGGAATGCCGATGGGGAAGCCGTCCGGCTGGGCCTGTCCTGACGCTGAGGCACGAAAGCGTGGGGAGCAAACAGG	Bacteria	Planctomycetota	Phycisphaerae	Phycisphaerales	Phycisphaeraceae	SM1A02	NA	1321	0	0	0	11	9	13	13	15	18	5	4	1	24	4	4	5	4	4	4	7	20	3	3	2	9	11	7	13	1	12	3	13	4	1	1	0	26	16	15	23
ESV400	TACGTAGGGGGCAAGCGTTGTCCGGATTTATTGGGCGTAAAGGGCGCGTAGGCGGCCTCTTAAGTCAGTTGTGAAAGGTCCCGGCTCAACCGGGGAGTTGCAGCTGAAACTGGGAGGCTTGAGTGCAGGAGAGGAGAGCGGAATTCTCGGTGTAGCGGTGGAATGCGTAGAGATCGGGAGGAACACCAGTGGCGAAGGCGGCTCTCTGGCCTGTTACTGACGCTGAGGCGCGAAAGCGTGGGGAGCGAACAGG	Bacteria	Firmicutes	Bacilli	Thermoactinomycetales	Thermoactinomycetaceae	NA	NA	1311	14	21	14	18	16	25	19	45	26	28	39	39	27	32	42	58	64	60	37	23	28	36	28	29	17	25	26	42	35	51	70	60	37	0	3	6	0	11	10	10
ESV401	TACGTAGGGGGCAAGCGTTGTCCGGAATCATTGGGCGTAAAGCGCGTGTAGGCGGCTCGATAAGTCTGCTGTGAAAGTCCAGGGCTCAACCCTGGAATGCCGGTGGAAACTGTCGAGCTAGAGTACGGAAGAGGCGAGTGGAATTCCTGGTGTAGCGGTGAAATGCGCAGATATCAGGAGGAACACCAATGGCGAAGGCAGCTCGCTGGGACGTTACTGACGCTGAGACGCGAAAGCGTGGGGAGCAAACAGG	Bacteria	Actinobacteriota	Thermoleophilia	Solirubrobacterales	Solirubrobacteraceae	Conexibacter	NA	1308	0	0	0	25	33	24	43	20	38	18	19	3	6	2	0	0	5	4	0	5	6	18	23	7	7	4	0	8	0	4	0	0	4	165	166	53	41	48	17	16
ESV402	TACGTAGGGTGCAAGCGTTAATCGGAATTACTGGGCGTAAAGCGTGCGCAGGCGGTTCGGAAAGAAAGATGTGAAATCCCAGGGCTTAACCTTGGAACTGCATTTTTAACTACCGGGCTAGAGTGTGTCAGAGGGAGGTGGAATTCCGCGTGTAGCAGTGAAATGCGTAGAGATGCGGAGGAACACCGATGGCGAAGGCAGCCTCCTGGGATAACACTGACGCTCATGCACGAAAGCGTGGGGAGCAAACAGG	Bacteria	Proteobacteria	Gammaproteobacteria	Burkholderiales	Alcaligenaceae	Bordetella	petrii	1307	0	0	0	0	0	0	0	0	0	0	0	0	0	0	0	0	0	0	19	8	17	4	0	0	2	0	0	0	0	0	12	15	10	0	0	0	18	5	6	11
ESV403	TACGGAGGGAACTAGCGTTGTTCGGATTTACTGGGCGTAAAGGGCGCGTAGGCGGTTTATTAAGTTAGAAGTGAAAGCCCAGGGCTTAACCCTGGAACTGCTTCTAAAACTAGTAGACTAGAGTACGGGAGAGGATAGTGGAATTCCTAGTGTAGAGGTGAAATTCTTAGATATTAGGAGGAACACCGGTGGCGAAAGCGACTATCTGGAACGTTACTGACGCTGAGGCGCGAAAGCGTGGGGAGCAAACAGG	Bacteria	Proteobacteria	Alphaproteobacteria	Rickettsiales	Rickettsiaceae	NA	NA	1302	0	0	0	7	9	6	10	13	6	9	9	11	7	5	8	1	9	5	5	4	8	10	17	9	9	2	15	7	10	0	0	3	2	9	5	0	73	93	76	65
ESV404	TACGAAGGGGGCTAGCGTTGTTCGGAATCACTGGGCGTAAAGGGCGCGTAGGCGGCTTTGTAAGTCGGGGGTGAAAGCCTGTGGCTCAACCACAGAATTGCCTTCGATACTGCGAGGCTTGAGACCGGAAGAGGTTAGTGGAACTGCGAGTGTAGAGGTGAAATTCGTAGATATTCGCAAGAACACCAGTGGCGAAGGCGGCTGACTGGTCCGGTTCTGACGCTGAGGCGCGAAAGCGTGGGGAGCAAACAGG	Bacteria	Proteobacteria	Alphaproteobacteria	Rhizobiales	Beijerinckiaceae	Microvirga	NA	1300	0	0	0	16	20	30	15	11	17	3	7	5	13	12	2	6	6	5	3	4	3	7	4	4	4	3	8	5	6	4	3	0	4	7	7	0	43	62	42	59
ESV405	TACGAAGGGGGCTAGCGTTGTTCGGAATCACTGGGCGTAAAGCGCACGTAGGCGGATCTTTAAGTCAGAGGTGAAATCCCAAGGCTCAACCTTGGAACTGCCTTTGATACTGGGGATCTTGAGTCCGGGAGAGGTGAGTGGAACTGCGAGTGTAGAGGTGAAATTCGTAGATATTCGCAAGAACACCAGTGGCGAAGGCGGCTCACTGGCCCGGAACTGACGCTGAGGTGCGAAAGCGTGGGGAGCAAACAGG	Bacteria	Proteobacteria	Alphaproteobacteria	Rhizobiales	Beijerinckiaceae	NA	NA	1288	0	0	0	1	3	1	10	8	4	6	0	0	2	0	3	5	5	1	0	1	0	0	5	3	9	8	8	3	0	2	0	7	3	5	0	0	25	11	18	25
ESV406	TACAGAGGTGGCAAGCGTTGTTCGGAATTACTGGGCGTAAAGGGCGCGTAGGCGGCCTTCTAAGTCAGACGTGAAATCCCCCGGCTTAACCTGGGAACTGCGTCTGATACTGGGAGGCTTGAGTATGGGAGAGGGATGTAGAATTCCAGGTGTAGCGGTGAAATGCGTAGATATCTGGAGGAATACCGGTGGCGAAGGCGGCATCCTGGACCATTACTGACGCTGAGGCGCGAAAGCTAGGGGAGCAAACGGG	Bacteria	Acidobacteriota	Vicinamibacteria	Vicinamibacterales	Vicinamibacteraceae	NA	NA	1269	0	0	0	7	9	8	11	10	21	2	0	0	11	9	6	5	5	8	8	17	15	4	9	7	11	15	0	22	8	16	9	10	10	4	1	0	26	37	24	19
ESV407	CACGTAGGGTGCGAGCGTTGTCCGGAATTATTGGGCGTAAAGAGCTCGTAGGCGGTCTGTCGCGTCGGTCGTGAAAACCTGCAGCTTAACTGTGGGCTTGCGGTCGATACGGGCATGACTGGAGTTCGGCAGGGGAGACTGGAATTCCTGGTGTAGCGGTGAAATGCGCAGATATCAGGAGGAACACCGGTGGCGAAGGCGGGTCTCTGGGCCGATACTGACGCTGAGGAGCGAAAGCGTGGGGAGCGAACAGG	Bacteria	Actinobacteriota	Actinobacteria	Pseudonocardiales	Pseudonocardiaceae	Pseudonocardia	NA	1269	0	0	0	0	0	0	0	0	0	6	10	0	0	0	4	5	0	5	26	29	35	10	5	8	5	6	0	11	1	7	25	28	24	3	0	0	6	5	0	5
ESV408	TACGTAGGGTGCGAGCGTTGTCCGGAATTATTGGGCGTAAAGAGCTCGTAGGCGGTCTGTCGCGTCTGCTGTGAAAACTCGGGGCTTAACCCCGAGCCTGCAGTGGGTACGGGCAGACTAGAGTGTGGTAGGGGAGACTGGAATTCCTGGTGTAGCGGTGGAATGCGCAGATATCAGGAGGAACACCGATGGCGAAGGCAGGTCTCTGGGCCACAACTGACGCTGAGGAGCGAAAGCGTGGGGAGCGAACAGG	Bacteria	Actinobacteriota	Actinobacteria	Micrococcales	Intrasporangiaceae	Ornithinicoccus	NA	1253	33	52	59	130	137	134	63	72	82	16	38	37	0	3	11	0	1	0	35	39	44	17	28	32	27	19	21	5	0	2	16	13	0	0	2	26	5	0	1	0
ESV409	TACGTAGGGTGCAAGCGTTAATCGGAATTACTGGGCGTAAAGCGTGCGCAGGCGGTTCGGAAAGAAAGGTGTGAAATCCCAGGGCTTAACCTTGGAACTGCACTTTTAACTACCGGGCTAGAGTGTGTCAGAGGGAGGTGGAATTCCGCGTGTAGCAGTGAAATGCGTAGAGATGCGGAGGAACACCGATGGCGAAGGCAGCCTCCTGGGATAACACTGACGCTCATGCACGAAAGCGTGGGGAGCAAACAGG	Bacteria	Proteobacteria	Gammaproteobacteria	Burkholderiales	Alcaligenaceae	Bordetella	NA	1250	31	38	61	56	69	81	47	50	59	31	32	30	0	0	8	0	0	1	45	42	39	43	32	42	45	44	35	0	0	0	14	10	6	1	3	43	5	3	3	0
ESV410	TACGTAGGGCGCAAGCGTTGTCCGGAATTATTGGGCGTAAAGAGCTCGTAGGCGGTCTGTCACGTCTGCTGTGAAAACCCGAGGCTCAACCTCGGGCTTGCAGTGGGTACGGGCAGACTAGAGTGCGGTAGGGGAGACTGGAATTCCTGGTGTAGCGGTAAAATGCACAGATATCAGGAGGAACACCGATGGCGAAGGCAGGTCTCTGGGCCGCAACTGACGCTGAGGAGCGAAAGCGTGGGTAGCAAACAGG	Bacteria	Actinobacteriota	Actinobacteria	Micrococcales	NA	NA	NA	1231	35	35	33	30	42	68	56	50	73	13	17	23	26	30	26	18	19	26	28	31	36	31	40	29	20	20	19	30	24	32	36	42	15	2	0	27	2	4	6	3
ESV411	TACGAAGGGGACTAGCGTTGTTCGGAATCACTGGGCGTAAAGCGCACGTAGGCGGATTTGTAAGTCAGGGGTGAAATCCCGGGGCTCAACCTCGGAACTGCCTTTGATACTGCGAATCTTGAGTCCGATAGAGGTGGGTGGAATTCCTAGTGTAGAGGTGAAATTCGTAGATATTAGGAAGAACACCGGTGGCGAAGGCGGCCCACTGGATCGGTACTGACGCTGAGGTGCGAAAGCGTGGGGAGCAAACAGG	Bacteria	Proteobacteria	Alphaproteobacteria	Rhizobiales	Hyphomicrobiaceae	Hyphomicrobium	facile	1229	0	0	0	0	0	0	0	0	0	5	3	1	0	0	2	5	7	8	12	12	10	11	3	0	11	5	10	5	0	6	7	6	9	3	2	0	17	4	9	20
ESV412	TACGGAGGGTGCAAGCGTTGTCCGGAATCACTGGGTGTAAAGGGTGTGTAGGCGGGGCGATAAGTCTATGGTGAAAGCCTGCGGCTCAACCGCAGAATTGCCGTGGATACTGTCGTTCTTGAGTACCGGAGGGGTCACTGGAATTCGTGGTGTAGCGGTGAAATGCGTAGATATCACGAGGAACACCGGAGGTGTAGACGGGTGACTGGACGGAGACTGACGCTGAGGCACGAAAGCGTGGGGAGCAAACAGG	Bacteria	Bacteroidota	Rhodothermia	Rhodothermales	Rhodothermaceae	NA	NA	1226	82	112	98	119	135	160	37	36	52	0	0	1	0	0	0	0	0	0	19	29	25	25	20	19	24	23	16	0	0	0	14	11	7	0	0	42	0	0	0	0
ESV413	TACGTAGGGTGCGAGCGTTATCCGGAATCATTGGGCGTAAAGAGCTCGTAGGCGGTTCAGCAAGTCGGCTGTGAAAGTCCGGGGCTCAACCCCGGAATTGCAGTCGATACTGCTGTGACTAGAGTCCGGTAGAGGAGAGTGGAATTCCCGGTGTAGCGGTGGAATGCGCAGATATCGGGAGGAACACCAGTAGCGAAGGCGGCTCTCTGGGCCGGCACTGACGCTGAGGAGCGAAAGCGTGGGGAGCAAACAGG	Bacteria	Actinobacteriota	Acidimicrobiia	Actinomarinales	NA	NA	NA	1223	41	47	53	74	71	101	52	67	59	25	32	16	0	3	14	6	6	6	34	47	36	49	42	34	34	31	18	0	3	0	21	20	6	0	0	38	0	4	2	4
ESV414	TACGTAGGGGGCAAGCGTTGTCCGGAATTATTGGGCGTAAAGCGCGCGCAGGCGGTTCTTTAAGTCTGGTGTCTAAGTGCGGGGCTCAACCCCGTGATGCACTGGAAACTGGGGAACTTGAGTGCAGAAGAGGAGAGCGGAATTCCACGTGTAGCGGTGAAATGCGTAGAGATGTGGAGGAACACCAGTGGCGAAGGCGGCTCTCTGGACTGTAACTGACGCTGAGGCGCGAAAGCGTGGGGAGCAAACAGG	Bacteria	Firmicutes	Bacilli	Paenibacillales	Paenibacillaceae	Cohnella	NA	1223	0	0	0	26	21	26	30	23	24	18	8	7	5	0	16	0	5	5	0	0	12	19	21	8	0	0	7	3	6	3	0	7	3	117	98	50	71	65	53	54
ESV415	TACGGAGGGTGCAAGCGTTGTCCGGATTTATTGGGTTTAAAGGGTGCGTAGGTGGCTATTTAAGTCAGTGGTGAAAGCCTGCAGCTTAACTGTAGGACTGCCATTGATACTGAATAGCTTGAGTACTGATGAGGTAGGCGGAATTGATAGTGTAGCGGTGAAATGCATAGATATTATCAAGAACACCGATTGCGAAGGCAGCTTACTAAGGAGTTACTGACACTGAGGCACGAAAGCGTGGGGATCAAACAGG	Bacteria	Bacteroidota	Bacteroidia	Cytophagales	Cytophagaceae	Cytophaga	NA	1220	0	0	0	0	0	0	0	0	0	8	9	7	0	0	8	1	3	6	3	6	8	11	7	7	8	0	5	1	0	2	0	2	1	9	6	0	34	46	30	18
ESV416	TACGTAGGTGGCAAGCGTTGTCCGGAATTATTGGGCGTAAAGCGCGCGCAGGCGGTCCTTTAAGTCTGATGTGAAATCTTGCGGCTCAACCGCAAGCGGTCATTGGAAACTGGGGGACTTGAGTACAGAAGAGGAAAGCGGAATTCCACGTGTAGCGGTGAAATGCGTAGAGATGTGGAGGAACACCAGTGGCGAAGGCGGCTTTCTGGTCTGTAACTGACGCTGAGGCGCGAAAGCGTGGGGAGCAAACAGG	Bacteria	Firmicutes	Bacilli	Bacillales	Planococcaceae	NA	NA	1218	45	15	32	6	24	10	24	31	35	23	31	27	31	34	43	47	68	80	15	19	19	28	41	45	15	22	4	42	56	36	46	59	54	0	0	2	2	6	0	4
ESV417	TACGAAGGGGGCTAGCGTTGCTCGGAATTACTGGGCGTAAAGGGAGCGTAGGCGGACTGTTAAGTTAGAGGTGAAAGCCCAGGGCTCAACCTTGGAATTGCCTTTGATACTGGCAGTCTTGAGTACGGAAGAGGTATGTGGAACTCCGAGTGTAGAGGTGAAATTCGTAGATATTCGGAAGAACACCAGTGGCGAAGGCGACATACTGGTCCGTTACTGACGCTGAGGCTCGAAAGCGTGGGGAGCAAACAGG	Bacteria	Proteobacteria	Alphaproteobacteria	Caulobacterales	Caulobacteraceae	Caulobacter	NA	1217	0	0	0	25	12	10	12	14	14	2	0	2	15	5	0	3	6	4	8	8	1	4	2	1	14	6	5	7	7	6	0	3	1	7	3	0	30	29	29	28
ESV418	GACGTAGGGCGCAAGCGTTGTCCGGATTTATTGGGCGTAAAGAGCTCGTAGGCGGCCTGTCGCGTCGATCGTGAAAGTCCACGGCTCAACTGTGGGATTGCGGTCGATACGGGCAGGCTAGAGTGCGGCAGGGGAGACTGGAATTCCTGGTGTAGCGGTGAAATGCGCAGATATCAGGAGGAACACCGGTGGCGAAGGCGGGTCTCTGGGCCGTTACTGACGCTGAGGAGCGAAAGCGTGGGGAGCGAACAGG	Bacteria	Actinobacteriota	Actinobacteria	Micromonosporales	Micromonosporaceae	Longispora	NA	1212	32	30	32	38	49	49	24	35	28	31	34	33	17	24	32	42	54	40	35	31	28	24	44	38	17	25	25	35	30	17	44	55	18	3	0	1	10	5	7	6
ESV419	TACGAGGGGGGCAAGCGTTGTTCGGAATTATTGGGCGTAAAGGGTGCGTAGGCGGTTTGATAAGTCTGGTGTGAAATCTATGGGCTCAACCCATAGTCTGCACTAGAAACTGTCGGGCTTGAGTATGGGAGAGGTGAGTGGAATTTCCGGTGTAGCGGTGAAATGCGTAGATATCGGAAGGAACACCTGTGGCGAAAGCGGCTCACTGGACCATTACTGACGCTGATGCACGAAAGCTAGGGGAGCAAACAGG	Bacteria	Acidobacteriota	Acidobacteriae	Acidobacteriales	Acidobacteriaceae (Subgroup 1)	Granulicella	NA	1211	0	0	0	19	25	23	31	28	23	12	17	6	8	3	8	6	0	1	5	3	7	11	7	7	11	7	5	11	0	3	7	5	0	88	78	37	42	32	33	26
ESV420	TACGTAGGGGCCGAGCGTTGTCCGGAGTTACTGGGCGTAAAGCGCGCGCAGGTGGCTCATTACGCCCGGCGTGAAAGCCCCCGGCCTAACCGGGGAGGGTCGTCGGGGACGGGTGAGCTTGAGGGTATCAGGGGCTGGTGGAATTCCCGGTGTAGTGGTGAAATGCGTAGAGATCGGGAGGAACACCCGTGGCGAAGGCGGCCAGCTGGGATACACCTGACACTGAGGCGCGAAGGCGTGGGGAGCGAACGGG	Bacteria	Chloroflexi	Chloroflexia	Thermomicrobiales	JG30-KF-CM45	NA	NA	1208	20	29	41	67	86	73	50	66	62	32	55	29	13	15	17	8	9	6	25	38	40	39	48	54	26	44	19	3	9	10	15	19	11	0	0	11	0	12	3	0
ESV421	TACGAGTGGCCCGAGCGTTAATCGGAATCACTGGGCTTAAAGGGTTCGCAGGCGGACCTGTAGGCATCTTGTGAAAGCCCCCGGCTCAACCGGGGAATAGCAGGGTGAACCACAGGTCTTGAGGCAGGTAGGGGTCGATGGAACCATGGGTGGAGCGGTGAAATGCGTAGATATCCATGGGAACGCCAATGGCGAAGGCAGTCGACTGGGCCTGTCCTGACGCTCAGGAACGAAAGCGTGGGGAGCAAACGGG	Bacteria	Planctomycetota	Phycisphaerae	Phycisphaerales	Phycisphaeraceae	SM1A02	NA	1203	22	21	24	15	22	27	28	19	52	19	45	31	33	33	41	16	30	28	47	32	33	22	30	52	18	34	29	31	23	32	46	21	29	1	1	12	10	9	6	3
ESV422	AACGGGGGGGGCGGGTGTTGCTCACCATTACTGGGCGTAAAGGGCAAGTAGGCGGTCTGCCGTCTGCTGGATTAAAGCCCACGGCTCAACCGTGGTTCTGTTCAGCATAGTGGCAGTCTTGAGTTCGGTAGAGGTTGACAGTATTGCCGGAGTAGAGGTGGCATTCGGTGATACCGGCAAGACTCCCAATAGGCGAAGGCGGTCGACTGGTCCGATACTGACGCTGAGAGGCGAAAGCGTGGGGAGCGAACAGG	Bacteria	NA	NA	NA	NA	NA	NA	1195	1	5	0	15	25	25	19	19	26	11	21	19	72	95	68	27	39	51	13	13	13	28	58	54	12	13	10	43	46	48	27	21	19	2	2	120	5	8	9	0
ESV423	TACGTAGGGTCCGAGCGTTAATCGGAATTACTGGGCGTAAAGCGTGCGCAGGCGGTTTTGTAAGACAGATGTGAAATCCCCGGGCTTAACCTGGGAATTGCATTTGTGACTGCAAGGCTAGAGTGTGTCAGAGGGGGGTAGAATTCCACGTGTAGCAGTGAAATGCGTAGAGATGTGGAGGAATACCGATGGCGAAGGCAGCCCCCTGGGATAACACTGACGCTCATGCACGAAAGCGTGGGGAGCAAACAGG	Bacteria	Proteobacteria	Gammaproteobacteria	Burkholderiales	Oxalobacteraceae	NA	NA	1192	0	0	0	60	12	13	12	15	29	2	7	0	15	2	5	1	3	4	5	0	3	1	4	0	0	3	4	3	4	2	2	5	2	5	2	0	46	53	40	56
ESV424	TACGAAGGGGGCTAGCGTTGTTCGGAATGACTGGGCGTAAAGGGCGCGTAGGCGGCGCATCAAGTCAGGCGTGAAATCCCCGGGCTCAACCTGGGAACTGCGCTTGAGACTGGTGTGCTTGAGACCGGGAGAGGATGGCGGAATACCCAGTGTAGAGGTGAAATTCGTAGATATTGGGTAGAACACCGGTGGCGAAGGCGGCCATCTGGACCGGATCTGACGCTGAGGCGCGAAAGCGTGGGGAGCAAACAGG	Bacteria	Proteobacteria	Alphaproteobacteria	Puniceispirillales	NA	NA	NA	1191	0	0	0	10	3	9	3	8	7	1	4	1	1	0	4	3	6	7	11	3	7	9	4	4	3	10	10	5	5	7	7	5	8	0	4	0	12	23	9	22
ESV425	TACGGAGGGAGCTAGCGTTGTTCGGAATTACTGGGCGTAAAGCGCACGTAGGCGGCTCAGCAAGTCAGGGGTGAAATCCCGGGGCTCAACCCCGGAACTGCCTTTGAAACTGCTAAGCTAGAATCCTGGAGAGGCGAGTGGAATTCCGAGTGTAGAGGTGAAATTCGTAGATATTCGGAAGAACACCAGTGGCGAAGGCGACTCGCTGGACAGGTATTGACGCTGAGGTGCGAAAGCGTGGGGAGCAAACAGG	Bacteria	Proteobacteria	Alphaproteobacteria	Sphingomonadales	Sphingomonadaceae	Altererythrobacter	NA	1191	0	0	0	0	0	0	0	0	0	3	1	0	0	0	0	3	1	3	8	10	10	8	0	2	6	10	7	6	0	5	7	3	3	6	0	0	14	4	5	12
ESV426	TACGTAGGGCGCGAGCGTTGTCCGGAATTATTGGGCGTAAAGAGCTCGTAGGCGGCCGGTCGCGTCTGCCGTGAAAGCCCACGGCTCAACCGTGGGACTGCGGTGGATACGGGCCGGCTAGAGGCAGGCAGGGGCAAGTGGAATTCCTGGTGTAGCGGTGAAATGCGCAGATATCAGGAGGAACACCGGTGGCGAAGGCGGCTTGCTGGGCCTGTCCTGACGCTGAGGAGCGAAAGCGTGGGGAGCGAACAGG	Bacteria	Actinobacteriota	Actinobacteria	Streptosporangiales	Streptosporangiaceae	Thermopolyspora	NA	1188	19	12	17	64	53	67	33	39	36	22	43	33	35	21	35	28	31	33	29	29	29	18	38	31	18	32	20	31	32	26	22	31	36	4	1	0	6	0	13	7
ESV427	TACGTAGGGGGCAAGCGTTGTCCGGAATCATTGGGCGTAAAGCGCGTGTAGGCGGCTCGATAAGTCTGCTGTGAAAGTTCAGGGCTCAACCCTGAAATGCCGGTGGAAACTGTCGAGCTAGAGTCCGGAAGAGGCGAGTGGAATTCCTGGTGTAGCGGTGAAATGCGCAGATATCAGGAGGAACACCAATGGCGAAGGCAGCTCGCTGGGACGGTACTGACGCTGAGACGCGAAAGCGTGGGGAGCAAACAGG	Bacteria	Actinobacteriota	Thermoleophilia	Solirubrobacterales	Solirubrobacteraceae	Conexibacter	NA	1176	0	0	0	20	19	22	19	22	26	14	8	6	8	0	9	5	2	6	4	4	0	24	19	10	7	7	5	6	1	3	2	2	1	115	136	54	37	48	26	22
ESV428	TACAGAGGGTGCAAGCGTTGTTCGGAATTACTGGGCGTAAAGCGCGCGTAGGCGGGATGGCAAGTCGGGTGTGAAAGCCCTCGGCTCAACCGAGGAAGTGCACTCGAAACTGCCGTTCTTGAGTGTCGGAGAGGGTGGCGGAATTCCCGGTGTAGAGGTGAAATTCGTAGATATCGGGAGGAACACCAGTGGCGAAGGCGGCCACCTGGCCGACAACTGACGCTGAGGCGCGAAAGCGTGGGGAGCAAACAGG	Bacteria	Myxococcota	Myxococcia	Myxococcales	Vulgatibacteraceae	Vulgatibacter	NA	1168	22	18	18	28	19	36	25	36	26	33	38	38	26	18	49	50	37	44	31	22	29	25	18	24	19	26	27	21	47	35	39	48	24	0	0	5	4	8	0	20
ESV429	TACGTAGGGGGCAAGCGTTGTCCGGAATTATTGGGCGTAAAGCGCGCGCAGGCGGTCTCTTAAGTCTGATGTGAAAGCCCACGGCTCAACCGTGGAGGGTCATTGGAAACTGGGAGACTTGAGTGTAGGAGAGGAAAGTGGAATTCCACGTGTAGCGGTGAAATGCGTAGAGATGTGGAGGAACACCAGTGGCGAAGGCGACTTTCTGGCCTATAACTGACGCTGAGGCGCGAAAGCGTGGGGAGCAAACAGG	Bacteria	Firmicutes	Bacilli	Bacillales	Salisediminibacteriaceae	Salipaludibacillus	NA	1165	10	7	3	20	15	15	27	27	26	37	34	20	50	28	53	43	42	63	24	12	20	42	46	53	23	25	19	44	59	24	64	45	57	0	0	0	0	3	10	4
ESV430	TACGAAGGGGGCTAGCGTTGCTCGGAATTACTGGGCGTAAAGGGAGCGTAGGCGGATAGTTCAGTCAGAGGTGAAAGCCCAGGGCTCAACCTTGGAATTGCCTTTGATACTGGCTGTCTTGAGTATGGGAGAGGTTAGCGGAACTCCGAGTGTAGAGGTGAAATTCGTAGATATTCGGAAGAACACCAGTGGCGAAGGCGGCTAACTGGCCCATTACTGACGCTGAGGCTCGAAAGCGTGGGGAGCAAACAGG	Bacteria	Proteobacteria	Alphaproteobacteria	Caulobacterales	Caulobacteraceae	Caulobacter	NA	1163	0	0	0	6	4	2	10	4	9	4	6	3	9	3	4	1	5	7	2	5	6	14	1	0	7	14	7	7	4	0	8	1	4	6	14	0	36	44	27	36
ESV431	GACGAGGGACCCTAGCGTTGTTCGGAATCATTGGGCGTAAAGCGGGTGTAGGTGGCTTTGTAAGTCAGGTGTGAAATCCCTGGGCTCAACCCAGGAAGTGCATTTGATACTGCGAAGCTTGAGTGCCGGAGAGGTTACTGGAATACCTGGTGTAGTGGTGAAATACGTAGATATCAGGTGGAACACCGGAGGCGAAGGCGGGTAACTGGCCGGACACTGACACTCAGACCCGAAAGCGTGGGGATCAAACAGG	Bacteria	Bdellovibrionota	Bdellovibrionia	Bdellovibrionales	Bdellovibrionaceae	Bdellovibrio	NA	1157	0	0	0	17	14	26	31	22	17	2	0	0	33	24	2	3	4	3	10	11	6	2	3	3	2	4	10	4	19	6	4	6	4	0	1	0	36	34	37	56
ESV432	TACGAAGGGTGCAAGCGTTATTCGGAATCATTGGGCGTAAAGCGCGCGCAGGCGGATTTGTAAGTCAGGTGTGAAATCTCGAAGCTCAACTTCGAAACTGCGCCTGAAACTACAAGTCTAGAATGTCGGAGGGGGCAGGGGAATTTCACGTGTAGGGGTAAAATCCGTAGAGATGTGAAGGAACACCGGAGGCGAAGGCGCCTGCCTGGACGACTATTGACGCTGAGGCGCGAAAGCGTGGGGAGCAAACAGG	Bacteria	Bdellovibrionota	Bdellovibrionia	Bacteriovoracales	Bacteriovoracaceae	Peredibacter	NA	1155	0	0	0	14	18	16	25	31	34	3	0	0	35	17	0	2	2	0	4	10	5	8	4	3	0	4	2	5	4	5	4	9	5	1	5	0	50	82	56	58
ESV433	TACGAAGGGTGCAAGCGTTACTCGGAATTACTGGGCGTAAAGCGTGCGTAGGTGGTTCGCTAAGTCTGATGTGAAAGCCCTGGGCTCAACCTGGGAACTGCATTGGATACTGGCGGGCTAGAGTACGGTAGAGGGCAGTGGAATTCCTGGTGTAGCAGTGAAATGCGTAGAGATCAGGAGGAACACCCGTGGCGAAGGCGACTGCCTGGACCAGTACTGACACTGAGGCACGAAAGCGTGGGGAGCAAACAGG	Bacteria	Proteobacteria	Gammaproteobacteria	Xanthomonadales	Xanthomonadaceae	Luteimonas	NA	1151	57	88	104	102	131	131	48	40	48	0	0	0	0	0	0	0	0	0	19	24	17	23	37	24	18	26	26	0	0	0	11	0	0	0	0	31	0	0	0	6
ESV434	TACGTAGGGCGCAAGCGTTGTCCGGAATTATTGGGCGTAAAGAGCTCGTAGGCGGTTTGTCGCGTCTGCTGTGAAAACCTCAGGCTCAACCTGGGGCTTGCAGTGGGTACGGGCAGACTAGAGTGCGGTAGGGGTGACTGGAATTCCTGGTGTAGCGGTGGAATGCGCAGATATCAGGAGGAACACCGATGGCGAAGGCAGGTCACTGGGCCGCAACTGACGCTGAGGAGCGAAAGCATGGGGAGCGAACAGG	Bacteria	Actinobacteriota	Actinobacteria	Micrococcales	Cellulomonadaceae	Cellulomonas	NA	1148	0	0	0	27	27	29	24	23	24	8	6	6	6	13	14	11	0	11	9	8	0	9	0	13	8	14	6	5	11	11	0	0	8	29	18	21	46	45	34	54
ESV435	TACGGAGGATCCAAGCGTTATCCGGATTTATTGGGTTTAAAGGGTGCGTAGGCGGCCTATTAAGTCAGGGGTGAAAGACGGTAGCTCAACTATCGCAGTGCCTTTGATACTGATGGGCTTGAATATACTAGAGGTAGGCGGAATGTGACAAGTAGCGGTGAAATGCATAGATATGTCACAGAACACCGATTGCGAAGGCAGCTTACTATGGTATTATTGACGCTGAGGCACGAAAGCGTGGGGATCAAACAGG	Bacteria	Bacteroidota	Bacteroidia	Sphingobacteriales	Sphingobacteriaceae	Pedobacter	NA	1148	0	0	0	0	4	2	0	1	7	2	0	0	3	6	0	0	0	0	0	0	2	3	0	3	3	0	3	8	0	7	4	0	1	0	2	0	21	10	9	23
ESV436	TACGGAGGGTGCAAGCGTTATCCGGATTCACTGGGTTTAAAGGGTGCGTAGGCGGGCAGGGAAGTCCGTGGTGAAATCTCCGAGCTTAACTCGGAAACTGCCGTGGATACTCTCTGTCTTGAATACTGTGAAGGTGAGCGGAATATGTCATGTAGCGGTGAAATGCTTAGAGATGACATAGAACACCAATTGCGAAGGCAGCTCACTGCGCAGTTATTGACGCTGAGGCACGAAAGCGTGGGGATCAAACAGG	Bacteria	Bacteroidota	Bacteroidia	Chitinophagales	Chitinophagaceae	NA	NA	1147	0	0	0	11	4	5	8	11	4	0	5	4	5	0	6	0	2	7	0	0	0	12	6	10	0	6	0	4	0	4	1	2	3	0	10	0	69	96	73	78
ESV437	TACGAAGGGGGCTAGCGTTGTTCGGAATTACTGGGCGTAAAGCGCACGTAGGCGGATTGTTAAGTGAGGGGTGAAATCCCAGGGCTCAACCCTGGAACTGCCTTTCATACTGGCAATCTCGAGTCCGAGAGAGGTGAGTGGAATTCCGAGTGTAGAGGTGAAATTCGTAGATATTCGGAGGAACACCAGTGGCGAAGGCGGCTCACTGGCTCGGTACTGACGCTGAGGTGCGAAAGCGTGGGGAGCAAACAGG	Bacteria	Proteobacteria	Alphaproteobacteria	Rhizobiales	Rhizobiaceae	Mesorhizobium	NA	1143	0	0	0	10	12	8	12	12	8	3	2	0	8	0	1	2	7	10	0	0	5	2	4	7	9	8	5	1	9	10	3	0	3	11	0	0	32	29	25	34
ESV438	TACGGAGGGAGCTAGCGTTGTTCGGATATACTGGGCGTAAAGCGCACGTAGGCGGCGCCGTAAGTCAGGGGTGAAATCCCGGAGCTCAACTCCGGAACTGCCTTTGAAACTGCAGTGCTAGAATCCTGGAGAGGCGAGTGGAATTCCGAGTGTAGAGGTGAAATTCGTAGATATTCGGAAGAACACCAGTGGCGAAGGCGACTCGCTGGACAGGTATTGACGCTGAGGTGCGAAAGCGTGGGGAGCAAACAGG	Bacteria	Proteobacteria	Alphaproteobacteria	Sphingomonadales	Sphingomonadaceae	Altererythrobacter	NA	1136	0	0	0	0	7	7	13	9	7	7	9	6	0	0	4	6	0	7	10	5	0	11	8	5	5	3	12	3	8	0	8	3	2	7	14	0	40	53	33	43
ESV439	GACAGAGGGTGCAAACGTTGTTCGGAATTACTGGGCGTAAAGCGCGTGTAGGCGGCTTGGTAAGTCAGGTGTGAAAGCCCTCGGCTCAACCGGGGAAGTGCACTTGAAACTGCCGAGCTAGAGTCCCGGAGAGGATGGTGGAATTCTCGGTGTAGAGGTGAAATTCGTAGATATCGAGAGGAACACCGGTGGCGAAGGCGGCCATCTGGACGGTGACTGACGCTGAGACGCGAAAGCGTGGGGAGCAAACAGG	Bacteria	Myxococcota	Polyangia	Polyangiales	Phaselicystidaceae	Phaselicystis	NA	1128	22	18	21	19	22	0	22	34	30	33	42	22	31	15	44	42	38	47	30	31	32	23	23	30	20	18	24	35	21	59	54	35	58	0	0	6	0	12	12	9
ESV440	TACGTAGGGGGCAAGCGTTGTCCGGAATTATTGGGCGTAAAGCGCGCGCAGGCGGCCATTTAAGTCCTGTGTTTAAGTGCGGGGCTCAACCCCGTGACGCATGGGATACTGGGTGGCTGGAGTGCAGGAGAGGAAAGCGGAATTCCACGTGTAGCGGTGAAATGCGTAGAGATGTGGAGGAACACCAGTGGCGAAGGCGGCTTTCTGGCCTGTAACTGACGCTGAGGCGCGAAAGCGTGGGGAGCAAACAGG	Bacteria	Firmicutes	Bacilli	Paenibacillales	Paenibacillaceae	NA	NA	1125	6	5	6	18	18	17	19	25	23	34	32	50	54	30	39	49	45	59	12	17	34	33	39	40	11	28	13	36	50	46	51	40	38	2	0	6	4	8	4	6
ESV441	TACGTAGGGTGCAAGCGTTGTCCGGAATTATTGGGCGTAAAGAGCGTGTAGGCGGCCCGATTAGTCCGCTGTGAAAGTCCAGGGCTCAACCCTGGAATGCCGGTGGATACTGTCGGGCTAGAGTCCGGAAGGGGCGAGTGGAATTCCTGGTGTAGCGGTGAAATGCGCAGATATCAGGAGGAACACCAATGGCGAAGGCAGCTCGCTGGGACGTGACTGACGCTGAGACGCGAAAGCGTGGGGAGCAAACAGG	Bacteria	Actinobacteriota	Thermoleophilia	Solirubrobacterales	Solirubrobacteraceae	NA	NA	1122	0	0	0	12	16	43	26	19	23	9	9	3	4	6	11	12	10	10	6	6	0	16	11	3	2	0	6	0	3	9	0	1	0	76	94	32	36	31	35	27
ESV442	TACGAAGGGGGCTAGCGTTGCTCGGAATTACTGGGCGTAAAGGGCGCGTAGGCGGACATTTAAGTCAGGGGTGAAATCCCGAGGCTCAACCTCGGAATTGCCTTTGATACTGGGTGTCTTGAGTGTGAGAGAGGTATGTGGAACTCCGAGTGTAGAGGTGAAATTCGTAGATATTCGGAAGAACACCAGTGGCGAAGGCGACATACTGGCTCATTACTGACGCTGAGGCGCGAAAGCGTGGGGAGCAAACAGG	Bacteria	Proteobacteria	Alphaproteobacteria	Caulobacterales	Caulobacteraceae	Brevundimonas	aurantiaca	1122	0	0	0	4	9	10	13	11	7	0	0	2	6	0	3	7	7	5	3	4	2	3	0	4	6	8	6	5	2	3	0	3	2	14	12	0	36	34	42	58
ESV443	TACGTAGGGGGCGAGCGTTGTCCGGAATCACTGGGCGTAGAGGGTGCGTAGGCGGCCTAGCAAGTCCTGTGTGAAAGGTCTCGGCTTAACCGGGGAGGGTCATGGGAAACTGTTAGGCTTGAGTGCCGGAGAGGGCAGTGGAATTCCAGGTGTAGCGGTGAAATGCGTAGATATCTGGAGGAACACCAGTGGCGAAGGCGACTGCCTGGACGGTAACTGACGCTGAGGCACGACAGCTGGGGGAGCAAACAGG	Bacteria	Firmicutes	Limnochordia	Limnochordales	Limnochordaceae	NA	NA	1121	19	19	15	33	27	20	18	20	16	26	20	31	21	24	41	41	52	34	28	14	20	29	19	28	17	36	29	28	29	33	53	46	34	2	4	3	7	2	11	4
ESV444	TACGAAGGGTGCAAGCGTTACTCGGAATTACTGGGCGTAAAGCGTGCGTAGGTGGTGGTTTAAGTCTGTTGTGAAAGCCCTGGGCTCAACCTGGGAATTGCAGTGGATACTGGATCACTAGAGTGTGGTAGAGGGTGGCGGAATTCCCGGTGTAGCAGTGAAATGCGTAGAGATCGGGAGGAACACCCGTGGCGAAGGCGGCCACCTGGGCCAACACTGACACTGAGGCACGAAAGCGTGGGGAGCAAACAGG	Bacteria	Proteobacteria	Gammaproteobacteria	Xanthomonadales	Xanthomonadaceae	Pseudoxanthomonas	NA	1110	91	92	124	100	138	125	31	34	45	4	6	0	0	0	0	0	0	0	5	10	12	15	9	9	21	16	20	0	0	0	7	0	7	0	0	130	0	0	0	0
ESV445	TACGGAGGGTGCAAGCGTTATCCGGAATCACTGGGCGTAAAGGGCGCGTAGGCGGTCTGCTAAGTCCGATGTTAAAGACTGGGGCTCAACCCCAGCATTGCGTTGGATACTGGCAGGCTTGACGGTTGGAGAGGCGAGTGGAATTACCAGTGTAGCGGTGAAATGCGTAGATACTGGTAGGAACACCCATTGCGAAGGCAGCTCGCTGGACAACACGTGACGCTGAGGCGCGAAAGTGTGGGGAGCAAACCGG	Bacteria	Deinococcota	Deinococci	Deinococcales	Trueperaceae	Truepera	NA	1109	31	29	33	24	33	40	34	30	34	13	24	29	19	24	37	43	45	34	23	18	33	21	25	31	43	18	20	12	18	14	29	38	29	0	0	21	5	5	17	11
ESV446	TACAGAGGGTGCAAGCGTTGTTCGGAATTACTGGGCGTAAAGCGAGTGTAGGCGGGATGGTATGTCGGGTGTGAAAGCCCTCGGCTCAACCGAGGAAGTGCGCCCGAAACTGCCATTCTTGAGTGTCGGAGAGGGTGACGGAATTCCCGGTGTAGAGGTGAAATTCGTAGATATCGGGAGGAACACCAGTGGCGAAGGCGGTCACCTGGACGAACACTGACGCTGAGACTCGAAAGCGTGGGGAGCAAACAGG	Bacteria	Myxococcota	Myxococcia	Myxococcales	Vulgatibacteraceae	Vulgatibacter	NA	1108	20	20	20	25	36	28	36	27	25	29	25	26	16	27	39	34	20	25	37	37	37	18	38	21	18	23	25	26	23	22	54	35	36	0	0	23	0	9	14	7
ESV447	TACGTAGGGTGCGAGCGTTAATCGGAATTACTGGGCGTAAAGCGTGCGCAGGCGGCGCTGTAAGACAGATGTGAAATCCCCGGGCTTAACCTGGGAACTGCATTTGTGACTGCAGTGCTAGAGTGTGTCAGAGGGGGGTGGAATTCCACGTGTAGCAGTGAAATGCGTAGAGATGTGGAGGAACACCGATGGCGAAGGCAGCCCCCTGGGATAACACTGACGCTCAGGCACGAAAGCGTGGGGAGCAAACAGG	Bacteria	Proteobacteria	Gammaproteobacteria	Burkholderiales	Burkholderiaceae	Limnobacter	NA	1107	48	61	49	42	75	58	68	52	49	10	15	18	0	0	0	0	1	0	29	31	29	28	29	24	38	28	28	0	0	0	11	4	8	0	0	87	0	12	2	0
ESV448	TACAGAGACTGCAAGCGTTATTCGGATTCACTGGGCGTAAAGGGTGCGCAGGCGGCCAAGTGTGTGAGGCGTGAAAGCCCGAAGCTCAACTTCGGAATTGCACCTCAAACTACATGGCTAGAGCATTGGAGAGGGTAGCAGAATTCATGGTGTAGCAGTGAAATGCGTAGATATCATGAGGAATACCAGAGGCGAAGGCGGCTACCTGGACAATTGCTGACGCTCAGGCACGAAAGCGTGGGGAGCAAAAGGG	Bacteria	Verrucomicrobiota	Verrucomicrobiae	Opitutales	Opitutaceae	Opitutus	NA	1105	0	0	0	11	7	11	12	5	6	11	11	8	9	4	15	2	6	0	0	0	3	6	6	10	4	9	7	4	8	3	2	0	3	13	10	0	61	98	74	41
ESV449	TACGAAGGGGGCTAGCGTTGTTCGGATTTACTGGGCGTAAAGCGCACGTAGGCGGATCGATCAGTCAGGGGTGAAATCCCAGGGCTCAACCCTGGAACTGCCTTTGATACTGTCGATCTGGAGTATGGAAGAGGTGAGTGGAATTCCGAGTGTAGAGGTGAAATTCGTAGATATTCGGAGGAACACCAGTGGCGAAGGCGGCTCACTGGTCCATTACTGACGCTGAGGTGCGAAAGCGTGGGGAGCAAACAGG	Bacteria	Proteobacteria	Alphaproteobacteria	Rhizobiales	Rhizobiaceae	Allorhizobium-Neorhizobium-Pararhizobium-Rhizobium	NA	1098	0	0	0	0	0	0	0	0	0	3	2	0	0	0	2	0	0	0	3	10	3	6	2	1	2	8	0	4	0	4	3	6	9	7	0	0	15	9	4	11
ESV450	TACGAAGGGGGCTAGCGTTGCTCGGAATCACTGGGCGTAAAGGGTGCGTAGGCGGGTCTTTAAGTCAGGGGTGAAATCCTGGAGCTCAACTCCAGAACTGCCTTTGATACTGAGGATCTTGAGTTCGGGAGAGGTGAGTGGAACTGCGAGTGTAGAGGTGAAATTCGTAGATATTCGCAAGAACACCAGTGGCGAAGGCGGCTCACTGGCCCGATACTGACGCTGAGGCACGAAAGCGTGGGGAGCAAACAGG	Bacteria	Proteobacteria	Alphaproteobacteria	Rhizobiales	Xanthobacteraceae	NA	NA	1095	0	0	0	15	8	12	12	15	0	6	8	3	7	6	0	3	3	3	10	2	4	6	0	5	9	0	9	4	13	3	5	5	2	19	15	12	27	32	25	25
ESV451	GACGTAGGGGGCAAGCGTTGTCCGGAATCATTGGGCGTAAAGCGCTCGTAGGCGGGTATTTAAGTCCGTGAAGAAAGACCTGGGCTCAACTCAGGGAACGGCACGGATACTATTTATCTTGAGGCAATCAGAGGATGATGGAATTCCCGGTGTAGCGGTGAAATGCGTAGATATCGGGAGGAACACCAGTGGCGAAGGCGATCATCTGGGGTTGTTCTGACGCTGATGAGCGAAAGCTAGGGGAGCAAACGGG	Bacteria	WPS-2	NA	NA	NA	NA	NA	1092	0	0	0	26	32	30	35	28	19	20	19	0	0	0	0	0	0	0	4	0	0	15	11	0	0	0	0	0	0	0	0	0	0	188	205	108	38	31	10	7
ESV452	TACGTAGGGTGCAAGCGTTAATCGGAATTACTGGGCGTAAAGCGTGCGCAGGCGGCTTTGCAAGACAGATGTGAAATCCCCGGGCTCAACCTGGGAACTGCATTTGTGACTGCATGGCTAGAGTGCGGCAGAGGGGGATGGAATTCCGCGTGTAGCAGTGAAATGCGTAGATATGCGGAGGAACACCGATGGCGAAGGCAATCCCCTGGGCCTGCACTGACGCTCATGCACGAAAGCGTGGGGAGCAAACAGG	Bacteria	Proteobacteria	Gammaproteobacteria	Burkholderiales	Comamonadaceae	Piscinibacter	NA	1089	0	0	0	0	0	0	0	0	0	5	4	3	0	0	2	0	4	2	1	6	0	5	4	9	6	3	7	7	0	0	3	0	0	5	6	0	26	10	15	25
ESV453	TACAGAGGGTGCAAGCGTTGTTCGGAATTATTGGGCGTAAAGCGCGTGTAGGCGGGATGGTGTGTCGGGTGTGAAAGCCCTCAGCTCAACTGAGGAAGTGCGCCCGAAACTGCCGTTCTTGAGTGTCGGAGAGGGTGACGGAATTCCCGGTGTAGAGGTGAAATTCGTAGATATCGGGAGGAACACCAGTGGCGAAGGCGGTCACCTGGACGAACACTGACGCTGAGACGCGAAAGCGTGGGTAGCAAACAGG	Bacteria	Myxococcota	Myxococcia	Myxococcales	Vulgatibacteraceae	Vulgatibacter	NA	1084	100	192	166	21	18	32	23	18	6	10	15	12	15	11	28	26	28	13	23	16	19	9	13	17	17	22	18	10	9	13	14	16	16	0	0	9	6	3	9	0
ESV454	TACGGAGGATGCAAGCGTTATCCGGATTTATTGGGTTTAAAGGGTGCGTAGGCGGGACTGTAAGTCAGGGGTGAAATACTGCAGCTTAACTGTAGCATTGCCTTTGAAACTGCCGTTCTTGAGTACAGTTGAGGTAGGCGGAATGTGGTGTGTAGCGGTGAAATGCATAGATATACCACAGAACGCCGATTGCGAAGGCAGCTTACTAAGCTGTTACTGACGCTGAGGCACGAAAGCGTGGGGATCAAACAGG	Bacteria	Bacteroidota	Bacteroidia	Bacteroidales	Marinilabiliaceae	Ruminofilibacter	xylanolyticum	1082	73	134	126	64	46	54	15	16	18	49	65	61	0	0	4	2	0	1	21	18	23	11	19	8	0	7	3	0	0	0	1	1	3	0	0	153	4	14	10	0
ESV455	TACGTAGGTGGCAAGCGTTGTCCGGAATTATTGGGCGTAAAGCGCGCGCAGGCGGTCCTTTAAGTCTGATGTGAAAGCACGCGGCTCAACCGCGTAAGGTCATTGGAAACTGGAGGACTTGAGTGCAGAAGAGGAAAGCGGAATTCCACGTGTAGCGGTGAAATGCGTAGAGATGTGGAGGAACACCAGTGGCGAAGGCGGCTTTCTGGTCTGTAACTGACGCTGAGGCGCGAAAGCGTGGGGAGCAAACAGG	Bacteria	Firmicutes	Bacilli	Bacillales	Planococcaceae	NA	NA	1080	14	13	9	6	14	14	17	14	28	24	21	38	34	28	37	47	34	41	25	27	25	30	25	27	19	19	18	55	45	44	53	79	39	0	1	22	0	0	0	5
ESV456	TACGGAGGGTGCAAGCGTTAATCGGAATTACTGGGCGTAAAGCGCACGCAGGTGGCTGTGTCAGTCGGATGTGAAAGCCCCGGGCTTAACCTGGGAATTGCATTCGATACTGCACGGCTAGAGTATGGGAGAGGGAAGTGGAATTCCCGGTGTAGCGGTGAAATGCGTAGATATCGGGAGGAACACCAGTGGCGAAGGCGGCTTCCTGGCCCAATACTGACACTCATGTGCGACAGCGTGGGGAGCAAACAGG	Bacteria	Proteobacteria	Gammaproteobacteria	EPR3968-O8a-Bc78	NA	NA	NA	1078	62	103	91	64	57	57	40	52	55	13	19	23	1	0	4	0	0	0	30	28	21	23	27	17	23	23	17	0	0	0	8	8	11	4	2	41	10	5	6	1
ESV457	GACGTAGGGTCCAAGCGTTGTCCGGATTTACTGGGCGTAAAGAGCGCGTAGGCGGTCCGTTAAGTGTAGAGTGAAAGCTCCGGGCTCAACTCGGAAATTGCTCTGCATACTGGCGGACTCGAGGACGGAAGAGGTTTGTGGAATTCCTGGTGTAGCGGTGAAATGCGTAGATATCAGGAGGAACACCCATGGCGAAGGCAGCAAACTGGTCCGTATCTGACGCTGAGGCGCGAAAGCGTGGGTAGCAAACAGG	Bacteria	Armatimonadota	Fimbriimonadia	Fimbriimonadales	Fimbriimonadaceae	NA	NA	1076	0	0	0	67	35	38	41	50	41	3	8	0	42	31	2	5	3	2	0	7	5	9	1	8	2	11	5	4	9	3	5	0	1	7	6	0	42	33	37	31
ESV458	TACGTAGGTGGCAAGCGTTGTCCGGAATTATTGGGCGTAAAGCGCGCGCAGGCGGCTTCTTAAGTCTGATGTGAAATCTCGGGGCTCAACCCCGAGCGGCCATTGGAAACTGGGGAGCTTGAGTGCAGAAGAGGAGAGTGGAATTCCACGTGTAGCGGTGAAATGCGTAGAGATGTGGAGGAACACCAGTGGCGAAGGCGACTCTCTGGTCTGTAACTGACGCTGAGGCGCGAAAGCGTGGGGAGCAAACAGG	Bacteria	Firmicutes	Bacilli	Bacillales	Bacillaceae	NA	NA	1072	0	10	11	46	73	85	33	32	31	21	27	28	38	17	43	41	48	48	20	17	12	24	20	38	13	23	11	37	25	28	37	32	29	0	0	12	4	2	2	0
ESV459	TACAGAGACTGCGAGCGTTATTCGGATTCACTGGGCGTAAAGGGTGCGCAGGCGGTCGTGTGTGTCAGGTGTGAAATCTCGAGGCTCAACCTCGAAATGGCGCCTGAAACTACACGACTAGAGTACTGGAGAGGGTAACGGAATTCACGGTGTAGCAGTGAAATGCGTAGATATCGTGAGGAACACCAGAGGCGAAGGCGGTTACCTGGACAGTTACTGACGCTCAGGCACGAAAGCGTGGGGAGCAAAAGGG	Bacteria	Verrucomicrobiota	Verrucomicrobiae	Opitutales	Opitutaceae	Lacunisphaera	NA	1070	0	0	0	3	5	5	3	6	6	6	4	3	14	4	5	3	1	1	1	6	11	10	17	9	4	10	2	5	8	7	1	6	0	13	12	0	16	31	23	19
ESV460	TACGGAGGGTGCAAGCGTTATCCGGAATCACTGGGCGTAAAGGGCGCGTAGGCGGCCTGTTAAGTCCGATGTTAAAGACTGGGGCTCAACCCCAGCATTGCGTTGGATACTGGCAGGCTTGACGGTTGGAGAGGCGAGTGGAATTACCAGTGTAGCGGTGAAATGCGTAGATACTGGTAGGAACACCCATTGCGAAGGCAGCTCGCTGGACAACACGTGACGCTGAGGCGCGAAAGTGTGGGGAGCAAACCGG	Bacteria	Deinococcota	Deinococci	Deinococcales	Trueperaceae	Truepera	NA	1065	65	52	55	22	32	24	18	22	27	10	21	15	42	16	38	45	45	43	20	15	16	16	19	24	16	24	17	24	21	11	41	39	14	0	0	19	0	0	7	13
ESV461	TACGTAGGGAGCGAGCGTTGTCCGGAATTACTGGGCGTAAAGGGCGCGTAGGTGGTCCATTAAGTTACTGGTGAAAGTTCGGGGCTTAACCCCGTGATTGCCTGTAATACTGGTGGACTTGAGTGCAGGAGAGGGGAGTGGAATTCCCAGTGTAGCGGTGAAATGCGTAGATATTGGGAGGAACACCAGTGGCGAAGGCGGCTCTCTGGACTGTAACTGACACTGAGGCGCGAAAGCGTGGGGAGCAAACAGG	Bacteria	Firmicutes	Desulfotomaculia	Desulfotomaculales	Desulfotomaculaceae	Desulfotomaculum	ferrireducens	1064	14	16	14	11	14	20	10	10	9	36	54	48	23	19	37	55	43	31	33	20	52	26	23	28	11	25	21	38	40	30	44	39	33	0	0	16	10	6	0	11
ESV462	TACGTAGGTGGCAAGCGTTATCCGGAATTACTGGGCGTAAAGCGCACGCAGGCGGCCATTTAAGTCTGACGTGAAAGCTCCCGGCTTAACTGGGAGAGGTCGTTGGAAACTGGGTGGCTTGAGGCAATGAGAGGGGTGTAGAATTCCTGGTGTAGTGGTGGAATGCGTAGATATCAGGAGGAATACCAGTGGCGAAAGCGGCACCCTGGCATTGGCCTGACGCTCATGTGCGAAAGCGTGGGGAGCGAACGGG	Bacteria	Chloroflexi	Anaerolineae	Caldilineales	Caldilineaceae	NA	NA	1063	40	60	88	75	83	89	49	49	31	5	25	16	0	1	0	0	0	0	30	29	35	30	33	31	23	54	29	0	0	0	7	16	11	0	3	16	0	3	5	1
ESV463	TACGTAGGGTGCAAGCGTTAATCGGAATTACTGGGCGTAAAGCGTGCGCAGGCGGTTTGGCAAGAAGGATGTGAAATCCCAGGGCTTAACCTTGGAACTGCATTCTTAACTGCCAGGCTAGAGTATGTCAGAGGGGGGTAGAATTCCGCGTGTAGCAGTGAAATGCGTAGAGATGCGGAGGAATACCGATGGCGAAGGCAGCCCCCTGGGATAATACTGACGCTCATGCACGAAAGCGTGGGGAGCAAACAGG	Bacteria	Proteobacteria	Gammaproteobacteria	Burkholderiales	Alcaligenaceae	Pusillimonas	NA	1063	12	17	39	57	67	73	64	37	48	21	20	12	0	0	0	0	0	1	30	38	36	36	38	30	42	47	50	0	1	0	12	10	7	0	1	3	0	3	1	0
ESV464	TACGTAGGGTGCGAGCGTTGTCCGGAATTACTGGGCGTAAAGAGCTCGTAGGTGGTTTGTCGCGTTGTCCGTGAAATCCCACGGCTTAACTGTGGGCGTGCGGGCGATACGGGCAGACTAGAGTGCTGCAGGGGAGACTGGAATTCCTGGTGTAGCGGTGGAATGCGCAGATATCAGGAGGAACACCGGTGGCGAAGGCGGGTCTCTGGGCAGCTACTGACGCTGAGGAGCGAAAGCGTGGGGAGCGAACAGG	Bacteria	Actinobacteriota	Actinobacteria	Corynebacteriales	Mycobacteriaceae	Mycobacterium	NA	1063	0	0	1	11	21	33	22	27	18	21	46	36	34	35	44	56	33	37	21	34	24	18	31	33	29	21	20	23	37	38	60	37	23	7	0	7	5	0	7	7
ESV465	TACGTAGGGTGCGAGCGTTAATCGGAATTACTGGGCGTAAAGCGTGCGCAGGCGGTCGTGTAAGACAGGTGTGAAATCCCCGGGCTCAACCTGGGAACTGCGCTTGTGACTGCACGGCTAGAGTACGGCAGAGGGGGGTGGAATTCCTGGTGTAGCAGTGAAATGCGTAGAGATCAGGAGGAACACCGATGGCGAAGGCAGCCCCCTGGGCCGATACTGACGCTCATGCACGAAAGCGTGGGGAGCAAACAGG	Bacteria	Proteobacteria	Gammaproteobacteria	Burkholderiales	Rhodocyclaceae	NA	NA	1047	34	42	47	50	46	52	28	36	30	25	37	26	6	12	20	10	14	12	19	24	25	34	29	31	28	25	16	3	8	9	13	14	13	6	5	17	12	11	14	11
ESV466	GACGGAGGGGGCTAGCGTTGTTCGGAATTACTGGGCGTAAAGCGCACGTAGGCGGCTTTTCAAGTTAGGCGTGAAAGCCCCGGGCTCAACCCGGGAATTGCGCTTGATACTGTTGAGCTTGAGACCGGGAGAGGATAGCGGAATTCCCAGTGTAGAGGTGAAATTCGTAGATATTGGGAAGAACACCAGTGGCGAAGGCGGCTATCTGGACCGGTACTGACGCTGAGGTGCGAAAGCGTGGGGAGCAAACAGG	Bacteria	Proteobacteria	Alphaproteobacteria	Rhodospirillales	NA	NA	NA	1047	0	0	0	7	0	6	5	8	9	1	0	0	8	2	0	3	2	4	5	6	13	8	0	3	4	5	1	0	0	8	4	10	7	4	0	0	21	13	9	28
ESV467	TACGGAGGGTGCAAGCGTTATCCGGATTTACTGGGTTTAAAGGGTGTGTAGGCGGACTTTTAAGTCCGTGGTGAAATCTCCGGGCTCAACCCGGAAACTGCCATGGATACTATTGGTCTTGAATATTGTTGAGGTGGGCGGAACGGGTCATGTAGCGGTGAAATGCATAGATATGACCCGGAACACCGATTGCGAAGGCAGCCCACTAAGCAATGATTGACGCTGAGGCACGAAAGCGTGGGGATCAAACAGG	Bacteria	Bacteroidota	Bacteroidia	Chitinophagales	Chitinophagaceae	Edaphobaculum	NA	1045	0	0	0	0	0	0	0	0	0	6	4	0	0	0	4	5	7	0	4	0	4	13	10	3	7	3	0	3	0	6	0	3	2	2	4	0	39	24	10	15
ESV468	TACGAAGGGGGCTAGCGTTGTTCGGAATTACTGGGCGTAAAGCGCACGTAGGCGGATTGTTAAGTGAGGGGTGAAATCCCAGGGCTCAACCCTGGAACTGCCTTTCATACTGGCAATCTCGAGTCCGGAAGAGGTGAGTGGAATTCCGAGTGTAGAGGTGAAATTCGTAGATATTCGGAGGAACACCAGTGGCGAAGGCGGCTCACTGGTCCGGTACTGACGCTGAGGTGCGAAAGCGTGGGGAGCAAACAGG	Bacteria	Proteobacteria	Alphaproteobacteria	Rhizobiales	Rhizobiaceae	NA	NA	1040	0	0	0	12	6	9	15	15	19	0	0	2	19	11	2	0	1	2	4	2	3	0	2	0	2	4	6	3	3	4	2	8	0	1	4	0	12	16	16	28
ESV469	TACGAAGGGGGCTAGCGTTGTTCGGAATCACTGGGCGTAAAGGGCGCGTAGGCGGCTTTGTAAGTCGGGGGTGAAAGCCTGTGGCTCAACCACAGAATTGCCTTCGATACTGCATGGCTTGAGACCGGAAGAGGTAAGTGGAACTGCGAGTGTAGAGGTGAAATTCGTAGATATTCGCAAGAACACCAGTGGCGAAGGCGGCTTACTGGTCCGGTTCTGACGCTGAGGCGCGAAAGCGTGGGGAGCAAACAGG	Bacteria	Proteobacteria	Alphaproteobacteria	Rhizobiales	Beijerinckiaceae	Microvirga	NA	1034	0	0	0	9	7	17	13	7	12	3	7	2	11	7	5	4	3	4	3	3	5	7	8	5	6	9	10	5	9	0	4	3	0	15	7	6	39	68	47	44
ESV470	TACGTAGGGAGCTAGCGTTGTCCGGAATCATTGGGCGTAAAGCGCGCGTAGGCGGCCCGGTAAGTCCGTTGTGAAAGTCGAAGGCTCAACCTTCGAAAGCCGATGGATACTGCCGGGCTAGAGTCCGGAAGAGGCGAGTGGAATTCCTGGTGTAGCGGTGGAATGCGCAGATATCAGGAGGAACACCTATAGCGAAGGCAGCTCGCTGGGACGGTACTGACGCTGAGGCGCGAAAGCGTGGGGAGCGAACAGG	Bacteria	Actinobacteriota	Thermoleophilia	Solirubrobacterales	67-14	NA	NA	1033	35	15	17	20	21	32	19	34	45	28	22	41	17	15	35	50	55	41	17	18	14	21	28	28	19	16	23	21	28	20	26	23	16	0	0	21	7	5	9	7
ESV471	TACGTAGGTGGCAAGCGTTGTCCGGAATCATTGGGCGTAAAGCGCGCGCAGGCGGTCCTTTAAGTCTGATGTGAAATCTTGCGGCTTAACCGCAAGCGGTCATTGGAAACTGGAGGACTTGAGTGCAGAAGAGGAAAGCGGAATTCCATGTGTAGCGGTGAAATGCGTAGAGATATGGAGGAACACCAGTGGCGAAGGCGGCTTTCTGGTCTGCAACTGACGCTGAGGCGCGAAAGCGTGGGGAGCAAACAGG	Bacteria	Firmicutes	Bacilli	Bacillales	Bacillaceae	NA	NA	1032	6	4	1	6	12	13	24	25	17	27	25	20	38	44	51	40	56	39	15	20	27	39	34	36	15	30	23	32	33	41	52	57	36	2	0	0	0	7	5	3
ESV472	TACGTAGGGCGCAAGCGTTGTCCGGAATTATTGGGCGTAAAGAGCTCGTAGGCGGTTTGTCGCGTCTGCTGTGAAAACTCGAGGCTCAACCTCGGGCTTGCAGTGGGTACGGGCAGACTAGAGTGCGGTAGGGGTGACTGGAATTCCTGGTGTAGCGGTGGAATGCGCAGATATCAGGAGGAACACCGATGGCGAAGGCAGGTCACTGGGCCGCAACTGACGCTGAGGAGCGAAAGCATGGGGAGCGAACAGG	Bacteria	Actinobacteriota	Actinobacteria	Micrococcales	Cellulomonadaceae	Cellulomonas	NA	1032	0	0	0	9	9	15	10	11	9	4	6	4	6	0	14	9	12	3	0	0	0	8	14	6	6	7	6	8	5	6	0	0	0	15	30	9	34	29	27	41
ESV473	TACGGAGGGGGCTAGCGTTGTTCGGAATTACTGGGCGTAAAGGGCGTGTAGGCGGTTTATCAAGTCAGGCGTGAAAGCCCCGGGCTTAACCTGGGATGTGCGTTTGAGACTGATAAGCTTGAGATCGGGAGAGGAAAGTAGAATTTCCAGTGTAGAGGTGAAATTCGTAGATATTGGAAGGAATACCAGTGGCGAAGGCGGCTTTCTGGACCGAATCTGACGCTGAGGCGCGAAAGCGTGGGGAGCAAACAGG	Bacteria	Proteobacteria	Alphaproteobacteria	Holosporales	Holosporaceae	Candidatus Bealeia	NA	1031	0	0	0	0	2	1	0	0	2	6	5	4	2	0	9	6	10	0	7	1	4	8	7	5	4	9	8	10	0	4	0	0	2	3	2	0	20	15	14	20
ESV474	TACGTAGGGGGCGAGCGTTATCCGGATTTATTGGGCGTAAAGCGCGCGCAGGCGGTTAAGTAAGTCGGATGTGAAAGGCTACGGCTCAACCGTAGAGCGGCATCCGAAACTGCTTGACTTGAGTGCAGGAGAGGAGAGCGGAATTCCCGGTGTAGCGGTGGAATGCGTAGAGATCGGGAGGAACACCAGTGGCGAAGGCGGCTCTCTGGACTGTAACTGACGCTGAGGCGCGAAAGCGTGGGGAGCAAACAGG	Bacteria	Firmicutes	Bacilli	Thermoactinomycetales	Thermoactinomycetaceae	Thermoflavimicrobium	NA	1026	26	23	27	19	20	15	16	15	7	16	19	24	30	24	49	25	22	28	33	23	21	25	42	28	13	16	21	37	41	27	92	43	42	0	6	26	6	7	0	2
ESV475	TACGTAGGGTGCGAGCGTTGTCCGGATTTATTGGGCGTAAAGAGCTCGTAGGCGGTCTGTCGCGTCTGCTGTGAAAACTCGGGGCTTAACCCCGAGCCTGCAGTGGGTACGGGCAGACTAGAGTGTGGTAGGGGAGACTGGAATTCCTGGTGTAGCGGTGGAATGCGCAGATATCAGGAGGAACACCGATGGCGAAGGCAGGTCTCTGGGCCACAACTGACGCTGAGGAGCGAAAGCGTGGGGAGCGAACAGG	Bacteria	Actinobacteriota	Actinobacteria	Micrococcales	Intrasporangiaceae	Ornithinicoccus	NA	1025	31	48	27	78	89	113	63	63	58	13	27	21	3	3	4	6	0	2	29	20	33	14	19	22	35	24	18	0	3	0	6	8	12	1	2	21	1	7	0	0
ESV476	TACGAAGGGGGCTAGCGTTGTTCGGAATTACTGGGCGTAAAGCGCACGTAGGCGGACATTTAAGTCAGGGGTGAAATCCCGGGGCTCAACCCCGGAACTGCCTTTGATACTGGATGTCTTGAGTGTGGAAGAGGTGAGTGGAATTGCGAGTGTAGAGGTGAAATTCGTAGATATTCGCAGGAACACCAGTGGCGAAGGCGGCTCACTGGTCCACAACTGACGCTGAGGTGCGAAAGCGTGGGGAGCAAACAGG	Bacteria	Proteobacteria	Alphaproteobacteria	Rhizobiales	Rhizobiaceae	Aureimonas	NA	1022	0	0	0	6	7	8	6	0	8	7	6	0	9	0	9	0	6	0	0	0	5	8	13	0	0	0	4	0	5	0	0	0	1	18	22	4	42	48	52	36
ESV477	TACGTAGGGTGCGAGCGTTGTCCGGATTTATTGGGCGTAAAGGGCTCGTAGGCGGCCTGTCGCGTCGGGAGTGAAAGCCCACTGCTTAACGGTGGGTCTGCTTTCGGTACGGGCGGGCTAGAGTATGGCAGGGGAGACTGGAATTCCTGGTGTAGCGGTGGAATGCGCAGATATCAGGAGGAACACCGGTGGCGAAGGCGGGTCTCTGGGCCATTACTGACGCTGAGGAGCGAAAGCGTGGGGAGCGAACAGG	Bacteria	Actinobacteriota	Actinobacteria	Catenulisporales	Actinospicaceae	Actinospica	NA	1014	0	0	0	7	14	11	19	20	15	10	8	6	11	6	11	7	0	3	11	7	6	11	13	4	7	9	9	5	1	8	7	0	9	69	41	17	27	38	23	24
ESV478	TACGTAGGTGGCAAGCGTTGTCCGGAATTATTGGGCGTAAAGGGCTCGCAGGCGGTCTTCTAAGTCTGATGTGAAATCTTGCGGCTTAACCGTAAGCGGTCATTGGAAACTGGAGGACTTGAGTACAGAAGAGGAGAGTGGAATTCCACGTGTAGCGGTGAAATGCGTAGAGATGTGGAGGAACACCAGTGGCGAAGGCGACTCTCTGGTCTGTAACTGACGCTGAGGAGCGAAAGCGTGGGGAGCAAACAGG	Bacteria	Firmicutes	Bacilli	Bacillales	Bacillaceae	Oceanobacillus	luteolus	1005	13	2	8	8	12	19	17	23	18	24	27	28	19	16	37	55	59	48	18	21	23	28	20	33	20	18	15	39	46	39	57	47	35	0	6	6	0	0	5	8
ESV479	TACGTAGGGGCCGAGCGTTGTCCGGAGTTACTGGGCGTAAAGCGCGCGCAGGCGGCCTGGCAAGCCCGCCGTGAAAGCCCCCGGCTCAACCGGGGAGGGTCGGCGGGGACTGCGAGGCTTGAGGGGGGCAGAGGCCGGTGGAATGCCCGGTGTAGTGGTGAAATGCGTAGAGATCGGGCGGAACACCCGTGGCGAAGGCGGCCGGCTGGGCCGACCCTGACGCTGAGGCGCGAAGGCGTGGGGAGCGAACGGG	Bacteria	Chloroflexi	Chloroflexia	Thermomicrobiales	JG30-KF-CM45	NA	NA	1002	1	2	1	22	27	11	23	30	18	28	44	43	25	33	46	28	23	26	18	24	44	27	58	47	24	13	17	26	29	22	42	42	29	0	2	2	7	13	3	5
ESV480	TACGTAGGGCGCGAGCGTTGTCCGGAATTATTGGGCGTAAAGAGCTCGTAGGCGGCTTGTCGCGTCGGTTGTGAAAGCCCGGGGCTTAACTCCGGGTCTGCAGTCGATACGGGCAGGCTAGAGTTCGGTAGGGGAGATCGGAATTCCTGGTGTAGCGGTGAAATGCGCAGATATCAGGAGGAACACCGGTGGCGAAGGCGGATCTCTGGGCCGATACTGACGCTGAGGAGCGAAAGCGTGGGGAGCGAACAGG	Bacteria	Actinobacteriota	Actinobacteria	Streptomycetales	Streptomycetaceae	Streptomyces	NA	1002	0	11	12	17	17	29	16	15	17	25	35	19	18	29	29	45	44	42	17	21	26	27	22	31	23	11	18	43	46	40	47	38	31	4	0	0	0	0	11	7
ESV481	TACGTAGGGGGCGAGCGTTGTCCGGAATTATTGGGCGTAAAGCGCGCGCAGGCGGCGATTTAAGTCTCATGTTTAAACCCGGGGCTCAACCCCGGGTCGCATGGGAAACTGGGTTGCTTGAGTGCAGGAGAGGGAAGCGGAATTCCACGTGTAGCGGTGAAATGCGTAGAGATGTGGAGGAACACCAGTGGCGAAGGCGGCTTCCTGGCCTGTAACTGACGCTGAGGCGCGAAAGCGTGGGGAGCAAACAGG	Bacteria	Firmicutes	Bacilli	Paenibacillales	Paenibacillaceae	Thermobacillus	NA	1000	31	18	23	17	22	19	18	22	22	18	27	28	47	21	47	41	30	38	18	17	16	40	20	31	11	13	13	35	50	43	47	43	44	0	2	1	0	0	3	4
ESV482	TACGTAGGGTGCAAGCGTTATCCGGAATTATTGGGCGTAAAGAGCTCGTAGGCGGTTTGTCGCGTCTGCTGTGAAAACTGGAGGCTCAACCTCCAGCCTGCAGTGGGTACGGGCAAACTAGAGTGCGGTAGGGGAGATTGGAATTCCTGGTGTAGCGGTGGAATGCGCAGATATCAGGAGGAACACCGATGGCGAAGGCAGATCTCTGGGCCGTAACTGACGCTGAGGAGCGAAAGCATGGGGAGCGAACAGG	Bacteria	Actinobacteriota	Actinobacteria	Micrococcales	Microbacteriaceae	Galbitalea	NA	990	0	0	0	0	0	8	0	5	0	0	0	0	0	0	2	0	0	3	14	26	17	7	0	0	10	9	0	5	0	9	8	9	0	0	0	0	7	6	4	0
ESV483	TACGTAGGGGGCGAGCGTTGTCCGGAATTACTGGGCGTAAAGGGCGTGTAGGCGGCCTGTTAAGTCAGGGGTGAAAGACCGGGGCTCAACCCCGGGGGTGCCTCTGAAACTGGCGGGCTTGAGTGCTCTAGAGGGCAGTGGAATTCCCGGTGTAGCAGTGAAATGCGTAGAGATCGGGAGGAACACCAGTGGCGAAGGCGGCTGCCTGGGGAGTCACTGACGCTGAGGCGCGAAAGCTAGGGGAGCAAACAGG	Bacteria	Firmicutes	Symbiobacteriia	Symbiobacteriales	Symbiobacteraceae	Symbiobacterium	NA	987	10	8	12	11	13	18	24	19	16	15	19	19	30	24	39	39	44	49	26	25	19	18	14	28	20	16	27	18	23	28	54	41	26	4	0	8	3	7	16	14
ESV484	TACGTAGGTGGCAAGCGTTGTCCGGAATTATTGGGCGTAAAGCGCGTGCAGGCGGCCCTTTAAGTCTGGTGTGAAATCTTGCGGCTTAACCGCAAGCGGTCATTGGAAACTGGAGGGCTTGAGTGCAGAAGAGAAGAGTGGAATTCCACGTGTAGCGGTGAAATGCGTAGAGATGTGGAGGAACACCAGTGGCGAAGGCGACTCTTTGGTCTGTTACTGACGCTGAGGCGCGAAAGCGTGGGGAGCAAACAGG	Bacteria	Firmicutes	Bacilli	Bacillales	Bacillaceae	NA	NA	986	5	0	0	6	7	14	15	26	23	18	32	19	42	26	42	48	52	24	8	25	19	35	35	34	20	18	17	37	27	38	42	45	27	9	0	0	0	7	7	11
ESV485	TACGTAGGGGGCGAGCGTTGTCCGGAATCACTGGGCGTAAAGGGAGCGTAGGCGGCCCTGTAAGTCCTGCGTGAAAGGCGCCGGCTTAACCGGCGAGGGTCGTGGGAAACTGCAGGGCTTGAGTGCCGGAGAGGGTGGCGGAATTCCCGGTGTAGCGGTGAAATGCGTAGATATCGGGAGGAACACCAGTGGCGAAGGCGGCCACCTGGACGGTAACTGACGCTGAGGCTCGAAAGCTGGGGGAGCAAACAGG	Bacteria	Firmicutes	Limnochordia	Limnochordales	Limnochordaceae	NA	NA	985	10	11	0	13	23	21	19	14	8	24	24	22	17	24	43	39	43	27	18	21	10	25	19	24	15	18	26	27	48	39	40	39	40	0	0	9	11	0	8	0
ESV486	TACGTAGGGGGCGAGCGTTGTCCGGAATCATTGGGCGTAAAGAGCGTGTAGGCGGACTGGAAGGTCTGGTGTGAAAGCCCGGGGCTCAACCCCGGAGGGTCACTGGAAACCAACAGTCTTGAGTCCGGAAGAGGAGAGTGGAATTCCTGGTGTAGCGGTGGAATGCGCAGATATCAGGAGGAACACCGATGGCGAAGGCAGCTCTCTGGTACGTGACTGACGCTGAGACGCGAAAGCGTGGGGAGCGAACAGG	Bacteria	Actinobacteriota	Thermoleophilia	Gaiellales	NA	NA	NA	984	0	0	0	9	11	13	19	21	24	0	8	1	15	19	5	3	0	8	14	7	6	3	3	3	3	9	15	16	11	5	8	6	7	6	0	0	43	50	38	41
ESV487	TACGAAGGGGGCGAGCGTTGTTCGGAATTACTGGGCGTAAAGGGCGCGTAGGCGGCCCGATCAGTCAGATGTGAAAGCCCCGGGCTCAACCTGGGAACTGCATTTGATACTGTCGGGCTTGAGTTCCGGAGAGGATGGTGGAATTCCCAGTGTAGAGGTGAAATTCGTAGATATTGGGAAGAACACCGGTGGCGAAGGCGGCCATCTGGACGGACACTGACGCTGAGGCGCGAAAGCGTGGGGAGCAAACAGG	Bacteria	Proteobacteria	Alphaproteobacteria	Azospirillales	Azospirillaceae	Azospirillum	NA	983	0	0	0	8	4	5	1	6	2	5	12	10	4	1	22	0	7	1	5	4	1	16	13	11	0	8	6	0	2	3	1	3	0	6	5	0	38	60	64	31
ESV488	TACGAAGGGGGCTAGCGTTGTTCGGATTTACTGGGCGTAAAGCGCACGTAGGCGGATTGTTAAGTCAGGGGTGAAATCCCAGAGCTCAACTCTGGAACTGCCTTTGATACTGGCAATCTAGAGTCCGGAAGAGGTGAGTGGAACTCCTAGTGTAGAGGTGGAATTCGTAGATATTAGGAAGAACACCAGTGGCGAAGGCGGCTCACTGGTCCGGTACTGACGCTGAGGTGCGAAAGCGTGGGGAGCAAACAGG	Bacteria	Proteobacteria	Alphaproteobacteria	Rhizobiales	Devosiaceae	Devosia	NA	981	0	0	0	6	14	7	9	10	6	3	5	9	12	3	12	2	4	4	2	0	3	3	11	7	3	2	2	5	8	3	2	2	0	8	10	2	51	58	47	41
ESV489	TACGGAGGATCCAAGCGTTATCCGGAATCATTGGGTTTAAAGGGTCCGTAGGCGGTTTTGTAAGTCAGTGGTGAAATCCGGCAGCTCAACTGTCGAACTGCCATTGATACTGCAGGACTTGAATTATTGTGAAGTAACTAGAATATGTAGTGTAGCGGTGAAATGCTTAGATATTACATGGAATACCCATTGCGAAGGCAGGTTACTAACAATGGATTGACGCTGATGGACGAAAGCGTGGGGAGCGAACAGG	Bacteria	Bacteroidota	Bacteroidia	Flavobacteriales	Flavobacteriaceae	Flavobacterium	NA	975	0	0	0	0	0	0	0	0	0	2	3	0	0	0	0	1	5	0	1	0	2	1	5	0	0	3	3	1	0	1	0	0	0	4	2	0	21	18	13	15
ESV490	TACGAAGGGGGCTAGCGTTGCTCGGAATTACTGGGCGTAAAGGGCGCGTAGGCGGATCGTTAAGTCAGGGGTGAAATCCCAGAGCTCAACTCTGGAACTGCCTTTGATACTGGCGATCTTGAGTGTGAGAGAGGTATGTGGAACTCCGAGTGTAGAGGTGAAATTCGTAGATATTCGGAAGAACACCAGTGGCGAAGGCGACATACTGGCTCATTACTGACGCTGAGGCGCGAAAGCGTGGGGAGCAAACAGG	Bacteria	Proteobacteria	Alphaproteobacteria	Caulobacterales	Caulobacteraceae	Brevundimonas	diminuta	974	0	0	0	12	16	12	9	19	20	8	3	2	5	0	2	3	2	4	1	2	2	5	5	4	3	5	3	3	3	1	0	0	1	104	105	33	32	57	33	30
ESV491	TACGAAGGGGGCTAGCGTTGTTCGGAATTACTGGGCGTAAAGCGCACGTAGGCGGACTATTAAGTCAGGGGTGAAATCCCGGGGCTCAACCCCGGAACTGCCTTTGATACTGGTAGTCTCGAGTCCGAGAGAGGTGAGTGGAATTCCGAGTGTAGAGGTGAAATTCGTAGATATTCGGAGGAACACCAGTGGCGAAGGCGGCTCACTGGCTCGGTACTGACGCTGAGGTGCGAAAGCGTGGGGAGCAAACAGG	Bacteria	Proteobacteria	Alphaproteobacteria	Rhizobiales	Rhizobiaceae	NA	NA	968	0	0	0	8	14	14	18	13	12	2	7	2	18	16	2	2	0	7	5	1	1	2	10	4	4	5	3	0	5	2	1	4	5	2	1	0	21	27	13	33
ESV492	TACAGGGGGGGCAAGCGTTGTTCGGAATTACTGGGCGTAAAGGGTTCGTAGGTGGCCAACTAAGTCAGATGTGAAATCCCTCAGCTTAACTGGGGAACTGCTTCTGATACTGGTTGGCTTGAGTGCAGGAGAGGAATGCGGAATTCCAGGTGTAGCGGTGAAATGCGTAGATATCTGGAGGAACACCGGTGGCGAAGGCGGCATTCTGGACTGTAACTGACACTGAGGAACGAAAGCCAGGGGAGCAAACGGG	Bacteria	Acidobacteriota	Vicinamibacteria	Vicinamibacterales	NA	NA	NA	967	0	0	0	5	9	6	8	8	16	2	1	3	10	11	8	6	0	4	11	7	7	8	5	6	2	10	2	5	0	3	9	7	2	4	3	0	23	17	16	22
ESV493	TACGTAGGGTGCGAGCGTTAATCGGAATTACTGGGCGTAAAGCGTGCGCAGGCGGTTGTGTAAGACAGGTGTGAAATCCCCGGGCTTAACCTGGGAACTGCGCTTGTGACTGCACGGCTAGAGTACGGCAGAGGGGGGTGGAATTCCACGTGTAGCAGTGAAATGCGTAGAGATGTGGAGGAACACCGATGGCGAAGGCAGCCCCCTGGGCCGATACTGACGCTCATGCACGAAAGCGTGGGGAGCAAACAGG	Bacteria	Proteobacteria	Gammaproteobacteria	Burkholderiales	Rhodocyclaceae	Azoarcus	taiwanensis	966	34	95	91	69	66	68	33	27	19	7	15	6	0	0	0	0	0	0	20	26	19	29	21	24	31	18	31	0	0	0	7	6	10	0	0	63	0	0	3	0
ESV494	TACAGAGGTCCCAAGCGTTGTTCGGAATCACTGGGCGTAAAGGGTGCGTAGGCGGCGCGGAAAGTCAGGGGTGAAATCCCGGAGCTCAACTCCGGAACTGCCTTTGATACTCCCGCGCTTGAGAACTGGAGGGGAGACCGGAATTCACGGTGGAGCAGTGAAATGCGTGGATATCGTGAGGAACACTAGTGGCGAAGGCGGGTCTCTGGACAGTATCTGACGCTGAGGCACGAAGGCCAGGGGAGCGAACGGG	Bacteria	Verrucomicrobiota	Verrucomicrobiae	Verrucomicrobiales	Verrucomicrobiaceae	NA	NA	966	0	0	0	27	11	15	16	12	12	0	4	8	19	15	9	2	8	2	0	6	9	2	1	9	3	3	0	4	1	6	0	3	3	0	0	0	32	36	62	40
ESV495	TACAGAGGGTGCAAGCGTTAATCGGATTTACTGGGCGTAAAGGGCGCGTAGGTGGTTACGTAAGTGAGATGTGAAATCCCCGGGCTTAACCTGGGAACTGCATCTTATACTGCGTAGCTGGAGTACATGAGAGGGTAGTGGAATTTCCGGTGTAGCGGTGAAATGCGTAGATATCGGAAGGAACACCAGTGGCGAAGGCGGCTACCTGGCATGATACTGACACTGAGGCGCGAGAGCGTGGGGAGCAAACAGG	Bacteria	Proteobacteria	Gammaproteobacteria	Diplorickettsiales	Diplorickettsiaceae	NA	NA	962	0	0	0	0	3	7	5	10	10	2	2	1	6	10	3	0	3	5	2	9	5	13	2	5	9	3	4	6	0	0	4	3	2	0	0	0	19	26	25	15
ESV496	TACGGAGGGTGCAAGCGTTATCCGGATTCACTGGGTTTAAAGGGTGCGTAGGCGGGTTTGTAAGTCAGTGGTGAAATCCCGAAGCTTAACTTCGGAACTGCCGTTGATACTACAGGTCTTGAATACTCGGGAGGTGAGCGGAATATGTCATGTAGCGGTGAAATGCTTAGATATGACATAGAACACCGATTGCGAAGGCAGCTCACTACAGAGTCATTGACGCTGAGGCACGAAAGCGTGGGGATCAAACAGG	Bacteria	Bacteroidota	Bacteroidia	Chitinophagales	Chitinophagaceae	Cnuella	NA	961	0	0	0	4	4	3	6	8	0	6	8	8	6	6	11	4	0	4	2	0	0	4	3	10	0	3	5	0	1	1	0	0	0	11	12	0	62	117	87	37
ESV497	TACGGAGGGGGCTAGCGTTGTTCGGATTTACTGGGCGTAAAGGGCGCGTAGGCGGATGTTCGCGTCAGAGGTGAAAGCCCCGGGCTCAACCTGGGAACTGCCTTTGAAACGGGACATCTTGAGTTCGGGAGAGGGTAGCGGAATTCCCAGTGTAGAGGTGAAATTCGTAGATATTGGGAAGAACACCGGTGGCGAAGGCGGCTGCCTGGCCCGATACTGACGCTGAGGCGCGAAAGCGTGGGGAGCAAACAGG	Bacteria	Proteobacteria	Alphaproteobacteria	Kiloniellales	Fodinicurvataceae	NA	NA	958	39	50	67	37	40	53	40	59	50	24	41	25	0	0	7	0	0	0	37	31	27	30	20	19	21	23	22	0	0	0	6	10	12	0	0	10	6	6	5	0
ESV498	CACGTAGGGGGCGAGCGTTGTCCGGAATCACTGGGCGTAAAGGGAGCGTAGGCGGCCTGTCGTGTCCTGCGTGAAAGTCGTCGGCTTAACCGACGGAGGTCGTGGGAAACTGGCGGGCTTGAGTGCCGGAGAGGGCGGCGGAATTCCCGGTGTAGCGGTGAAATGCGTAGATATCGGGAGGAACACCAGTGGCGAAGGCGGCCGCCTGGACGGTGACTGACGCTGAGGCTCGAAAGCTGGGGGAGCAAACAGG	Bacteria	Firmicutes	Limnochordia	Limnochordales	Limnochordaceae	NA	NA	953	49	60	75	46	42	65	33	39	23	28	35	31	5	7	11	11	7	9	20	38	27	23	13	23	16	33	20	0	6	12	14	9	14	0	6	0	7	6	10	7
ESV499	TACGAAAGGACCAAGCGTTACTCGGAATCACTGGGCGTAAAGCGCGCGTAGGTGGCCTTGTATGTCGATTGTGAAAGCCCCGGGCTCAACCTGGGAACTGCAGTCGAAACTGCAAGGCTTGAATGTTGGAGAGGTTGGGGGAATACCTAGTGGAGAAGTGAAATTCGTAGAGATTAGGTGGAACACCAGAGGCGAAGGCGCCTGACTGGCCAAACATTGACGCTAAGGCGCGAAAGCGTGGGTAGCAAACAGG	Bacteria	Bdellovibrionota	Oligoflexia	Oligoflexales	Oligoflexaceae	Oligoflexus	NA	953	0	0	0	5	5	12	11	13	9	3	7	4	8	4	2	5	4	10	2	3	1	4	14	14	8	7	4	0	6	2	3	2	0	7	10	0	53	49	50	24
ESV500	TACGAAGGGGGCTAGCGTTGTTCGGAATTACTGGGCGTAAAGCGCGCGCAGGCGGTTCGATAAGTTGGGGGTGAAATCCCTGGGCTCAACCCAGGAATGGCCTTCAAGACTGTCGATCTTGAGGACGAGAGAGGTGAGTGGAATTCCCAGTGTAGAGGTGAAATTCGTAGATATTGGGAAGAACACCGGTGGCGAAGGCGGCTCACTGGCTCGTTTCTGACGCTGAGGCGCGAAAGCGTGGGGAGCAAACAGG	Bacteria	Proteobacteria	Alphaproteobacteria	Rhizobiales	A0839	NA	NA	951	0	0	0	0	0	0	0	0	0	9	7	0	0	0	2	7	8	0	4	5	2	3	9	3	8	0	0	3	0	0	3	2	4	13	5	0	9	14	7	7
ESV501	TACGGAGGATCCAAGCGTTATCCGGATTTATTGGGTTTAAAGGGTGCGTAGGCGGCCTGTTAAGTCAGGGGTGAAAGACGGTAGCTCAACTATCGCAGTGCCCTTGATACTGATGGGCTTGAATGGACTAGAGGTAGGCGGAATGTGACAAGTAGCGGTGAAATGCATAGATATGTCACAGAACACCGATTGCGAAGGCAGCTTACTATGGTCTTATTGACGCTGAGGCACGAAAGCGTGGGGATCAAACAGG	Bacteria	Bacteroidota	Bacteroidia	Sphingobacteriales	Sphingobacteriaceae	Pedobacter	NA	950	0	0	0	0	0	0	0	0	0	0	3	0	0	0	4	1	0	0	0	0	0	6	1	3	1	4	2	1	0	0	0	0	0	1	0	0	6	14	5	10
ESV502	TACGTAGGGTGCGAGCGTTGTCCGGAATTACTGGGCGTAAAGAGCTCGTAGGTGGTTTGTCGCGTTGTCCGTGAAATTCCCTGGCTTAACTGGGGGCGTGCGGGCGATACGGGCAGACTGGAGTACTGCAGGGGAGACTGGAATTCCTGGTGTAGCGGTGGAATGCGCAGATATCAGGAGGAACACCGGTGGCGAAGGCGGGTCTCTGGGCAGTAACTGACGCTGAGGAGCGAAAGCGTGGGGAGCGAACAGG	Bacteria	Actinobacteriota	Actinobacteria	Corynebacteriales	Mycobacteriaceae	Mycobacterium	NA	947	0	0	0	7	10	24	20	13	18	7	11	7	11	8	4	6	6	5	6	11	5	10	13	6	4	9	5	8	0	9	5	5	2	31	52	6	30	32	22	24
ESV503	TACGTAGGGGGCGAGCGTTGTCCGGAATTATTGGGCGTAAAGGGTGCGTAGGCGGTCTCTTAAGTCTGATGTGAAAGCCCACGGCTTAACCGTGGAGGGTCATTGGAAACTGGGAGACTTGAGTGCAGAAGAGGAGAGTGGAATTCCATGTGTAGCGGTGAAATGCGTAGAGATATGGAGGAACACCAGTGGCGAAGGCGACTCTCTGGTCTGTAACTGACGCTGAGGCACGAAAGCGTGGGGAGCAAACAGG	Bacteria	Firmicutes	Bacilli	Bacillales	Bacillaceae	Sinibacillus	soli	944	18	15	11	16	25	16	13	11	20	22	29	25	24	20	33	41	56	38	27	23	25	12	26	26	22	28	21	33	33	21	39	39	27	3	3	2	4	5	3	8
ESV504	TACGAAGGGGGCTAGCGTTGCTCGGAATCACTGGGCGTAAAGCGCACGTAGGCGGCTTTCTAAGTCAGGGGTGAAATCCTGGAGCTCAACTCCAGAACTGCCTTTGATACTGGAAAGCTTGAGTTCGAGAGAGGTGAGTGGAACTGCGAGTGTAGAGGTGAAATTCGTAGATATTCGCAAGAACACCAGTGGCGAAGGCGGCTCACTGGCTCGATACTGACGCTGAGGTGCGAAAGCGTGGGGAGCAAACAGG	Bacteria	Proteobacteria	Alphaproteobacteria	Rhizobiales	Xanthobacteraceae	Pseudorhodoplanes	NA	939	0	0	0	0	6	9	6	8	7	3	1	0	11	9	0	4	2	3	9	6	3	0	1	0	2	2	3	4	0	7	5	6	6	0	0	0	12	19	16	21
ESV505	TACGTAGGGGGCGAGCGTTGTCCGGAATTACTGGGCGTAAAGGGTGCGTAGGCGGCCATTTAAGTCCTGTGTGAAAGGCCCCGGCTTAACCGGGGAGCTGCATGGGAAACTGGATGGCTTGAGTGCTGGAGAGGGTTGCGGAATTCCCAGTGTAGCGGTGAAATGCGTAGATATTGGGAGGAACACCAGTGGCGAAGGCGGCAACCTGGACAGTAACTGACGCTGAGGCACGACAGCTGGGGGAGCAAACAGG	Bacteria	Firmicutes	Limnochordia	Limnochordales	Limnochordaceae	NA	NA	933	12	10	13	16	22	26	25	18	22	27	15	30	24	23	39	27	38	33	23	13	16	32	19	18	18	22	16	38	30	23	41	18	27	5	0	0	4	0	0	0
ESV506	TACGGAGGGTGCGAGCGTTGTTCGGAATTATTGGGCGTAAAGCGCACGTAGGCGGCTTTGTAAGTCTCACTGTGAAAGCCCGGGGCTCAACCCCGGGACTGCAGGGGATACTGCGAGGCTTGAGTCAAGTAGAGGTTGGTAGAATTCCGGGTGTAGCGGTGGAATGCGTAGAGATCCGGAGGAATACCAGAGGCGAAGGCGGCCAACTGGACTTGTACTGACGCTGAGGTGCGAAAGCGTGGGGAGCGAACAGG	Bacteria	Gemmatimonadota	Longimicrobia	Longimicrobiales	Longimicrobiaceae	NA	NA	933	0	0	0	2	3	6	7	8	11	5	3	2	3	6	2	7	13	2	8	11	5	3	5	2	5	5	10	7	0	4	8	5	8	1	5	0	18	25	9	17
ESV507	TACGAAGGGGGCTAGCGTTGTTCGGATTTACTGGGCGTAAAGCGCACGTAGGCGGATTGGTCAGTTAGGGGTGAAATCCCAGAGCTCAACTCTGGAACTGCCTTTAATACTGCCAGTCTAGAGTCCGGAAGAGGTGAGTGGAACTCCTAGTGTAGAGGTGGAATTCGTAGATATTAGGAAGAACACCAGTGGCGAAGGCGGCTCACTGGTCCGGTACTGACGCTGAGGTGCGAAAGCGTGGGGAGCAAACAGG	Bacteria	Proteobacteria	Alphaproteobacteria	Rhizobiales	Devosiaceae	Devosia	NA	932	0	0	0	0	1	0	0	0	0	3	0	0	0	0	2	2	4	0	4	3	5	0	3	2	7	0	0	1	0	7	5	3	3	2	0	0	16	11	6	13
ESV508	TACGTAGGGGGCGAGCGTTGTCCGGAATTATTGGGCGTAAAGAGCTCGTAGGCGGTCCGTTAAGTCGGAAGTGAAATCTCAAGGCTCAACCTTGAAACTGCTTTCGATACTGGCGGACTTGAGGCAGGTAGGGGAAGGTGGAATTCCTGGTGTAGCGGTGAAATGCGCAGATATCAGGAGGAACACCGGTGGCGAAGGCGGCCTTCTGGGCCTGTTCTGACGCTGAGGAGCGAAAGCGTGGGGAGCAAACAGG	Bacteria	Actinobacteriota	Actinobacteria	Euzebyales	Euzebyaceae	NA	NA	930	31	30	35	48	69	81	56	59	47	29	37	26	3	4	13	0	2	0	36	29	32	24	22	22	21	13	34	2	2	0	7	4	7	0	0	16	0	7	0	1
ESV509	TACGTAGGGGGCGAGCGTTGTCCGGAATTACTGGGCGTAAAGGGTGCGTAGGCGGCTACTTAAGTCAGATGTGAAAGACCAGGGCTTAACCTTGGGGCTGCATTTGAAACTGGGTGGCTTGAGTATCGGAGAGGGCAGTGGAATTCCCGGTGTAGCGGTGAAATGCGTAGATATCGGGAGGAACACCAGTGGCGAAGGCGACTGCCTGGACGAAAACTGACGCTGAGGCACGAAAGCTAGGGGAGCAAACAGG	Bacteria	Firmicutes	Limnochordia	M55-D21	NA	NA	NA	930	12	13	17	9	11	18	16	17	13	12	35	21	24	12	36	36	39	52	24	30	18	23	14	9	24	16	20	31	30	14	53	47	34	0	0	2	3	3	11	8
ESV510	TACGAAGGGGGCTAGCGTTGCTCGGAATCACTGGGCGTAAAGGGCGCGTAGGCGGACTCTTAAGTCGGGGGTGAAAGCCCAGGGCTCAACCCTGGAATTGCCTTCGATACTGAGAGTCTTGAGTTCGGAAGAGGTTGGTGGAACTGCGAGTGTAGAGGTGAAATTCGTAGATATTCGCAAGAACACCAGTGGCGAAGGCGGCCAACTGGTCCGATACTGACGCTGAGGCGCGAAAGCGTGGGGAGCAAACAGG	Bacteria	Proteobacteria	Alphaproteobacteria	Rhizobiales	Beijerinckiaceae	Bosea	NA	930	0	0	0	8	5	9	6	9	6	0	4	0	8	0	0	3	4	0	4	7	3	9	0	0	3	0	7	0	5	4	4	0	0	6	0	0	23	43	24	31
ESV511	TACGAAGGGGGCTAGCGTTGTTCGGAATTACTGGGCGTAAAGCGCGCGTAGGCGGTGATCCATGTCAGAGGTGAAAGCCTGGGGCTCAACTCCAGAATTGCCTTTGAAACGGGATCGCTAGAGTCCGAGAGAGGATGGCGGAATTCCTAGTGTAGAGGTGAAATTCGTAGATATTAGGAAGAACACCGGTGGCGAAGGCGGCCATCTGGCTCGGTACTGACGCTCAGGCGCGAAAGCGTGGGGAGCAAACAGG	Bacteria	Proteobacteria	Alphaproteobacteria	Rhodospirillales	Rhodospirillaceae	NA	NA	926	0	0	0	0	0	0	0	0	0	5	3	5	0	0	2	4	3	0	4	4	4	8	8	2	5	3	3	0	0	5	2	2	4	10	5	0	16	10	10	12
ESV512	TACGAAGGGGGCTAGCGTTGCTCGGAATTACTGGGCGTAAAGGGAGCGTAGGCGGACATTTAAGTCAGAGGTGAAATCCCGGAGCTTAACTTCGGAACTGCCTTTGATACTGGATGTCTTGAGTGTGAGAGAGGTATGTGGAACTCCGAGTGTAGAGGTGAAATTCGTAGATATTCGGAAGAACACCAGTGGCGAAGGCGACATACTGGCTCATTACTGACGCTGAGGCTCGAAAGCGTGGGGAGCAAACAGG	Bacteria	Proteobacteria	Alphaproteobacteria	Caulobacterales	Caulobacteraceae	Brevundimonas	alba	922	0	0	0	3	0	0	2	0	2	0	0	0	8	0	3	0	0	5	5	5	0	0	0	0	0	0	4	0	0	0	0	0	0	9	0	2	20	21	24	16
ESV513	TACAGAGACTGCAAGCGTTATTCGGATTCACTGGGCGTAAAGGGTGCGCAGGTGGCCAAGTGTGTCAGGTGTGAAATCCCGGAGCTTAACTCCGGAACTGCGCCTGAAACTGCTTGGCTAGAGCATTGGAGAGGGAAGTGGAATTCACGGTGTAGCAGTGAAATGCGTAGATATCGTGAGGAACACCAGAGGCGAAGGCGACTTCCTGGACAATTGCTGACACTCAGGCACGAAAGCGTGGGTAGCCAAAGGG	Bacteria	Verrucomicrobiota	Verrucomicrobiae	Opitutales	Opitutaceae	IMCC26134	NA	921	0	0	0	0	0	0	0	0	0	6	7	6	0	0	6	7	0	10	2	4	3	8	8	6	7	12	11	2	0	5	0	0	2	5	8	0	17	29	12	8
ESV514	TACGGAGGATCCAAGCGTTATCCGGATTCATTGGGTTTAAAGGGTGCGTAGGCGGAATGATAAGTCAGTGGTGAAAGCCTGCAGCTTAACTGCAGAACTGCCATTGATACTGTCAATCTTGAGTACATTTGATGTGGGCGGAATGTGTCATGTAGCGGTGAAATGCTTAGATATGACACAGAACACCGATTGCGAAGGCAGCTCACAAAACTGTAACTGACGCTGAGGCACGAAAGCGTGGGTATCAAACAGG	Bacteria	Bacteroidota	Bacteroidia	Sphingobacteriales	KD3-93	NA	NA	919	0	0	0	2	8	3	9	15	9	0	0	2	18	21	2	0	1	1	2	2	0	0	1	1	3	0	0	8	6	6	2	1	4	0	0	0	25	24	29	43
ESV515	TACAGAGGGTGCAAGCGTTAATCGGAATTACTGGGCGTAAAGCGCACGTAGGCGGTTGGTTAAGTTGGATGTGAAAGCCCCGGGCTCAACCTGGGAATTGCATTCAAAACTGGCCAACTAGAATACGGGAGAGGGGGGTAGAATTCCAAGTGTAGCGGTGAAATGCGTAGAGATTTGGAGGAATACCAGTGGCGAAGGCGGCCCCCTGGCCCGATATTGACGCTGAGGTGCGAAAGCGTGGGGAGCAAACAGG	Bacteria	Proteobacteria	Gammaproteobacteria	Enterobacterales	Alteromonadaceae	Rheinheimera	NA	913	0	0	0	0	0	0	0	0	0	16	19	6	0	0	9	0	1	1	0	0	0	11	15	16	2	0	3	0	0	0	0	0	0	16	10	0	27	39	23	4
ESV516	GACGTAGGGTCCAAGCGTTGTCCGGATTTACTGGGCGTAAAGAGCGCGTAGGCGGCTCGTTAAGTGTAGAGTGAAATCTCTGGGCTCACCCCAGAAACTGCTCTGCATACTGGCGAGCTGGAGGGATGAAGAGGCTTGTGGAATTCCTGGTGTAGCGGTGAAATGCGTTGATATCAGGAGGAACACCCATGGCGAAGGCAGCAAGCTGGTCATCACCTGACGCTGAGGCGCGAAAGCGTGGGTAGCAAACAGG	Bacteria	Armatimonadota	Fimbriimonadia	Fimbriimonadales	Fimbriimonadaceae	NA	NA	912	0	0	0	10	3	8	7	5	14	9	6	6	8	0	6	6	6	0	4	4	2	15	8	0	12	8	5	5	4	7	3	4	0	7	2	0	31	19	14	22
ESV517	TACGTAGGGTGCAAGCGTTAATCGGAATTACTGGGCGTAAAGCGTGCGCAGGCGGTTCGGAAAGAAAGATGTGAAATCCCAGGGCTCAACCTTGGAACTGCATTTTTAACTCCCGAACTAGAGTATGTCAGAGGGGGGTGGAATTCCACGTGTAGCAGTGAAATGCGTAGATATGTGGAGGAACACCGATGGCGAAGGCAGCCCCCTGGGATAATACTGACGCTCATGCACGAAAGCGTGGGGAGCAAACAGG	Bacteria	Proteobacteria	Gammaproteobacteria	Burkholderiales	Alcaligenaceae	Pigmentiphaga	NA	911	0	0	0	8	5	12	8	5	6	0	1	0	7	3	3	1	5	2	6	8	7	4	3	0	0	9	13	3	1	3	0	5	0	6	1	0	36	27	27	43
ESV518	TACGAAGGGTGCAAGCGTTAATCGGAATTACTGGGCGTAAAGCGCGCGTAGGCGGTTTGATAAGTTGGATGTGAAAGCCCCGGGCTCAACCTGGGAATTGCATCCAAAACTGTCTGACTAGAGTACGGTAGAGGGTGGTGGAATTTCCTGTGTAGCGGTGAAATGCGTAGATATAGGAAGGAACATCAGTGGCGAAGGCGACCACCTGGACTGATACTGACGCTGAGGTGCGAAAGCGTGGGGAGCAAACAGG	Bacteria	Proteobacteria	Gammaproteobacteria	Pseudomonadales	Pseudomonadaceae	NA	NA	904	65	109	112	63	69	74	26	34	29	2	2	3	0	0	0	0	0	0	7	12	3	17	6	9	13	12	13	0	1	0	0	4	2	0	0	180	0	0	0	0
ESV519	TACGTAGGGTGCGAGCGTTAATCGGAATTACTGGGCGTAAAGCGTGCGCAGGCGGTTGTGCAAGACAGATGTGAAATCCCCGGGCTTAACCTGGGAACTGCATTTGTGACTGCACGGCTAGAGTGCGGCAGAGGGGAGTGGAATTCCGCGTGTAGCAGTGAAATGCGTAGATATGCGGAGGAACACCGATGGCGAAGGCAGCTCCCTGGGCCTGCACTGACGCTCATGCACGAAAGCGTGGGGAGCAAACAGG	Bacteria	Proteobacteria	Gammaproteobacteria	Burkholderiales	Comamonadaceae	Schlegelella	NA	896	18	28	19	59	62	68	37	45	35	13	11	10	0	0	0	0	0	3	22	26	26	23	34	12	14	36	43	0	0	0	9	5	9	0	0	39	0	0	0	0
ESV520	TACGGGGGGGGCAAGCGTTGTTCGGAATTACTGGGCGTAAAGGGCTCGTAGGCGGCCAATTAAGTCATACGTGAAATCCCTCGGCTTAACCGGGGAACTGCGTATGATACTGGATGGCTTGAGTTCGGGAGAGGGATGCGGAATTCCAGGTGTAGCGGTGAAATGCGTAGATATCTGGAGGAACACCGGTGGCGAAGGCGGCATCCTGGACCGATACTGACGCTGAGGAGCGAAAGCCAGGGGAGCAAACGGG	Bacteria	Acidobacteriota	Vicinamibacteria	Vicinamibacterales	NA	NA	NA	894	0	0	0	5	0	6	6	7	7	5	0	3	2	5	9	7	11	2	5	15	7	10	7	3	5	5	7	9	0	2	7	3	0	4	5	0	14	7	10	15
ESV521	TACGGAGGGAGCTAGCGTTGTTCGGAATTACTGGGCGTAAAGCGCACGTAGGCGGCTACTCAAGTCGGGGGTGAAAGCCCGGGGCTCAACCCCGGAACTGCCCTCGAAACTAGGTAGCTAGAATCTTGGAGAGGTCAGTGGAATTCCGAGTGTAGAGGTGAAATTCGTAGATATTCGGAAGAACACCAGTGGCGAAGGCGACTGACTGGACAAGTATTGACGCTGAGGTGCGAAAGCGTGGGGAGCAAACAGG	Bacteria	Proteobacteria	Alphaproteobacteria	Sphingomonadales	Sphingomonadaceae	Novosphingobium	NA	891	0	0	0	10	0	13	9	19	10	4	5	3	8	4	6	3	7	4	4	10	0	14	7	0	12	0	10	9	2	7	0	1	2	0	7	0	22	43	30	19
ESV522	TACGTAGGTGGCAAGCGTTGTCCGGAATTATTGGGCGTAAAGCGCGCGCAGGCGGTCTCTTAAGTCTGATGTGAAAGCCCACGGCTCAACCGTGGAGGGTCATTGGAAACTGGGAGACTTGAGTGCAGAAGAGAAGAGTGGAATTCCATGTGTAGCGGTGAAATGCGTAGAGATATGGAGGAACACCAGTGGCGAAGGCGACTCTTTGGTCTGTAACTGACGCTGAGGCGCGAAAGCGTGGGGAGCAAACAGG	Bacteria	Firmicutes	Bacilli	Bacillales	Bacillaceae	Bacillus	NA	890	19	19	12	13	13	16	15	18	18	21	18	23	33	20	24	30	37	35	20	17	21	24	24	31	9	10	6	27	47	43	47	51	24	0	1	9	0	3	5	3
ESV523	TACGGAGGGTGCAAGCGTTATCCGGATTCACTGGGTTTAAAGGGTGTGTAGGCGGGCATTTAAGTCAGTGGTGAAATCTCCAGGCTCAACCTGGAAACTGCCATTGATACTATTTGTCTTGAATCCTGTTGAGGTGGGCGGAATATATCATGTAGCGGTGAAATGCTTAGATATGATATAGAACACCGATTGCGAAGGCAGCTCACTAAACAGGCATTGACGCTGAGGCACGAAAGCGTGGGGATCAAACAGG	Bacteria	Bacteroidota	Bacteroidia	Chitinophagales	Chitinophagaceae	Edaphobaculum	NA	890	0	0	0	0	3	2	2	0	0	2	1	0	2	2	0	2	3	2	0	0	0	9	0	2	6	7	6	4	0	5	2	0	0	8	1	0	24	14	21	31
ESV524	TACGGAGGATCCAAGCGTTATCCGGAATCATTGGGTTTAAAGGGTCCGTAGGCGGTTTAGTAAGTCAGTGGTGAAAGCCCATCGCTCAACGGTGGAACGGCCATTGATACTGCTAGACTTGAATTATTAGGAAGTAACTAGAATATGTAGTGTAGCGGTGAAATGCTTAGAGATTACATGGAATACCAATTGCGAAGGCAGGTTACTACTAATGGATTGACGCTGATGGACGAAAGCGTGGGTAGCGAACAGG	Bacteria	Bacteroidota	Bacteroidia	Flavobacteriales	Flavobacteriaceae	Flavobacterium	NA	882	0	0	0	0	0	0	0	0	0	0	7	3	0	0	3	0	1	0	0	0	0	6	0	4	0	0	0	1	0	2	0	1	1	7	5	0	18	19	6	0
ESV525	TACGTAGGGTCCGAGCGTTGTCCGGAATTATTGGGCGTAAAGAGCTCGTAGGCGGTTCGTCGCGTCTGCCGTGAAATCCTCAGGCTCAACCTGAGGCGTGCGGTGGGTACGGGCGGGCTAGAGTGCGGTAGGGGAGAATGGAACTCCTGGTGTAGCGGTGGAATGCGCAGATATCAGGAAGAACACCGATGGCGAAGGCAGTTCTCTGGGCCGTAACTGACGCTGAGGAGCGAAAGCGTGGGGAGCGAACAGG	Bacteria	Actinobacteriota	Actinobacteria	Micrococcales	Microbacteriaceae	Gryllotalpicola	NA	881	0	0	0	25	12	26	26	26	24	14	13	0	0	0	6	3	5	0	3	2	3	16	16	6	1	0	7	1	2	2	0	0	0	160	149	38	36	20	13	13
ESV526	TACGTAGGGGGCGAGCGTTGTCCGGAATCATTGGGCGTAAAGCGCGCGCAGGCGGTCCTTTAAGTCTGATGTGAAATCTTGCGGCTTAACCGCAAGCGGTCATTGGAAACTGGAGGACTTGAGTGCAGGAGAGGGAAGCGGAATTCCATGTGTAGCGGTGAAATGCGTAGAGATATGGAGGAACACCAGTGGCGAAGGCGGCTTCCTGGCCTGTAACTGACGCTGAGGCGCGAAAGCGTGGGGAGCAAACAGG	Bacteria	Firmicutes	Bacilli	Bacillales	Bacillaceae	NA	NA	879	7	1	1	8	7	15	11	28	22	20	34	32	37	29	25	42	50	36	19	22	26	25	23	20	12	15	13	41	39	27	39	48	21	0	3	0	3	3	4	5
ESV527	TACGAAGGGGGCTAGCGTTGTTCGGAATCACTGGGCGTAAAGCGCACGTAGGCGGACCATTAAGTCAGGGGTGAAAGCCTGGAGCTCAACTCCAGAACTGCCTTTGATACTGATGGTCTCGAGTATGGAAGAGGTTGGTGGAACTGCGAGTGTAGAGGTGAAATTCGTAGATATTCGCAAGAACACCGGTGGCGAAGGCGGCCAACTGGTCCATTACTGACGCTGAGGTGCGAAAGCGTGGGGAGCAAACAGG	Bacteria	Proteobacteria	Alphaproteobacteria	Rhizobiales	Rhizobiales Incertae Sedis	Phreatobacter	NA	868	0	0	0	4	3	3	8	2	7	0	0	0	8	1	2	2	0	3	0	3	0	4	1	2	4	13	4	3	1	0	2	1	0	0	2	0	34	39	27	54
ESV528	TACAGAGGGTGCAAGCGTTAATCGGAATTACTGGGCGTAAAGCGCGCGTAGGTGGTTCGTTAAGTTGGATGTGAAATCCCCGGGCTCAACCTGGGAACTGCATTCAAAACTGACGAGCTAGAGTATGGTAGAGGGTGGTGGAATTTCCTGTGTAGCGGTGAAATGCGTAGATATAGGAAGGAACACCAGTGGCGAAGGCGACCACCTGGACTGATACTGACACTGAGGTGCGAAAGCGTGGGGAGCAAACAGG	Bacteria	Proteobacteria	Gammaproteobacteria	Pseudomonadales	Pseudomonadaceae	Pseudomonas	NA	862	0	0	0	0	0	0	0	0	0	10	7	5	0	0	5	0	9	0	0	0	5	8	0	2	0	6	0	0	0	0	2	3	0	5	8	0	27	19	13	10
ESV529	TACGTAGGGTGCGAGCGTTGTCCGGAATTACTGGGCGTAAAGAGCTCGTAGGCGGTTTGTCGCGTCGTCTGTGAAATCCCGCAGCTCAACTGCGGGCTTGCAGGCGATACGGGCAGACTCGAGTACTGCAGGGGAGACTGGAATTCCTGGTGTAGCGGTGAAATGCGCAGATATCAGGAGGAACACCGGTGGCGAAGGCGGGTCTCTGGGCAGTAACTGACGCTGAGGAGCGAAAGCGTGGGTAGCGAACAGG	Bacteria	Actinobacteriota	Actinobacteria	Corynebacteriales	Nocardiaceae	Rhodococcus	NA	860	0	3	8	47	62	61	38	45	42	6	30	25	11	14	17	16	28	12	33	28	21	25	24	23	21	22	11	11	19	14	11	22	15	2	0	6	4	6	6	5
ESV530	TACGTAGGGGGCGAGCGTTGTCCGGAATTACTGGGCGTAAAGGGCGTGTAGGCGGCCTGTTAAGTCAGGGGTGAAACTCCGGGGCTCAACCCCGGGCGTGCCTCTGAAACTGATGGGCTTGAGTGCTCTAGAGGGCAGTGGAATTCCCGGTGTAGCAGTGAAATGCGTAGAGATCGGGAGGAACACCAGTGGCGAAGGCGGCTGCCTGGGGAGTAACTGACGCTGAGGCGCGAAAGCTAGGGGAGCAAACAGG	Bacteria	Firmicutes	Symbiobacteriia	Symbiobacteriales	Symbiobacteraceae	Symbiobacterium	NA	855	11	7	13	15	9	27	13	11	19	23	19	26	19	19	23	37	24	41	19	18	21	21	14	33	16	20	17	20	34	27	49	36	31	0	0	3	5	5	8	7
ESV531	TACGGAGGATGCAAGCGTTATCCGGATTTATTGGGTTTAAAGGGTGCGTAGGCGGGACTGTAAGTCAGGGGTGAAATACTGCAGCTTAACTGTAGCATTGCCTTTGAAACTGTGGTTCTTGAGTACAGTTGAGGTAGGCGGAATGTGGTGTGTAGCGGTGAAATGCATAGATATACCACAGAACGCCGATTGCGAAGGCAGCTTACTAAGCTGTTACTGACGCTGAGGCACGAAAGCGTGGGGATCAAACAGG	Bacteria	Bacteroidota	Bacteroidia	Bacteroidales	Marinilabiliaceae	Ruminofilibacter	NA	854	108	127	157	18	38	52	9	8	3	18	28	21	0	0	0	0	0	0	12	16	4	4	3	6	9	4	1	0	0	0	0	0	2	0	1	179	1	3	0	0
ESV532	TACGTAGGGTGCGAGCGTTAATCGGAATTACTGGGCGTAAAGCGTGCGCAGGCGGTTCGCTAAGACAGATGTGAAATCCCCGGGCTTAACCTGGGAACTGCATTTGTGACTGGCGGGCTAGAGTATGGCAGAGGGGGGTAGAATTCCACGTGTAGCAGTGAAATGCGTAGAGATGTGGAGGAATACCGATGGCGAAGGCAGCCCCCTGGGCCAATACTGACGCTCATGCACGAAAGCGTGGGGAGCAAACAGG	Bacteria	Proteobacteria	Gammaproteobacteria	Burkholderiales	Burkholderiaceae	Burkholderia-Caballeronia-Paraburkholderia	NA	854	0	0	0	23	20	25	24	28	27	11	11	3	1	0	0	4	0	0	0	0	3	17	15	0	7	0	3	2	0	0	0	0	0	173	162	46	24	25	17	9
ESV533	TACGTAGGGGGCAAGCGTTGTCCGGAATCATTGGGCGTAAAGCGCGTGTAGGCGGTCCGGTAAGTCCGCTGTGAAAGTCGGGGGCTCAACCCTCGGATGCCGGTGGATACTGTCGGGCTTGAGTACGGAAGAGGCGAGTGGAATTCCTGGTGTAGCGGTGAAATGCGCAGATATCAGGAGGAACACCAATTGCGAAGGCAGCTCGCTGGGACGTTACTGACGCTGAGACGCGAAAGCGTGGGGAGCAAACAGG	Bacteria	Actinobacteriota	Thermoleophilia	Solirubrobacterales	Solirubrobacteraceae	Solirubrobacter	phytolaccae	847	0	0	0	3	6	13	11	11	15	5	6	4	6	7	0	0	0	0	3	5	9	0	6	0	12	18	0	0	0	7	6	5	15	5	0	0	12	18	19	11
ESV534	TACGGAGGGTGCAAGCGTTATCCGGATTCACTGGGTTTAAAGGGTGCGTAGGCGGGTCGGTAAGTCAGTGGTGAAATCTTCGAGCTTAACTCGGAAACTGCCATTGATACTATCGATCTTGAATTCTCTGGAGGTGAGCGGAATATGTCATGTAGCGGTGAAATGCTTAGATATGACATAGAACACCCATTGCGAAGGCAGCTCGCTACGGAGTCATTGACGCTGAGGCACGAAAGCGTGAGGATCAAACAGG	Bacteria	Bacteroidota	Bacteroidia	Chitinophagales	Chitinophagaceae	NA	NA	844	0	0	0	1	8	6	4	9	7	4	1	2	8	8	4	2	0	0	2	0	2	5	3	4	2	1	2	3	0	0	0	1	3	4	15	0	70	82	32	37
ESV535	TACGGAGGGTGCAAGCGTTATCCGGATTCACTGGGTTTAAAGGGTGCGTAGGTGGTTTTGTAAGTCAGTGGTGAAAGCCCGGAGCTCAACTCCGGAACTGCCATTGATACTGCTTAACTTGAATCAAGTAGAGGTGGATGGAATAATACATGTAGCGGTGAAATGCTTAGATATGTATTAGAACACCGATTGCGAAGGCAGTTCACTATGCTTGTATTGACACTGAGGCACGAAAGCGTGGGGATCAAACAGG	Bacteria	Bacteroidota	Bacteroidia	Chitinophagales	37-13	NA	NA	841	0	0	0	0	0	0	0	0	0	6	4	3	0	0	1	2	1	0	1	2	0	2	4	4	1	2	4	2	0	0	0	0	0	3	4	0	27	21	23	15
ESV536	TACGTAGGGGGCAAGCGTTGTCCGGATTCATTGGGCGTAAAGAGCTCGTAGGCGGTTCAGTAAGTCAGGTGTTAAAGCTCCGAGCTCAACTCGGAGAGGCCATCTGATACTGCTGTGACTAGAATCCAGTAGGGGAGCGTGGAATTCCTGGTGTAGCGGTGAAATGCGCAGATATCAGGAGGAACACCAGCGGCGAAGGCGGCGCTCTGGGCTGAGATTGACGCTGAGGAGCGAAAGTGTGGGTAGCAAACAGG	Bacteria	Actinobacteriota	Acidimicrobiia	Microtrichales	Microtrichaceae	IMCC26207	NA	839	29	40	51	44	43	55	32	39	40	10	20	24	4	0	4	0	3	3	24	22	30	31	28	24	24	30	25	3	0	3	13	9	10	0	4	22	4	8	7	2
ESV537	TACGGAGGATCCAAGCGTTATCCGGATTTATTGGGTTTAAAGGGTGCGTAGGCGGCCTGTTAAGTCAGGGGTGAAAGACGGTAGCTCAACTATCGCAGTGCCCTTGATACTGATGGGCTTGAATGGACTAGAGGTAGGCGGAATGAGACAAGTAGCGGTGAAATGCATAGATATGTCTCAGAACACCGATTGCGAAGGCAGCTTACTATGGTCTTATTGACGCTGAGGCACGAAAGCGTGGGGATCGAACAGG	Bacteria	Bacteroidota	Bacteroidia	Sphingobacteriales	Sphingobacteriaceae	Nubsella	NA	839	0	0	0	0	0	0	0	0	0	3	0	0	0	0	0	0	0	2	0	3	0	4	0	0	3	8	4	4	0	4	6	0	0	0	1	0	5	0	0	18
ESV538	TACGAAGGGGGCTAGCGTTGTTCGGAATTACTGGGCGTAAAGGGCGCGTAGGCGGCCCGTTTAGTCAGATGTGAAAGCCCCGGGCTCAACCTGGGAACTGCATTTGATACTGGCGGGCTTGAGTTCCGGAGAGGATGGTGGAATTCCCAGTGTAGAGGTGAAATTCGTAGATATTGGGAAGAACACCGGTGGCGAAGGCGGCCATCTGGACGGACACTGACGCTGAGGCGCGAAAGCGTGGGGAGCAAACAGG	Bacteria	Proteobacteria	Alphaproteobacteria	Azospirillales	Azospirillaceae	Azospirillum	NA	830	0	0	0	0	0	0	0	0	0	6	9	5	0	0	0	15	0	0	0	0	0	8	4	6	15	16	10	0	0	4	0	0	0	0	1	0	18	15	10	26
ESV539	TACGAAGGGGGCTAGCGTTGCTCGGAATCACTGGGCGTAAAGCGCACGTAGGCGGACTCTTAAGTCGGTGGTGAAATCCTGGAGCTCAACTCCAGAACTGCCTTCGATACTGGGAGTCTCGAGTTCGGGAGAGGTGAGTGGAACTGCGAGTGTAGAGGTGAAATTCGTAGATATTCGCAAGAACACCAGTGGCGAAGGCGGCTCACTGGCCCGATACTGACGCTGAGGTGCGAAAGCGTGGGGAGCAAACAGG	Bacteria	Proteobacteria	Alphaproteobacteria	Rhizobiales	Xanthobacteraceae	NA	NA	827	0	0	0	7	10	11	9	7	8	2	4	0	8	10	2	4	0	5	0	5	2	6	0	4	2	11	14	8	2	0	0	6	1	4	0	0	19	30	25	32
ESV540	TACGTAGGGGGCAAGCGTTGTCCGGAATCACTGGGCGTAAAGCGCGCGCAGGCGGTCTTTCACGTCCGGGGTGAAAGCCCAGAGCTCAACTCTGGGATTGCCTTGGATACGGGGAGACTTGAGGATCGGAGAGGCAAGGGGAATTCCACGTGTAGCGGTGATATGCGTAGAGATGTGGAGGAACACCTGTGGCGAAGGCGCCTTGCTGGCCGATTTCTGACGCTGAGGCGCGAAAGCGTGGGGAGCAAACAGG	Bacteria	Firmicutes	Bacilli	Alicyclobacillales	Alicyclobacillaceae	Tumebacillus	permanentifrigoris	826	0	0	0	7	13	11	17	23	14	7	4	2	10	9	6	9	7	0	5	5	8	11	7	2	10	10	0	4	10	0	3	0	0	45	43	19	24	18	21	18
ESV541	TACGGAGGGGGCTAGCGTTGTTCGGAATTACTGGGCGTAAAGGGCGCGTAGGCGGCTCGTCGAGTCGGATGTGAAAGCCCCGGGCTCAACCCGGGATGTGCATTCGATACTGGCGGGCTCGAGTCCGGGAGAGGATGGCGGAATTCCCAGTGTAGAGGTGAAATTCGTAGATATTGGGAAGAACACCGGTGGCGAAGGCGGCCATCTGGACCGGCACTGACGCTGAGGCGCGAAAGCGTGGGGAGCAAACAGG	Bacteria	Proteobacteria	Alphaproteobacteria	NA	NA	NA	NA	824	21	15	25	29	43	33	35	34	40	19	23	40	9	3	8	13	13	21	16	29	23	21	23	37	18	14	24	5	3	0	19	16	4	3	2	25	2	8	4	0
ESV542	TACGTAGGGGGCAAGCGTTGTCCGGATTTATTGGGCGTAAAGGGCGCGCAGGCGGCCTTTTAAGTCAGTTGTGAAAGGTCTCGGCTCAACCGAGGAGTGGCAGCTGAAACTGGAAGGCTTGAGTGCAGGAGAGGAGAGCGGAATTCTCGGTGTAGCGGTGGAATGCGTAGAGATCGGGAGGAACACCAGTGGCGAAGGCGGCTCTCTGGTCTGTAACTGACGCTGAGGCGCGAAAGCGTGGGGAGCAAACAGG	Bacteria	Firmicutes	Bacilli	Thermoactinomycetales	Thermoactinomycetaceae	NA	NA	824	11	6	5	15	20	20	16	13	16	8	15	24	33	37	47	47	30	21	17	16	11	26	29	21	13	12	4	29	30	23	44	52	31	5	0	0	0	8	0	6
ESV543	TACGTAGGGGCCGAGCGTTGTCCGGAGTTACTGGGCGTAAAGCGTGCGCAGGCGGCTTGTCGCGCCCGGCGTGAAAGCCCCCGGCTCAACCGGGGAGGGTCGTCGGGGACGGGCAGGCTTGAGGACAGCAGGGGCTGGTGGAATTCCCGGTGTAGTGGTGAAATGCGTAGAGATCGGGAGGAACACCTGTGGCGAAGGCGGCCGGCTGGGCTGGACCTGACGCTGAGGCACGAAGGCGTGGGGAGCGAACGGG	Bacteria	Chloroflexi	Chloroflexia	Thermomicrobiales	JG30-KF-CM45	NA	NA	822	7	9	0	18	25	17	29	30	40	18	29	25	17	27	41	24	18	13	22	24	29	25	29	31	18	26	14	10	15	26	18	26	13	0	0	0	4	10	8	8
ESV544	TACGAAGGGGGCTAGCGTTGCTCGGAATTACTGGGCGTAAAGGGCGCGTAGGCGGACAGTTTAGTCGGGGGTGAAAGCCCGGGGCTCAACCTCGGAATTGCCTTCGATACTGGCTGTCTTGAGTACGGGAGAGGTGTGTGGAACTCCGAGTGTAGAGGTGAAATTCGTAGATATTCGGAAGAACACCAGTGGCGAAGGCGACACACTGGCCCGTTACTGACGCTGAGGCGCGAAAGCGTGGGGAGCAAACAGG	Bacteria	Proteobacteria	Alphaproteobacteria	Caulobacterales	Caulobacteraceae	NA	NA	820	0	0	0	15	6	5	6	5	10	0	2	2	9	3	6	3	1	4	0	4	10	2	2	5	0	9	9	1	1	0	0	5	0	2	3	0	29	37	29	28
ESV545	TACGTAGGGGGCAAGCGTTGTCCGGAATTATTGGGCGTAAAGCGCGCGCAGGCGGTGATTTAAGTTTGGTGTTTAATCCCGGGGCTCAACCCCGGGTCGCACTGAAAACTGGGTCACTTGAGTGCGGGAGAGGAAAGTGGAATTCCACGTGTAGCGGTGAAATGCGTAGAGATGTGGAGGAACACCAGTGGCGAAGGCGACTTTCTGGACCGTAACTGACGCTGAGGCGCGAAAGCGTGGGGAGCAAACAGG	Bacteria	Firmicutes	Bacilli	Paenibacillales	Paenibacillaceae	Paenibacillus	NA	819	0	0	0	6	12	11	15	7	10	0	6	1	7	1	0	7	6	3	12	12	16	0	0	0	6	5	7	7	8	7	7	3	8	0	0	0	34	44	34	49
ESV546	CACGTAGGGCGCAAGCGTTGTCCGGAATTATTGGGCGTAAAGAGCTCGTAGGCGGTCTGTTGCGTCTGCTGTGAAATCTCGGGGCTTAACCCCGAGCTTGCAGTGGATACGGGCAGACTAGAGGCAGGCAGGGGAGAATGGAATTCCCGGTGTAGCGGTGAAATGCGCAGATATCGGGAGGAACACCGGTGGCGAAGGCGGTTCTCTGGGCCTGTACTGACGCTGAGGAGCGAAAGCGTGGGGAGCGAACAGG	Bacteria	Actinobacteriota	Actinobacteria	Frankiales	Acidothermaceae	Acidothermus	NA	818	0	0	0	9	11	8	4	18	11	0	7	8	2	0	5	5	13	3	2	3	6	10	10	7	9	8	4	7	0	14	0	0	0	52	31	17	25	21	15	13
ESV547	TACGTAGGTGGCAAGCGTTGTCCGGATTTATTGGGCGTAAAGCGCGCGCAGGTGGTTTCTTAAGTCTGATGTGAAAGCCCACGGCTCAACCGTGGAGGGTCATTGGAAACTGGGAGACTTGAGTGCAGAAGAGGAAAGTGGAATTCCAAGTGTAGCGGTGAAATGCGTAGAGATTTGGAGGAACACCAGTGGCGAAGGCGACTTTCTGGTCTGTAACTGACACTGAGGCGCGAAAGCGTGGGGAGCAAACAGG	Bacteria	Firmicutes	Bacilli	Bacillales	Planococcaceae	Viridibacillus	NA	815	2	0	7	8	5	14	15	6	23	21	22	20	23	15	27	47	51	47	10	18	7	24	13	25	12	13	13	24	37	35	45	42	18	3	8	0	6	1	11	8
ESV548	TACGAAGGGTCCAAGCGTTGTTCGGAATCATTGGGCGTAAAGCGCGCGCAGGCGGATCAGCAAGTCAGATGTGAAATCTCGAAGCTCAACTTCGAAACTGCGTCTGAAACTGCTAGTCTAGAATGTCGGAGGGGGCAGGGGAATTTCACGTGTAGGGGTAAAATCCGTAGAGATGTGAAGGAACACCGGAGGCGAAGGCGCCTGCCTGGACGACTATTGACGCTGAGGCGCGAAAGCGTGGGGAGCAAACAGG	Bacteria	Bdellovibrionota	Bdellovibrionia	Bacteriovoracales	Bacteriovoracaceae	Peredibacter	NA	815	0	0	0	5	8	8	16	13	0	0	6	7	9	3	6	3	4	4	8	4	0	3	5	2	4	3	6	6	7	7	3	0	3	0	2	0	53	70	69	41
ESV549	TACGTAGGTGGCAAGCGTTGTCCGGATTTATTGGGCGTAAAGCGCGCGCAGGCGGTTTCTTAAGTCTGATGTGAAAGCCCACGGCTTAACCGTGGAGGGTCATTGGAAACTGGGAGACTTGAGTGCAGAAGAGGAAAGTGGAATTCCAAGTGTAGCGGTGAAATGCGTAGAGATTTGGAGGAACACCAGTGGCGAAGGCGACTTTCTGGTCTGCAACTGACGCTGAGGCGCGAAAGCATGGGGAGCAAACAGG	Bacteria	Firmicutes	Bacilli	Bacillales	Planococcaceae	Rummeliibacillus	pycnus	798	2	2	5	7	12	9	18	12	8	18	19	16	17	17	31	87	76	50	10	11	17	10	23	20	11	16	8	25	35	20	36	32	18	1	0	8	3	3	3	9
ESV550	TACGAAGGGTGCAAGCGTTGTTCGGAATCATTGGGCGTAAAGCGCGCGCAGGCGGATTAGCAAGTCAGATGTGAAATCTCGAAGCTCAACTTCGAAACTGCGTCTGAAACTGCTAGTCTAGAATGTCGGAGGGGGCAGGGGAATTTCACGTGTAGGGGTAAAATCCGTAGAGATGTGAAGGAACACCGGAGGCGAAGGCGCCTGCCTGGACGACTATTGACGCTGAGGCGCGAAAGCGTGGGGAGCAAACAGG	Bacteria	Bdellovibrionota	Bdellovibrionia	Bacteriovoracales	Bacteriovoracaceae	Peredibacter	NA	792	0	0	0	0	13	9	25	13	8	0	8	9	13	12	3	3	4	0	4	0	0	0	5	3	10	5	7	0	6	0	0	4	0	0	4	0	41	62	71	59
ESV551	GACAGGCGGGGCAAGCGTTACTCATCTTGATTGGGCGCAAAGGGTACGTAGGCGGCCTATTGTCGATTTTCGATGAAATCCTAGGGTTGCACACTTTAGGGCATTAAAAATATCGATACGGCTCGAGTCAGCTGGGCGTTAATGAAATTCTCTGAGAAGCGCTGAAATGCTAAGATACTGGGACGAATACTGCTTTTGAAAATATTTTTCGACAGCTGACTGACGCTGAGGTACGAAGGCATGGGGAGCAAACAGG	Bacteria	Proteobacteria	Alphaproteobacteria	Rickettsiales	Mitochondria	NA	NA	792	0	0	0	0	0	0	0	0	0	0	0	0	0	0	2	0	0	0	0	0	0	0	0	1	1	0	0	0	0	1	0	0	1	0	0	0	0	0	3	1
ESV552	TACGGAGGGTGCAAGCGTTAATCGGAATTACTGGGCGTAAAGCGCACGCAGGCGGTCTGTCAAGTCGGATGTGAAATCCCCGGGCTCAACCTGGGAACTGCATTCGAAACTGGCAGGCTTGAGTCTCGTAGAGGGGGGTAGAATTCCAGGTGTAGCGGTGAAATGCGTAGAGATCTGGAGGAATACCGGTGGCGAAGGCGGCCCCCTGGACGAAGACTGACGCTCAGGTGCGAAAGCGTGGGGAGCAAACAGG	Bacteria	Proteobacteria	Gammaproteobacteria	Enterobacterales	Enterobacteriaceae	Pluralibacter	NA	788	0	0	0	3	0	0	0	0	0	0	2	5	0	0	4	6	8	8	16	17	18	22	21	16	25	33	24	0	0	0	3	3	5	1	6	0	22	31	34	45
ESV553	TACGGAGGATCCAAGCGTTATCCGGATTTATTGGGTTTAAAGGGTGCGTAGGCGGCTTTTTAAGTCAGGGGTGAAAGACGGTAGCTCAACTATCGCAGTGCCCTTGATACTGAAGAGCTTGAATGGACTAGAGGTAGGCGGAATGTGACAAGTAGCGGTGAAATGCATAGATATGTCACAGAACACCGATTGCGAAGGCAGCTTACTATGGTTTAATTGACGCTGAGGCACGAAAGCGTGGGGATCAAACAGG	Bacteria	Bacteroidota	Bacteroidia	Sphingobacteriales	Sphingobacteriaceae	Pedobacter	NA	787	0	0	0	0	0	0	0	0	0	5	0	2	0	0	1	0	0	3	0	2	0	4	2	2	3	2	2	0	0	2	0	0	2	0	2	0	16	22	15	11
ESV554	TACGAAGGGGGCTAGCGTTGTTCGGAATCACTGGGCGTAAAGCGCACGTAGGCGGATCTTTAAGTCAGGGGTGAAATCCCGAGGCTCAACCTCGGAACTGCCTTTGATACTGGGGATCTCGAGTCCGGGAGAGGTGAGTGGAACTGCGAGTGTAGAGGTGAAATTCGTAGATATTCGCAAGAACACCAGTGGCGAAGGCGGCTCACTGGCCCGGAACTGACGCTGAGGTGCGAAAGCGTGGGGAGCAAACAGG	Bacteria	Proteobacteria	Alphaproteobacteria	Rhizobiales	Beijerinckiaceae	Methylocella	NA	775	0	0	0	7	0	7	10	13	6	0	2	3	0	7	3	0	0	0	2	7	3	4	0	2	6	5	0	0	9	0	7	4	0	6	0	0	30	30	24	39
ESV555	TACGTAGGGGGCGAGCGTTGTCCGGAATTACTGGGCGTAAAGGGTGCGTAGGCGGTATGTTAAGTCAGGTGTGAAATCCCACGGCTCAACTGTGGTGTTGCACTTGAAACTGGCATGCTAGAGTGCAGGAGAGGGAAGTGGAATTCCTAGTGTAGCGGTGAAATGCGTAGAGATTAGGAGGAACACCAGTGGCGAAGGCGGCTTCCTGGCCTGTAACTGACGCTGAGGCACGAAAGCGTGGGTAGCGAACAGG	Bacteria	Firmicutes	Clostridia	Eubacteriales	Garciellaceae	Garciella	NA	766	11	7	0	13	0	13	11	10	7	32	30	24	27	21	28	25	26	39	15	18	10	20	32	28	16	16	14	13	29	26	38	36	20	0	0	4	0	0	10	11
ESV556	TACGAAGGGGGCTAGCGTTGTTCGGAATTACTGGGCGTAAAGCGCACGTAGGCGGACTTGTCAGTCAGGGGTGAAATCCCGAGGCTTAACCTCGGAACTGCCTTTGATACTGCAAGTCTTGAGGATGAGAGAGGTAAGTGGAACTGCGAGTGTAGAGGTGAAATTCGTAGATATTCGCAAGAACACCAGTGGCGAAGGCGGCTTACTGGCTCATTTCTGACGCTGAGGTGCGAAAGCGTGGGGAGCAAACAGG	Bacteria	Proteobacteria	Alphaproteobacteria	Rhizobiales	D05-2	NA	NA	765	0	0	0	7	5	24	16	21	23	0	0	0	18	12	0	0	0	0	8	6	4	0	0	0	1	2	5	6	8	0	6	7	0	0	0	0	18	18	14	36
ESV557	TACGTAGGGGGCAAGCGTTGTCCGGAATTATTGGGCGTAAAGCGCGCGCAGGCGGCCTTGTAAGTCCGTCGTTTAAACTCGGAGCTCAACTTCGAGTCGCGATGGAAACTGCAAAGCTTGAGTGCAGAAGAGGAAAGTGGAATTCCACGTGTAGCGGTGAAATGCGTAGAGATGTGGAGGAACACCAGTGGCGAAGGCGACTTTCTGGGCTGTAACTGACGCTGAGGCGCGAAAGCGTGGGGAGCAAACAGG	Bacteria	Firmicutes	Bacilli	Paenibacillales	Paenibacillaceae	Paenibacillus	NA	757	0	0	0	21	13	16	23	12	8	0	0	0	0	0	0	11	9	0	9	16	0	0	0	0	0	5	0	0	6	10	6	0	10	0	0	0	18	37	28	45
ESV558	TACGGAGGGTGCGAGCGTTGTCCGGAATCACTGGGCGTAAAGGGCGCGTAGGCGGTTTGTTAAGCGTGCGGTGAAAGCCCGGGGCTCAACCCCGGGTCTGCCGTGCGAACTGGCGGACTAGAGCACTGTAGAGGCAGGTGGAATTCCGGGTGTAGCGGTGGAATGCGTAGAGATCCGGAAGAACACCGGTGGCGAAGGCGGCCTGCTGGGCAGTTGCTGACGCTGAGGCGCGACAGCGTGGGGAGCAAACAGG	Bacteria	Gemmatimonadota	Gemmatimonadetes	Gemmatimonadales	Gemmatimonadaceae	Gemmatimonas	NA	755	0	0	0	0	2	3	0	8	0	7	6	1	3	2	3	1	2	4	4	0	4	13	4	9	5	14	3	5	2	4	4	2	5	0	0	0	6	4	13	8
ESV559	TACGTAGGGTGCAAGCGTTGTCCGGAATTATTGGGCGTAAAGAGCTCGTAGGCGGCTTGTCGCGTCTGCCGTGAAAACCCAGGGCTCAACTCTGGGCGTGCGGTGGGTACGGGCAGGCTAGAGTGCGGTAGGGGAGATTGGAATTCCTGGTGTAGCGGTGGAATGCGCAGATATCAGGAGGAACACCGATGGCGAAGGCAGATCTCTGGGCCGTAACTGACGCTGAGGAGCGAAAGCATGGGGAGCGAACAGG	Bacteria	Actinobacteriota	Actinobacteria	Micrococcales	Microbacteriaceae	Leucobacter	margaritiformis	750	0	0	0	0	5	4	0	0	2	8	0	2	0	0	0	8	3	6	10	10	6	2	0	0	9	14	0	6	0	0	4	4	5	3	0	0	6	3	3	4
ESV560	TACGAAGGGGGCTAGCGTTGTTCGGATTTACTGGGCGTAAAGCGCACGTAGGCGGATCTTTAAGTCAGAGGTGAAATCCCGGAGCTCAACTTCGGAACTGCCTTTGATACTGGGGATCTCGAGTTCGGGAGAGGTGAGTGGAACTGCGAGTGTAGAGGTGAAATTCGTAGATATTCGCAAGAACACCAGTGGCGAAGGCGGCTCACTGGCCCGATACTGACGCTGAGGTGCGAAAGCGTGGGGAGCAAACAGG	Bacteria	Proteobacteria	Alphaproteobacteria	Rhizobiales	Beijerinckiaceae	NA	NA	742	0	0	0	0	0	0	0	0	0	0	1	0	0	0	3	6	0	0	0	6	2	3	3	0	0	9	2	2	0	0	1	0	0	0	0	0	11	12	5	9
ESV561	CACGTAGGGGGCGAGCGTTGTCCGGAATCACTGGGCGTAAAGGGAGCGTAGGCGGCCTGTCGTGTCCTGCGTGAAAGTCGTCGGCTTAACCGACGGAGGTCGTGGGAAACTGGCAGGCTTGAGTGCCGGAGAGGGCGGCGGAATTCCCGGTGTAGCGGTGAAATGCGTAGATATCGGGAGGAACACCAGTGGCGAAGGCGGCCGCCTGGACGGTGACTGACGCTGAGGCTCGAAAGCTGGGGGAGCAAACAGG	Bacteria	Firmicutes	Limnochordia	Limnochordales	Limnochordaceae	NA	NA	739	27	48	37	46	33	47	28	36	32	24	27	23	5	0	7	6	9	8	23	10	32	15	25	27	13	20	10	6	7	4	6	9	11	0	0	2	13	0	7	0
ESV562	TACAGAGGTCCCAAGCGTTGTTCGGATTCATTGGGCGTAAAGGGTGCGTAGGCGGTGAGGTAAGTCTGGTGTGAAATCCCGGGGCTCAACCCCGGAACTGCACTGGATACTGCTTTACTAGAGTACTGGAGAGGGAACTGGAATTTACGGTGTAGCAGTGAAATGCGTAGATATCGTAAGGAAGACCAGTGGCGAAGGCGAGTTCCTGGACAGTTACTGACGCTGAGGCACGAAGGCCAGGGGAGCAAACGGG	Bacteria	Verrucomicrobiota	Verrucomicrobiae	Chthoniobacterales	Chthoniobacteraceae	Chthoniobacter	NA	738	0	0	0	5	23	15	4	15	10	2	5	3	10	6	10	2	2	0	2	6	1	4	2	3	2	4	6	2	4	7	3	2	0	0	1	0	37	42	55	44
ESV563	TACGTAGGGGGCAAGCGTTGTCCGGAATTATTGGGCGTAAAGCGCGCGCAGGCGGTCTTTTAAGTCTTGTGTTTAAGCCCGTGGCTCAACCACGGTACGCATGGGAAACTGGGAGACTGGAGTGCAGGAGAGGAAAGTGGAATTCCACGTGTAGCGGTGAAATGCGTAGAGATGTGGAGGAACACCAGTGGCGAAGGCGACTTTCTGGCCTGTAACTGACGCTGAGGCGCGAAAGCGTGGGGAGCAAACAGG	Bacteria	Firmicutes	Bacilli	Paenibacillales	Paenibacillaceae	Paenibacillus	NA	737	1	2	6	8	7	9	18	15	14	12	19	22	19	25	30	39	31	21	18	16	18	9	21	23	19	22	19	33	31	38	22	32	23	1	0	12	1	3	0	3
ESV564	TACGTAGGGGGCAAGCGTTGTCCGGAATTATTGGGCGTAAAGCGCGCGCAGGCGGCCTGCTAAGTCTGATGTGAAAGCCCACGGCTCAACCGTGGAGGGCCATTGGAAACTGGTAGGCTTGAGTGCAGGAGAGGAGAGCGGAATTCCCGGTGTAGCGGTGAAATGCGTAGAGATCGGGAGGAACACCTGTGGCGAAGGCGGCTCTCTGGCCTGTAACTGACGCTGAGGCGCGAAAGCGTGGGGAGCAAACAGG	Bacteria	Firmicutes	Bacilli	Paenibacillales	Paenibacillaceae	Ammoniphilus	NA	735	20	11	14	17	9	12	13	6	19	25	26	17	20	26	33	27	33	37	11	14	13	7	14	27	11	10	8	27	27	28	40	35	24	0	1	1	0	0	6	7
ESV565	TACGTAGGGGGCAAGCGTTGTCCGGAATTATTGGGCGTAAAGGGCGCGCAGGCGGCCTCTTAAGTCAGTTGTGAAAGGTCCCGGCTCAACCGGGGAGTTGCAGCTGAAACTGGGGGGCTTGAGTGCAGGAGAGGAGAGTGGAATTCTCGGTGTAGCGGTGGAATGCGTAGAGATCGGGAGGAACACCAGTGGCGAAGGCGGCTCTCTGGCCTGTTACTGACGCTGAGGCGCGAAAGCGTGGGGAGCGAACAGG	Bacteria	Firmicutes	Bacilli	Thermoactinomycetales	Thermoactinomycetaceae	NA	NA	735	15	10	0	15	18	13	18	20	15	12	24	13	29	28	36	33	27	21	12	18	13	23	24	17	12	12	10	35	29	32	35	25	16	0	0	0	0	6	6	0
ESV566	TACGTAGGGAGCGAGCGTTGTCCGGATTCATTGGGCGTAAAGAGCTCGTAGGCGGCTTGGTAAGTCGGATGTGAAACCTCCAGGCTCAACCTGGAGTCGCCATCCGATACTGCCATGGCTAGAGTCCGGTAGGGGCCCACGGAACTCCTGGTGTAGCGGTGAAATGCGCAGATATCAGGAAGAACACCGGTGGCGAAGGCGGTGGGCTGGGCCGGCACTGACGCTGAGGAGCGAAAGCGTGGGGAGCGAACAGG	Bacteria	Actinobacteriota	Acidimicrobiia	IMCC26256	NA	NA	NA	734	0	0	0	16	20	21	13	26	19	10	18	0	0	5	0	0	0	4	0	2	2	14	16	0	0	3	7	0	5	5	2	0	0	106	104	40	20	39	6	11
ESV567	TACGGAGGGTGCAAGCGTTATCCGGATTTACTGGGTTTAAAGGGTGTGTAGGCGGGTCTTTAAGTCAGTGGTGAAATCTCCGAGCTCAACTTGGAAACTGCCATTGATACTATTGATCTTGAATTCTGTTGAGGTTGGCGGAATAAGTCATGTAGCGGTGAAATGCATAGATATGACTTAGAACACCGATTGCGAAGGCAGCTAACTAAGCAGATATTGACGCTGAGGCACGAAAGCGTGGGGATCAAACAGG	Bacteria	Bacteroidota	Bacteroidia	Chitinophagales	Chitinophagaceae	Edaphobaculum	NA	733	0	0	0	3	4	8	17	9	8	0	4	0	10	10	2	0	1	5	3	2	6	0	0	0	4	1	3	0	7	6	5	3	2	0	0	0	24	36	33	35
ESV568	AACGTAGGGGGCGAGCGTTGTCCGGAATTACTGGGCGTAAAGGGTGCGTAGGCGGCCGTTTAAGTCCTGTGTGAAAGACCCCGGCTTAACCGGGGGAGGTCATGGGAAACTGGACGGCTTGAGTGCCGGAGAGGGTGGCGGAATTCCCGGTGTAGCGGTGAAATGCGTAGATATCGGGAGGAACACCAGTGGCGAAGGCGGCCACCTGGACGGTAACTGACGCTGAGGCACGACAGCTGGGGGAGCAAACAGG	Bacteria	Firmicutes	Limnochordia	Limnochordales	Limnochordaceae	NA	NA	726	19	14	14	13	8	14	13	0	8	20	11	25	23	14	24	25	32	24	15	11	11	22	16	14	16	13	15	20	23	16	29	25	19	0	1	0	9	5	9	0
ESV569	TACGGAGGGTGCAAGCGTTGTCCGGATTTATTGGGTTTAAAGGGTGCGTAGGCGGCTATTTAAGTCAGTGGTGAAATCCTGCAGCTCAACTGTAGAACAGCCATTGATACTGAATAGCTTGAGTACAGACGAGGTAGGCGGAATTTATGGTGTAGCGGTGAAATGCATAGATACCATAAAGAACCCCTATTGCGAAGGCAGCTTACTAGGCTGTAACTGACGCTGAGGCACGAAAGCGTGGGGATCAAACAGG	Bacteria	Bacteroidota	Bacteroidia	Cytophagales	Cytophagaceae	Sporocytophaga	NA	723	0	0	0	18	4	10	15	14	6	0	1	1	4	11	0	5	4	0	8	8	9	0	1	2	6	4	8	3	5	0	3	0	3	3	0	0	25	34	31	29
ESV570	TACAGAGGGTGCAAGCGTTAATCGGAATTACTGGGCGTAAAGCGCGCGTAGGTGGTTCGTTAAGTTGGATGTGAAAGCCCCGGGCTCAACCTGGGAACTGCATTCAAAACTGACGAGCTAGAGTATGGTAGAGGGTGGTGGAATTTCCTGTGTAGCGGTGAAATGCGTAGATATAGGAAGGAACACCAGTGGCGAAGGCGACCACCTGGACTGATACTGACACTGAGGTGCGAAAGCGTGGGGAGCAAACAGG	Bacteria	Proteobacteria	Gammaproteobacteria	Pseudomonadales	Pseudomonadaceae	Pseudomonas	NA	719	0	0	0	0	0	0	0	0	0	7	3	0	0	0	0	0	5	9	2	3	0	3	14	0	0	0	6	0	0	0	5	0	3	0	3	0	8	13	11	4
ESV571	TACGTAGGTGGCAAGCGTTGTCCGGATTTATTGGGCGTAAAGCGCTCGCAGGCGGTCTTTTAAGTCTGATGTGAAATCTTGCGGCTTAACCGTAAGCGGTCATTGGAAACTGGAGGACTTGAGTGCAGAAGAGGAGAGTGGAATTCCATGTGTAGCGGTGAAATGCGTAGAGATATGGAGGAACACCAGTGGCGAAGGCGACTCTCTGGTCTGTAACTGACGCTGAGGAGCGAAAGCGTGGGTAGCGAACAGG	Bacteria	Firmicutes	Bacilli	Bacillales	Bacillaceae	Oceanobacillus	NA	717	8	7	7	13	11	13	7	12	7	15	24	26	17	29	33	25	29	29	16	20	11	9	19	30	15	11	9	25	34	26	33	26	29	0	0	0	0	3	9	7
ESV572	TACGGAGGGGGCTAGCGTTGTTCGGAATTACTGGGCGTAAAGGGCGCGTAGGCGGCCCGCCAAGTCCGGCGTGAAAGTCCTGGGCTCAACCCGGGGACGGCGCTGGAGACTGGCGGGCTGGAGTCCGGGAGAGGGTGGCGGAATTCCCAGTGTAGAGGTGAAATTCGTAGATATTGGGAAGAACACCGGTGGCGAAGGCGGCCACCTGGCCCGGGACTGACGCTGAGGCGCGAAAGCGTGGGGAGCAAACAGG	Bacteria	Proteobacteria	Alphaproteobacteria	NA	NA	NA	NA	712	14	18	10	18	13	21	27	22	18	27	23	28	18	6	15	23	14	20	17	25	19	12	24	27	9	13	8	4	17	10	42	23	23	0	0	4	0	9	11	6
ESV573	TACGTAGGGGGCGAGCGTTGTCCGGAATTATTGGGCGTAAAGGGCGCGCAGGCGGTTCTTTAAGTCAGGTGTATAAGCCCGGGGCTCAACTCCGGGACGCACCTGAAACTGGGGGACTGGAGTGCAGGAGAGGAGAGCGGAATTCCACGTGTAGCGGTGAAATGCGTAGAGATGTGGAGGAACACCAGTGGCGAAGGCGGCTCTCTGGCCTGTAACTGACGCTGAGGCGCGAAAGCGTGGGGAGCAAACAGG	Bacteria	Firmicutes	Bacilli	Paenibacillales	Paenibacillaceae	Thermobacillus	NA	710	12	0	2	8	13	15	5	23	12	21	27	28	30	16	33	50	29	31	11	14	9	24	10	22	14	9	10	31	31	26	32	26	31	0	0	2	0	0	4	6
ESV574	TACGGAGGATCCAAGCGTTATCCGGAATCATTGGGTTTAAAGGGTCCGTAGGCGGCCTTATAAGTCAGCGGTGAAAGTTTTTGGCTTAACCAAAAAATTGCCATTGATACTGTAGGGCTTGAATGTTTGTGAAGTAACTAGAATATGTAGTGTAGCGGTGAAATGCTTAGATATTACATGGAATACCAATTGCGAAGGCAGGTTACTAACAAACGATTGACGCTGATGGACGAAAGCGTGGGTAGCGAACAGG	Bacteria	Bacteroidota	Bacteroidia	Flavobacteriales	Flavobacteriaceae	Flavobacterium	NA	709	0	0	0	0	0	0	0	0	0	0	3	0	0	0	0	0	0	0	0	0	0	0	0	2	0	0	3	0	0	5	0	1	0	0	2	0	18	9	3	0
ESV575	TACGAAGGGGGCTAGCGTTGTTCGGATTTACTGGGCGTAAAGCGCACGTAGGCGGATCTTTAAGTCAGGGGTGAAATCCCGAGGCTCAACCTCGGAACTGCCTTTGATACTGGGGATCTCGAGTCCGGGAGAGGTGAGTGGAACTGCGAGTGTAGAGGTGAAATTCGTAGATATTCGCAAGAACACCAGTGGCGAAGGCGGCTCACTGGCCCGGTACTGACGCTGAGGTGCGAAAGCGTGGGGAGCAAACAGG	Bacteria	Proteobacteria	Alphaproteobacteria	Rhizobiales	Beijerinckiaceae	Methylocella	NA	706	0	0	0	4	17	9	9	5	4	2	1	0	3	8	2	2	8	4	0	4	0	5	2	3	3	0	0	4	0	3	0	3	3	7	3	0	25	27	20	34
ESV576	TACGTAGGTGGCAAGCGTTATCCGGAATTACTGGGCGTAAAGCGCACGCAGGTGGTTTGCTAAGTTTGACGTGAAAGCGCCTGGCTTAACTGGGCGAGGTCGTTGGAGACTGGCAGACTTGAGGCGATGAGAGGGGTGTAGAATTCCCGGTGTAGTGGTGGAATGCGTAGATATCGGGAGGAATACCAGTGGCGAAAGCGGCACCCTGGCATTGGCCTGACACTCATGTGCGAAAGCGTGGGGAGCAAACGGG	Bacteria	Chloroflexi	Anaerolineae	Caldilineales	Caldilineaceae	NA	NA	705	0	0	0	0	0	0	0	0	1	7	0	4	2	0	3	7	3	2	13	6	14	4	1	0	11	9	1	9	0	9	0	0	2	2	1	0	10	5	4	13
ESV577	TACGGAGGGAGCTAGCGTTGTTCGGAATTACTGGGCGTAAAGCGCACGTAGGCGGCTACTCAAGTCAGGGGTGAAAGCCCGGGGCTCAACCCCGGAACTGCCCTTGAAACTAGGTAGCTAGAATCTTGGAGAGGCGAGTGGAATTCCGAGTGTAGAGGTGAAATTCGTAGATATTCGGAAGAACACCAGTGGCGAAGGCGACTCGCTGGACAAGTATTGACGCTGAGGTGCGAAAGCGTGGGGAGCAAACAGG	Bacteria	Proteobacteria	Alphaproteobacteria	Sphingomonadales	Sphingomonadaceae	Novosphingobium	NA	701	0	0	0	5	0	0	0	0	4	0	4	0	5	4	0	6	0	0	0	0	0	8	5	5	2	0	0	3	0	0	3	0	0	0	2	0	11	16	11	20
ESV578	TACGGAGGATCCAAGCGTTATCCGGATTTATTGGGTTTAAAGGGTGCGTAGGCGGCCTATTAAGTCAGGGGTGAAAGACGGTGGCTCAACCATCGCAGTGCCCTTGATACTGATGGGCTTGATTACACTTGAGGTAGGCGGAATGTGACAAGTAGCGGTGAAATGCATAGATATGTCACAGAACACCAATTGCGAAGGCAGCTTACTAAGGTGTTAATGACGCTGAGGCACGAAAGCGTGGGGATCAAACAGG	Bacteria	Bacteroidota	Bacteroidia	Sphingobacteriales	Sphingobacteriaceae	Pedobacter	luteus	701	0	0	0	0	6	4	0	6	6	0	2	0	5	3	0	0	3	0	0	2	4	0	0	0	0	1	0	0	0	5	0	0	0	0	0	0	30	13	23	18
ESV579	TACGTAGGGGGCAAGCGTTGTCCGGAATTATTGGGCGTAAAGCGCGCGCAGGCGGTCTCCTAAGTCTGATGTGAAAGCCCACGGCTCAACCGTGGAGGGTCATTGGAAACTGGGAGACTTGAGTGTAGGAGAGGAAAGCGGAATTCCACGTGTAGCGGTGAAATGCGTAGAGATGTGGAGGAACACCAGTGGCGAAGGCGGCTTTCTGGCCTATAACTGACGCTGAGGCGCGAAAGCGTGGGGAGCAAACAGG	Bacteria	Firmicutes	Bacilli	Bacillales	Salisediminibacteriaceae	NA	NA	699	15	10	7	9	12	4	10	23	12	15	12	19	25	38	19	50	37	25	16	21	19	10	18	16	19	8	6	15	26	26	32	32	22	0	0	4	4	0	4	5
ESV580	TACGTAGGGCGCAAGCGTTGTCCGGAATTATTGGGCGTAAAGAGCTCGTAGGCGGTTTGTCGCGTCTGCTGTGAAAACTCGAGGCTCAACCTCGGGCTTGCAGTGGGTACGGGCAGACTAGAGTGCGGTAGGGGAGACTGGAATTCCTGGTGTAGCGGTGGAATGCGCAGATATCAGGAGGAACACCGATGGCGAAGGCAGGTCTCTGGGCCGCAACTGACGCTGAGGAGCGAAAGCATGGGGAGCGAACAGG	Bacteria	Actinobacteriota	Actinobacteria	Micrococcales	Cellulomonadaceae	Cellulomonas	NA	697	0	0	0	0	0	5	2	0	4	0	0	0	3	2	0	8	15	14	0	0	0	0	0	0	10	14	20	3	0	0	0	0	0	0	0	0	25	26	30	103
ESV581	TACAGAGGCCTCAAGCGTTGTTCGGAATCACTGGGCGTAAAGGGTGCGTAGGCGGCGCGGAAAGTCAGGGGTGAAATCCCGGAGCTCAACTCCGGAACTGCCCTTGATACTCCCGCGCTTGAGAACTGGAGGGGACATCGGAATTCACGGTGGAGCAGTGAAATGCGTGGATATCGTGAGGAACACTAGTGGCGAAGGCGGATGTCTGGACAGTATCTGACGCTGAGGCACGAAGGCCAGGGGAGCGAACGGG	Bacteria	Verrucomicrobiota	Verrucomicrobiae	Verrucomicrobiales	Verrucomicrobiaceae	NA	NA	696	0	0	0	0	0	0	0	0	0	3	3	3	0	0	14	2	6	0	0	1	3	2	3	6	12	7	3	2	2	0	0	2	0	3	0	0	3	6	22	6
ESV582	TACGTAGGGGGCGAGCGTTGTCCGGAATTATTGGGCGTAAAGCGCGCGCAGGCGGTCTTGTAAGTCCCGTTGTGTAAGACCGGGGCTCAACCCCGGGTTGCAAGGGAAACTGCAGGACTTGAGTGCGGGAGAGGGAAGCGGAATTCCATGTGTAGCGGTGAAATGCGTAGAGATATGGAGGAACACCAGTGGCGAAGGCGGCTTCCTGGTCCGTAACTGACGCTGAGGCGCGAAAGCGTGGGGAGCAAACAGG	Bacteria	Firmicutes	Bacilli	Paenibacillales	Paenibacillaceae	Thermobacillus	NA	695	0	3	7	12	14	8	16	13	11	18	37	19	24	27	23	41	41	22	19	13	18	16	18	21	19	11	15	18	19	32	32	36	25	1	0	1	0	4	0	2
ESV583	CACGTAGGCACCAAGCGTTGTCCGGATTTATTGGGCGTAAAGAGCTCGTAGGCGGTTCGGTAAGTCGGGTGTGAAAACTCTGGGCTCAACCCAGAGCCGCCACCCGATACTGCCGTGACTAGAGTGCGGTAGGGGAGCGGGGAATTCCTGGTGTAGCGGTGAAATGCGCAGATATCAGGAGGAACACCGGTGGCGAAGGCGCCGCTCTGGGCCGTAACTGACGCTGAGGAGCGAAAGCGTGGGGAGCAAACAGG	Bacteria	Actinobacteriota	Acidimicrobiia	Microtrichales	Ilumatobacteraceae	NA	NA	689	8	25	13	23	28	31	10	23	13	12	17	12	7	7	15	30	20	21	20	24	21	16	28	34	13	21	15	10	9	0	6	20	15	2	2	14	2	2	6	7
ESV584	TACGGAGGATCCGAGCGTTATCCGGATTTATTGGGTTTAAAGTGTGCGTAGGCGGCACTTTAAGTCAGGGGTGAAAGACGGCAGCTCAACTGTCGCAGTGCCCTTGATACTGAAGTGCTTGAATGCGGTTGAAGACGGCGGAATGAGACAAGTAGCGGTGAAATGCATAGATATGTCTCAGAACACCGATTGCGAAGGCAGCTGTCTAAGCCGTTATTGACGCTGATGCACGAAAGCGTGGGGATCGAACAGG	Bacteria	Bacteroidota	Bacteroidia	Sphingobacteriales	Sphingobacteriaceae	Sphingobacterium	NA	688	0	0	0	4	3	0	5	7	0	0	0	0	15	4	3	0	0	0	0	3	4	0	0	0	0	0	0	0	0	0	0	0	0	0	0	0	18	19	11	32
ESV585	TACGGAGGGTGCAAGCGTTATCCGGAATCACTGGGTTTAAAGGGTGCGCAGGCGGTCTGATAAGTCAGTCGTGAAATCGCTGGGCTCAACCCATGCAATTGCGATTGATACTGCCAGACTTGAATGGGGTTGAGGCTGGCGGAATGCGGCATGTAGCGGTGAAATGCTTAGATATGCCGCAGAACACCGATTGCGAAGGCAGCCAGCTGGGCCTTTATTGACGCTGAGGCACGAAAGCGTGGGGAGCAAACAGG	Bacteria	Bacteroidota	Bacteroidia	Chitinophagales	Saprospiraceae	NA	NA	686	0	0	0	0	0	0	0	0	0	3	0	1	0	0	4	0	2	6	3	3	3	3	3	4	10	6	3	0	0	6	3	2	0	4	0	0	21	4	8	14
ESV586	TACGTAGGGGGCGAGCGTTGTCCGGAATTACTGGGCGTAAAGGGTGCGTAGGCGGTCTGTTAAGTCAGGTGTGAAATACCACGGCTCAACTGTGGTGTTGCACTTGAAACTGGCAGGCTAGAGTGCAGGAGAGGGAAGCGGAATTCCTAGTGTAGCGGTGAAATGCGTAGATATTAGGAGGAACACCAGTGGCGAAGGCGGCTTCCTGGCCTGTAACTGACGCTGAGGCACGAAAGCGTGGGGAGCAAACAGG	Bacteria	Firmicutes	Clostridia	Caldicoprobacterales	Caldicoprobacteraceae	Caldicoprobacter	NA	683	12	11	20	4	9	13	14	13	12	14	22	26	11	19	31	37	22	28	18	15	12	9	21	19	6	17	12	29	19	19	24	26	23	0	0	0	3	7	0	8
ESV587	TACGAAGGGGGCTAGCGTTGTTCGGATTTACTGGGCGTAAAGCGCACGTAGGCGGATCGTTAAGTCGAGGGTGAAATCCTGGAGCTCAACTCCAGAACTGCCTTCGATACTGGCGATCTTGAGTCCGGAAGAGGTGAGTGGAACTCCTAGTGTAGAGGTGGAATTCGTAGATATTAGGAAGAACACCAGTGGCGAAGGCGGCTCACTGGTCCGGTACTGACGCTGAGGTGCGAAAGCGTGGGGAGCAAACAGG	Bacteria	Proteobacteria	Alphaproteobacteria	Rhizobiales	Devosiaceae	Devosia	NA	683	0	0	0	4	6	0	10	7	12	0	0	0	10	0	0	0	0	0	0	5	0	7	0	0	5	0	7	0	0	5	0	0	0	0	0	3	15	20	23	28
ESV588	TACGTAGGTGGCAAGCGTTGTCCGGAATTATTGGGCGTAAAGCGCGCGCAGGTGGTTCCTTAAGTCTGATGTGAAAGCCCACGGCTCAACCGTGGAGGGTCATTGGAAACTGGGGAACTTGAGTGCAGAAGAGGATAGTGGAATTCCAAGTGTAGCGGTGAAATGCGTAGAGATTTGGAGGAACACCAGTGGCGAAGGCGACTATCTGGTCTGTAACTGACACTGAGGCGCGAAAGCGTGGGGAGCAAACAGG	Bacteria	Firmicutes	Bacilli	Bacillales	Planococcaceae	Solibacillus	NA	682	0	0	0	6	8	16	12	13	9	13	11	18	21	33	32	51	44	36	6	13	11	12	17	12	14	17	13	26	33	27	28	39	39	0	2	0	6	2	0	2
ESV589	TACGTAGGGAGCAAGCGTTGTCCGGAATCATTGGGCGTAAAGCGCGCGTAGGCGGCCCGGTAAGTCTGTTGTGAAAGTCAACGGCTCAACCGTTGAAAGCCGACGGATACTGCCGGGCTAGAGTCCGGAAGAGGCGAGTGGAATTCCTGGTGTAGCGGTGGAATGCGCAGATATCAGGAGGAACACCGATAGCGAAGGCAGCTCGCTGGGACGGTACTGACGCTGAGGCGCGAAAGCGTGGGGAGCGAACAGG	Bacteria	Actinobacteriota	Thermoleophilia	Solirubrobacterales	67-14	NA	NA	681	14	22	16	6	11	6	13	19	21	15	27	22	13	11	26	23	28	14	16	19	13	14	13	16	16	16	19	22	26	20	32	18	15	3	0	6	0	7	3	4
ESV590	TACGGAGGGTGCGAGCGTTGTCCGGATTTATTGGGTTTAAAGGGTGCGTAGGTGGCTTTATAAGTCAGTGGTGAAATACGGTTGCTCAACAATCGAGGTGCCATTGATACTGTGAAGCTTGAAATAATTGGAGGCTGCCGGAATGGATGGTGTAGCGGTGAAATGCATAGATATCATCCAGAACACCGATTGCGAAGGCAGGTGGCTACGATTTGTTTGACACTGAGGCACGAAAGCATGGGGAGCAAACAGG	Bacteria	Bacteroidota	Bacteroidia	Cytophagales	Spirosomaceae	Dyadobacter	NA	678	0	0	0	9	9	4	9	15	22	0	0	0	13	13	0	2	0	2	5	3	4	0	1	0	0	0	0	6	4	4	1	0	0	0	0	0	30	19	20	28
ESV591	TACGAAGGGGGCTAGCGTTGTTCGGAATTACTGGGCGTAAAGCGCACGTAGGCGGACTGGTCAGTTAGGGGTGAAATCCCAGGGCTTAACCCTGGAACTGCCTTTAATACTGCCGGTCTGGAGTTCGAGAGAGGTGAGTGGAATTCCGAGTGTAGAGGTGAAATTCGTAGATATTCGGAGGAACACCAGTGGCGAAGGCGGCTCACTGGCTCGATACTGACGCTGAGGTGCGAAAGCGTGGGGAGCAAACAGG	Bacteria	Proteobacteria	Alphaproteobacteria	Rhizobiales	Rhizobiaceae	Aquamicrobium	NA	676	23	37	34	48	54	69	28	25	19	5	2	0	0	1	0	0	0	0	19	25	23	14	22	19	12	22	34	0	0	0	16	5	0	0	0	18	0	0	0	0
ESV592	TACGTAGGGGGCGAGCGTTGTCCGGAATCACTGGGCGTAAAGGGCGCGTAGGCGGCTGGTTAAGTCTGGTGTCAAAGACCACGGCTCAACCGTGGGGGGGCACTGGAAACTGGCTGGCTTGAGTGCAGGAGAGGGAAGCGGAATTCCCGGTGTAGCGGTGAAATGCGTAGAGATCGGGAGGAACACCAGTGGCGAAGGCGGCTTCCTGGCCTGTAACTGACGCTGAGGCGCGAAAGCGTGGGGAGCGAACAGG	Bacteria	Firmicutes	Bacilli	Caldalkalibacillales	Caldalkalibacillaceae	Caldalkalibacillus	NA	676	15	8	7	9	11	10	13	11	14	12	17	21	22	14	34	27	31	25	12	12	20	16	18	18	10	18	14	17	27	25	34	31	27	1	2	1	0	5	3	0
ESV593	TACGAAGGGGGCTAGCGTTGTTCGGAATCACTGGGCGTAAAGGGCGCGTAGGCGGCTTTGTAAGTCGGGGGTGAAAGCCTGTGGCTCAACCACAGAATTGCCTTCGATACTGCATGGCTTGAGACCGGAAGAGGTAAGTGGAACTGCGAGTGTAGAGGTGAAATTCGTAGATATTCGCAAGAACACCAGTGGCGAAGGCGGCTTACTGGTCCGGATCTGACGCTGAGGCGCGAAAGCGTGGGGAGCAAACAGG	Bacteria	Proteobacteria	Alphaproteobacteria	Rhizobiales	Beijerinckiaceae	Microvirga	NA	675	0	0	0	3	10	3	11	12	8	0	0	2	4	8	0	0	3	0	3	6	0	3	6	0	0	5	7	7	5	0	0	3	1	8	3	0	31	40	38	32
ESV594	AACGTAGGGGGCGAGCGTTGTCCGGAATCACTGGGCGTAAAGGGTGCGTAGGCGGCCGCTTAAGTCCTGTGTGAAAGGCCCCGGCTCAACCGGGGAAGGCCATGGGAAACTGAGCGGCTTGAGTGCTGGAGAGGGTTGCGGAATTCCCGGTGTAGCGGTGAAATGCGTAGATATCGGGAGGAACACCAGTGGCGAAGGCGGCAACCTGGACAGTAACTGACGCTGAGGCACGACAGCTGGGGGAGCAAACAGG	Bacteria	Firmicutes	Limnochordia	Limnochordales	Limnochordaceae	NA	NA	674	6	9	0	13	17	23	10	8	18	16	15	15	14	14	24	20	25	26	24	15	18	29	15	20	14	13	12	14	11	19	28	24	32	2	0	4	4	8	7	4
ESV595	TACGTAGGGTGCGAGCGTTGTCCGGAATTATTGGGCGTAAAGGGCTCGTAGGCGGTTTGTCGCGTCGGGAGTGAAAACCAGGTGCTTAACACCTGGCTTGCTTTCGATACGGGCAGACTAGAGGTATTCAGGGGAGAACGGAATTCCTGGTGTAGCGGTGAAATGCGCAGATATCAGGAGGAACACCGGTGGCGAAGGCGGTTCTCTGGGAATGACCTGACGCTGAGGAGCGAAAGTGTGGGGAGCGAACAGG	Bacteria	Actinobacteriota	Actinobacteria	Propionibacteriales	Nocardioidaceae	Nocardioides	NA	672	0	0	0	9	5	9	11	15	11	0	5	0	9	11	3	5	7	6	6	8	10	5	9	4	14	3	6	18	2	3	5	6	5	6	5	0	19	17	17	21
ESV596	TACGAAGGGGGCTAGCGTTGCTCGGATTTACTGGGCGTAAAGGGCGCGTAGGCGGACAGTTAAGTTGGGGGTGAAAGCCCGGGGCTCAACCTCGGAATTGCCTTCAATACTGGCTGTCTTGAGTGTGAGAGAGGTGTGTGGAACTCCGAGTGTAGAGGTGAAATTCGTAGATATTCGGAAGAACACCAGTGGCGAAGGCGACACACTGGCTCACTACTGACGCTGAGGCGCGAAAGCGTGGGGAGCAAACAGG	Bacteria	Proteobacteria	Alphaproteobacteria	Caulobacterales	Caulobacteraceae	NA	NA	668	0	0	0	4	2	8	3	0	8	0	0	0	6	0	0	2	3	0	3	0	3	3	0	0	4	5	0	0	0	9	0	2	0	0	0	0	15	20	14	21
ESV597	TACGAAGGGGGCAAGCGTTGTTCGGAATCACTGGGCGTAAAGGGCGCGTAGGCGGACATTTAAGTCAGGGGTGAAATCCCGGGGCTCAACCCCGGAACTGCCCTTGATACTGGGTGTCTTGAGACCGGAAGAGGTAAGTGGAACTGCGAGTGTAGAGGTGAAATTCGTAGATATTCGCAAGAACACCAGTGGCGAAGGCGGCTTACTGGTCCGGATCTGACGCTGAGGCGCGAAAGCGTGGGGAGCAAACAGG	Bacteria	Proteobacteria	Alphaproteobacteria	Rhizobiales	Beijerinckiaceae	Camelimonas	NA	667	0	1	0	0	0	0	0	0	0	2	4	1	0	0	4	4	4	1	3	7	3	4	5	7	3	7	2	0	0	0	0	1	0	4	0	0	21	6	3	7
ESV598	TACGTAGGGGGCGAGCGTTGTCCGGAATCATTGGGCGTAAAGAGCGTGTAGGCGGACTGGAAGGTCTGGTGTGAAAGCCCGGGGCTCAACCCCGGAGGGTCACTGGAAACCGACAGTCTTGAATCTGGAAGAGGAGAGTGGAATTCCTGGTGTAGCGGTGGAATGCGCAGATATCAGGAGGAACACCAATGGCGAAGGCAGCTCTCTGGTACATGATTGACGCTGAGACGCGAAAGCGTGGGGAGCGAACAGG	Bacteria	Actinobacteriota	Thermoleophilia	Gaiellales	NA	NA	NA	663	0	0	0	6	5	3	7	5	9	2	3	3	18	8	0	1	2	0	11	4	7	6	2	0	2	3	0	12	6	4	5	2	6	0	3	0	16	20	33	23
ESV599	TACGGAGGGGGCTAGCGTTGTTCGGAATTACTGGGCGTAAAGCGCACGTAGGCGGCGATTTAAGTCAGAGGTGAAAGCCCGGGGCTCAACCCCGGAATAGCCTTTGAGACTGGATTGCTAGAATCTTGGAGAGGCGGGTGGAATTCCGAGTGTAGAGGTGAAATTCGTAGATATTCGGAAGAACACCAGTGGCGAAGGCGGCCCGCTGGACAAGTATTGACGCTGAGGTGCGAAAGCGTGGGGAGCAAACAGG	Bacteria	Proteobacteria	Alphaproteobacteria	Sphingomonadales	Sphingomonadaceae	Sphingobium	vulgare	660	0	0	0	7	10	15	13	9	10	0	0	0	10	9	0	6	3	6	0	5	2	2	3	2	2	5	1	1	3	0	0	2	0	0	0	0	24	35	24	24
ESV600	TACGTAGGGGGCGAGCGTTGTCCGGAATTATTGGGCGTAAAGCGCGCGCAGGCGGTCCCTTAAGTCTGATGTGAAAGCCCCGGGCTCAACCTGGGGAGGCCATTGGAAACTGGGGGACTTGAGTGCAGGAGAGGGGAGTGGAATTCCCGGTGTAGCGGTGAAATGCGTAGATATCGGGAGGAACACCAGTGGCGAAGGCGGCTCTCTGGCCTGTAACTGACGCTGAGGCGCGAAAGCGTGGGGAGCAAACAGG	Bacteria	Firmicutes	Bacilli	NA	NA	NA	NA	659	6	1	5	7	7	6	19	11	7	24	18	23	30	16	28	26	34	30	7	9	8	25	20	19	9	9	8	24	23	32	31	34	26	0	0	4	5	6	0	4
ESV601	TACGTAGGGGGCAAGCGTTGTCCGGAATCATTGGGCGTAAAGCGCGTGTAGGCGGCTCGGTAAGTCTGCTGTGAAAGTCCAGGGCTCAACCCTGGAATGCCGGTGGAAACTGTCGAGCTAGAGTACGGAAGAGGCGAGTGGAATTCCTGGTGTAGCGGTGAAATGCGCAGATATCAGGAGGAACACCAATGGCGAAGGCAGCTCGCTGGGACGTTACTGACGCTGAGACGCGAAAGCGTGGGGAGCAAACAGG	Bacteria	Actinobacteriota	Thermoleophilia	Solirubrobacterales	Solirubrobacteraceae	Conexibacter	NA	659	0	0	0	9	14	16	19	20	19	0	13	5	0	0	6	1	4	0	0	1	0	10	12	0	4	5	10	0	0	0	5	3	0	86	79	27	28	20	12	11
ESV602	TACGGAGGGTGCGAGCGTTGTCCGGATTTATTGGGTTTAAAGGGTGCGTAGGTGGCTTTATAAGTCAGTGGTGAAATACAGCCGCTCAACGGTTGAGGTGCCATTGATACTGTAGAGCTTGAAACAATTGGAGGCTGCCGGAATGGATGGTGTAGCGGTGAAATGCATAGATATCATCCAGAACACCGATTGCGAAGGCAGGTGGCTACGTTTGATTTGACACTGAGGCACGAAAGCATGGGGAGCAAACAGG	Bacteria	Bacteroidota	Bacteroidia	Cytophagales	Spirosomaceae	Dyadobacter	NA	658	0	0	0	2	0	0	0	0	0	2	4	0	1	0	2	0	0	0	0	0	3	0	1	0	0	0	2	0	0	2	0	0	1	2	0	0	9	9	9	7
ESV603	TACGTAGGGTGCAGGCGTTAATCGGAATTACTGGGCGTAAAGCGTGCGCAGGCGGTTTGCTAAGAGAGATGTGAAATCCCCGGGCTTAACCTGGGAACTGCGTTTCTAACTGGCAGGCTTGAGTGTGGCAGAGGGGGGTGGAATTCCACGTGTAGCAGTGAAATGCGTAGAGATGTGGAGGAACACCGATGGCGAAGGCAGCCCCCTGGGCTAACACTGACGCTCATGCACGAAAGCGTGGGGAGCAAACAGG	Bacteria	Proteobacteria	Gammaproteobacteria	Burkholderiales	TRA3-20	NA	NA	656	0	0	0	5	5	0	0	8	5	0	0	0	10	4	0	0	3	0	6	0	5	0	0	0	0	0	4	0	0	3	0	4	0	0	0	0	19	9	10	15
ESV604	TACGTAGGGGGCAAGCGTTGTCCGGAATTATTGGGCGTAAAGCGCGCGCAGGCGGCCAATTAAGTCTAGTGTTTAAGCCCGGGGCTCAACCCCGGTTCGCACCGGAAACTGGTTGGCTTGAGTGCAGGAGAGGGAAGCGGAATTCCATGTGTAGCGGTGAAATGCGTAGAGATATGGAGGAACACCAGTGGCGAAGGCGGCTTCCTGGCCTGTAACTGACGCTGAGGCGCGAAAGCGTGGGGAGCAAACAGG	Bacteria	Firmicutes	Bacilli	Paenibacillales	Paenibacillaceae	NA	NA	655	3	3	0	9	2	4	9	13	16	21	22	18	27	27	25	33	18	23	10	10	15	14	26	24	5	10	13	37	28	20	37	45	28	0	1	8	1	4	0	4
ESV605	TACGTAGGGGGCAAGCGTTATCCGGATTTACTGGGTGTAAAGGGAGCGTAGGTGGCAAGTCAAGTCAGATGTGAAAGCCCGGGGCTCAACTCCGGGATTGCATTTGAAACTGGTTTGCTAGAGTGCAGGAGAGGTAAGTGGAATTCCTAGTGTAGCGGTGAAATGCGTAGATATTAGGAGGAACACCAGTGGCGAAGGCGGCTTACTGGACTGTAACTGACACTGAGGCTCGAAAGCGTGGGGAGCAAACAGG	Bacteria	Firmicutes	Clostridia	Lachnospirales	Lachnospiraceae	Herbinix	luporum	654	30	14	20	10	4	5	4	12	9	14	20	17	7	7	32	22	24	15	16	17	15	11	10	17	10	15	14	7	17	15	32	29	21	3	1	7	1	5	8	8
ESV606	TACGTAGGGGGCAAGCGTTGTCCGGAATTATTGGGCGTAAAGCGCGCGCAGGCGGTTGGGTAAGTCCGATGTATAACCTTGTGGCTCAACCATAAGTGGCATTGGAAACTGCCGGACTTGAGTGCAGGAGAGGAAAGCGGAATTCCACGTGTAGCGGTGAAATGCGTAGAGATGTGGAGGAACACCAGTGGCGAAGGCGGCTTTCTGGCCTGTAACTGACGCTGAGGCGCGAAAGCGTGGGGAGCAAACAGG	Bacteria	Firmicutes	Bacilli	Paenibacillales	Paenibacillaceae	Xylanibacillus	NA	652	6	1	0	9	6	9	6	14	16	21	22	31	27	9	28	27	40	26	19	16	18	22	24	21	12	6	14	15	31	29	33	27	27	2	0	0	1	2	0	3
ESV607	TACGTAGGGGGCAAGCGTTGTCCGGATTTATTGGGCGTAAAGAGCTCGTAGGCGGCTTGGCAAGTCGGATGTGAAACCTCCAGGCTCAACCTGGAGTCGCCATTCGATACTGCCATGGCTAGAGTTTGGTAGGGGACCACGGAATTCCTGGTGTAGCGGTGAAATGCGCAGATATCAGGAGGAACACCAGCGGCGAAGGCGGTGGTCTGGGCCAATACTGACGCTGAGGAGCGAAAGCGTGGGGAGCGAACAGG	Bacteria	Actinobacteriota	Acidimicrobiia	NA	NA	NA	NA	650	0	0	0	12	19	21	17	15	11	9	20	3	4	6	3	3	0	0	0	7	5	11	11	3	10	0	0	2	0	0	0	2	0	64	66	19	25	21	9	6
ESV608	TACGTAGGGGGCAAGCGTTGTCCGGAATTATTGGGCGTAAAGCGCGCGCAGGCGGTTAATTAAGTTGGGTGTTTAAGCCCGGGGCTCAACCCCGGTTCGCATCCAAAACTGGTTGACTTGAGTGTAGGAGAGGAAAGTGGAATTCCACGTGTAGCGGTGAAATGCGTAGAGATGTGGAGGAACACCAGTGGCGAAGGCGACTTTCTGGCCTATAACTGACGCTGAGGCGCGAAAGCGTGGGGAGCAAACAGG	Bacteria	Firmicutes	Bacilli	Paenibacillales	Paenibacillaceae	Paenibacillus	NA	650	0	0	0	9	0	9	5	8	11	0	6	5	5	7	3	6	8	8	0	4	0	6	4	4	0	0	0	10	4	4	0	0	0	58	44	13	25	29	20	12
ESV609	TACGAAGGGGGCTAGCGTTGTTCGGAATCACTGGGCGTAAAGGGCGCGTAGGCGGCTTTGTAAGTCGGGGGTGAAAGCCTGTGGCTCAACCACAGAATTGCCTTCGATACTGCATGGCTTGAGACCGGAAGAGGTTAGTGGAACTGCGAGTGTAGAGGTGAAATTCGTAGATATTCGCAAGAACACCAGTGGCGAAGGCGGCTGACTGGTCCGGATCTGACGCTGAGGCGCGAAAGCGTGGGGAGCAAACAGG	Bacteria	Proteobacteria	Alphaproteobacteria	Rhizobiales	Beijerinckiaceae	Microvirga	NA	647	0	0	0	4	8	11	14	7	4	0	0	0	8	0	4	0	0	0	4	13	4	0	2	0	5	7	5	0	7	4	0	7	5	0	4	0	11	18	30	21
ESV610	TACGAAGGGGGCTAGCGTTGTTCGGAATTACTGGGCGTAAAGCGCAGGTAGGCGGATATTTAAGTCAGGGGTGAAATCCCAGAGCTCAACTCTGGAACTGCCTTTGATACTGGGTATCTCGAGTATGGAAGAGGTGAGTGGAATTCCGAGTGTAGAGGTGAAATTCGTAGATATTCGGAGGAACACCAGTGGCGAAGGCGGCTCACTGGTCCATTACTGACGCTGAGGTGCGAAAGCGTGGGGAGCAAACAGG	Bacteria	Proteobacteria	Alphaproteobacteria	Rhizobiales	Rhizobiaceae	Allorhizobium-Neorhizobium-Pararhizobium-Rhizobium	NA	644	0	0	0	0	0	0	0	0	0	0	0	0	0	3	0	0	0	0	3	0	0	0	0	6	0	4	0	0	0	4	0	0	0	0	0	0	7	0	0	0
ESV611	TACGAACTGTGCGAACGTTATTCGGAATCACTGGGCTTACAGGGTGCGTAGGCGGCCTTTCAAGTCAGGTGTGAAAGCCCCCGGCTCAACCGGGGAACTGCGCTTGAAACTGAAAGGCTCGAGTCAGCTAGAGGTACACGGAATTTCCAGTGGAGCGGTGAAATGTGTTGATATTGGAAGGAACACCGGAGGCGAAAGCGGTGTACTGGGGCTGGTCTGACGCTGAGGCACGAAAGCCAGGGGAGCGAACGGG	Bacteria	Planctomycetota	Planctomycetes	Planctomycetales	Rubinisphaeraceae	SH-PL14	NA	641	0	0	0	0	0	0	0	0	0	0	1	3	0	0	6	4	5	5	0	3	6	6	0	3	6	0	4	0	2	5	4	2	6	4	0	0	5	0	3	0
ESV612	TACAGAGGGTGCGAGCGTTAATCGGAATTACTGGGCGTAAAGCGCGCGTAGGCGGCTTTGCAAGTCGGGTGTGAAATCCCCAGGCTTAACCTGGGAACTGCATTCGAGACTGCATTGCTAGAGTATGGGAGAGGGAAGTGGAATTTCAGGTGTAGCGGTGAAATGCGTAGATATCTGAAGGAACATCAGTGGCGAAAGCGACTTCCTGGACCAATACTGACGCTCATGTGCGAAAGCGTGGGGAGCAAACAGG	Bacteria	Proteobacteria	Gammaproteobacteria	Steroidobacterales	Steroidobacteraceae	Steroidobacter	NA	639	36	48	45	30	34	38	25	18	20	0	2	3	0	0	0	0	0	0	21	15	10	19	14	12	14	9	13	0	0	0	10	12	2	0	0	99	0	1	1	0
ESV613	TACGGAGGGTGCGAGCGTTAATCGGAATTACTGGGCGTAAAGGGTGCGTAGGTGGTTTGATAAGTTAACTGTGAAAGCCCCGGGCTTAACCTGGGAGGGTCAGTTAAGACTGTTGGACTAGAGTATGGGAGAGGGTAGTGGAATTTCCGGTGTAGCGGTGAAATGCGTAGAGATCGGAAGGAACACCAGTGGCGAAGGCGGCTACCTGGCCTAATACTGACACTGAGGCACGAAAGCGTGGGGAGCAAACAGG	Bacteria	Proteobacteria	Gammaproteobacteria	Legionellales	Legionellaceae	Legionella	quinlivanii	636	0	0	0	7	5	5	2	10	15	5	0	0	3	5	0	0	2	0	3	8	5	4	0	0	0	0	0	3	5	3	4	2	5	1	0	0	11	6	6	6
ESV614	TACGTAGGGGGCAAGCGTTGTCCGGAATTATTGGGCGTAAAGCGCGCGCAGGCGGCTATTTAAGTCTGGTGTTTAAACCTTGGGCTCAACCTGGGGTCGCACTGGAAACTGGATGGCTTGAGTACAGAAGAGGAAAGTGGAATTCCACGTGTAGCGGTGAAATGCGTAGATATGTGGAGGAACACCAGTGGCGAAGGCGACTTTCTGGGCTGTAACTGACGCTGAGGCGCGAAAGCGTGGGGAGCAAACAGG	Bacteria	Firmicutes	Bacilli	Paenibacillales	Paenibacillaceae	Paenibacillus	ihuae	636	0	0	0	4	5	0	5	5	5	8	12	10	0	0	4	0	8	2	0	5	3	12	14	7	5	6	4	2	0	0	1	3	3	30	23	15	38	53	49	19
ESV615	TACGAACTGTGCGAACGTTATTCGGAATCACTGGGCTTACAGGGTGCGTAGGCGGCCTTTCAAGTCAGGTGTGAAAGCCCCCGGCTCAACCGGGGAACTGCGCTTGAAACTGAAAGGCTCGAGTCAGCTAGAGGTACACGGAACTTCCAGTGGAGCGGTGAAATGTGTTGATATTGGAAGGAACACCGGAGGCGAAAGCGGTGTACTGGGGCTGGTCTGACGCTGAGGCACGAAAGCCAGGGGAGCGAACGGG	Bacteria	Planctomycetota	Planctomycetes	Planctomycetales	Rubinisphaeraceae	SH-PL14	NA	636	0	0	0	0	0	0	0	0	0	0	0	3	0	0	0	0	8	0	5	2	0	0	2	7	10	7	4	9	0	0	0	3	0	0	0	0	0	6	9	5
ESV616	TACGTAGGTGGCAAGCGTTGTCCGGATTTATTGGGCGTAAAGCGCGCGCAGGCGGTCTCTTAAGTCTGATGTGAAATCTCGCGGCTCAACCGTGAGCGGTCATTGGAAACTGGGGGACTTGAGTGCAGAAGAGAAGAGCGGAATTCCACGTGTAGCGGTGAAATGCGTAGAGATGTGGAGGAACACCAGTGGCGAAGGCGGCTCTTTGGTCTGTAACTGACGCTGAGGCGCGAAAGCGTGGGGAGCGAACAGG	Bacteria	Firmicutes	Bacilli	Bacillales	Bacillaceae	NA	NA	634	14	9	2	3	8	7	12	17	19	13	24	8	30	23	28	25	28	28	6	12	12	8	16	15	7	11	8	28	36	22	31	23	34	0	2	0	2	2	5	0
ESV617	TACGTAGGATGCAAGCGTTGTCCGGATTTATTGGGCGTAAAGCGAACGTAGGCGGTTTCTTAAGTTTGGTCTTAAAGACTGGGGCTCAACCTCAGGAGTGGACTGAATACTGGGAGACTAGAGGATGTTAGAGGAAAGTGGAATTCCAAGTGTAGCGGTGAAATGCGTAGATATTTGGAGGAACACCAGTGGCGAAAGCGGCTTTCTGGGACATTCCTGACGCTGAGGTTCGAAAGCTCGGGGAGCAAACAGG	Bacteria	Cyanobacteria	Sericytochromatia	NA	NA	NA	NA	634	0	0	0	1	0	1	4	0	0	6	5	3	0	3	3	5	7	3	4	0	1	8	4	5	3	13	3	3	5	2	4	0	2	2	0	0	16	22	16	19
ESV618	TACGTAGGGTGCGAGCGTTGTCCGGATTTATTGGGCGTAAAGAGCTCGTAGGCGGTTTGTCGCGTCGGCCGTGAAAACCTACAGCTTAACTGTGGGCTTGCGGTCGATACGGGCAGACTTGAGTTCGGCAGGGGAGACTGGAATTCCTGGTGTAGCGGTGAAATGCGCAGATATCAGGAGGAACACCGGTGGCGAAGGCGGGTCTCTGGGCCGATACTGACGCTGAGGAGCGAAAGCGTGGGGAGCGAACAGG	Bacteria	Actinobacteriota	Actinobacteria	Pseudonocardiales	Pseudonocardiaceae	Saccharopolyspora	rectivirgula	632	30	36	36	15	38	19	12	22	31	23	43	36	5	8	9	7	9	14	10	12	13	11	17	15	10	10	10	5	3	10	5	9	0	0	4	26	0	6	9	5
ESV619	TACGTAGGGTGCAAGCGTTAATCGGAATTACTGGGCGTAAAGGGTGCGCAGGCGGCTCGGAAAGAAAGATGTGAAATCCCAGGGCTCAACCTTGGAACTGCATTTTTAACTACCGGGCTAGAGTGTGTCAGAGGGAGGTGGAATTCCGCGTGTAGCAGTGAAATGCGTAGATATGCGGAGGAACACCGATGGCGAAGGCAGCCTCCTGGGATAACACTGACGCTCAGGCACGAAAGCGTGGGGAGCAAACAGG	Bacteria	Proteobacteria	Gammaproteobacteria	Burkholderiales	Alcaligenaceae	Verticiella	NA	631	7	17	12	16	21	20	19	27	27	10	20	26	9	9	11	11	10	11	12	12	21	15	13	9	19	19	14	10	12	9	15	13	11	2	5	3	5	12	3	13
ESV620	TACAGGGGATGCAAGTGTTATCCGGAATTATTGGGCGTAAAGCGTCTGCAGGTGGACCTTTAAGTCTTTTGTTAAAGCTCTGGGCTTAACCTAGAATATGCAAAGGAAACTATTGGTCTTGAGTATGGGAGAGGTAAAGGGAATTTCCAGTGGAGCGGTGAAATGCTTAGATATTGGAAAGAACACCAACGGCGAAGGCACTTTACTGGACCAGCACTGACACTGAGAGACGAAAGCTAGGGGAGCAAACGGG	Bacteria	Cyanobacteria	Cyanobacteriia	Chloroplast	NA	NA	NA	627	0	0	0	0	0	0	0	0	0	1	2	3	0	0	6	2	0	0	0	4	3	9	3	5	11	7	0	2	0	3	0	2	0	6	4	0	0	3	8	6
ESV621	TACGTAGGTGGCAAGCGTTGTCCGGAATTATTGGGCGTAAAGCGCGCGCAGGTGGTTCCTTAAGTCTGATGTGAAAGCCCCCGGCTCAACCGGGGAGGGTCATTGGAAACTGGGGAACTTGAGTGCAGAAGAGGATAGTGGAATTCCAAGTGTAGCGGTGAAATGCGTAGAGATTTGGAGGAACACCAGTGGCGAAGGCGACTGTCTGGTCTGTAACTGACACTGAGGCGCGAAAGCGTGGGGAGCAAACAGG	Bacteria	Firmicutes	Bacilli	Bacillales	Planococcaceae	Solibacillus	NA	624	12	14	13	8	12	13	16	9	13	14	24	21	24	19	11	33	24	30	8	16	13	17	25	18	10	9	6	9	24	23	27	39	30	0	0	20	0	0	3	3
ESV622	TACGTAGGTGGCAAGCGTTGTCCGGATTTACTGGGCGTAAAGCGAGCGCAGGCGGACCGTTAAGTAGGAAGTGAAAGGTCGGAGCTCAACTCCAACATTGCTTCCTATACTGGCGGTCTTGAGTCTTGGAGGGGAAAGCGGAACGACACGTGTAGCGGTGAAATGCGTTGATATGTGTCGGAACACCAATGGCGAAGGCAGCTTTCTGGACAAGAACTGACGCTCAGGCTCGAAAGCCAAGGTAGCGAACAGG	Bacteria	Abditibacteriota	Abditibacteria	Abditibacteriales	Abditibacteriaceae	Abditibacterium	NA	617	0	0	0	0	0	0	0	0	0	7	5	3	0	0	11	10	4	3	1	2	5	9	9	6	8	10	0	1	0	3	3	1	0	8	2	0	9	5	6	13
ESV623	TACGAGGGGGGCAAGCGTTGTTCGGAATTATTGGGCGTAAAGGGTGCGTAGGCGGTTTGATAAGTCTTGTGTGAAATCTCTGGGCTCAACCCAGAGTCTGCACAGGAAACTGTCGGGCTTGAGTATGGGAGAGGTGAGTGGAATTTCCGGTGTAGCGGTGAAATGCGTAGATATCGGAAGGAACACCTGTGGCGAAAGCGGCTCACTGGACCATTACTGACGCTGATGCACGAAAGCTAGGGGAGCAAACAGG	Bacteria	Acidobacteriota	Acidobacteriae	Acidobacteriales	Acidobacteriaceae (Subgroup 1)	Bryocella	NA	612	0	0	0	10	9	17	21	6	19	9	0	1	5	2	5	7	4	6	0	0	0	13	6	5	6	5	4	3	0	4	0	0	0	31	43	20	24	17	15	14
ESV624	TACGAAGGGGGCTAGCGTTGCTCGGATTTACTGGGCGTAAAGGGCGCGTAGGCGGACAGTTAAGTCGGGGGTGAAAGCCCGGGGCTCAACCTCGGAATTGCCTTCGATACTGGCTGTCTTGAGTACGGGAGAGGTGTGTGGAACTCCGAGTGTAGAGGTGAAATTCGTAGATATTCGGAAGAACACCAGTGGCGAAGGCGACACACTGGCCCGTTACTGACGCTGAGGCGCGAAAGCGTGGGGAGCAAACAGG	Bacteria	Proteobacteria	Alphaproteobacteria	Caulobacterales	Caulobacteraceae	NA	NA	611	0	0	0	10	6	12	9	10	18	0	4	0	15	5	2	0	3	0	7	4	4	3	5	0	3	1	2	0	2	0	4	8	0	3	0	0	20	26	25	23
ESV625	TACAGAGGGTGCGAGCGTTAATCGGAATTACTGGGCGTAAAGCGCGCGTAGGCGGCTTCGCAAGTCGGGTGTGAAATCCCCAGGCTTAACCTGGGAACTGCATTCGAGACTGCGTTGCTAGAGTATGGGAGAGGGAAGTGGAATTTCCGGTGTAGCGGTGAAATGCGTAGATATCGGAAGGAACACCAGTGGCGAAAGCGACTTCCTGGACCAATACTGACGCTCATGTGCGAAAGCGTGGGGAGCAAACAGG	Bacteria	Proteobacteria	Gammaproteobacteria	Steroidobacterales	Steroidobacteraceae	Steroidobacter	NA	609	18	18	39	32	30	30	46	28	31	19	13	19	0	0	0	0	2	1	35	27	15	13	10	11	9	22	14	0	0	0	5	2	0	0	0	20	4	0	7	2
ESV626	TACGTAGGGGGCAAGCGTTGTCCGGAATTATTGGGCGTAAAGCGCGCGCAGGCGGTTCTTTAAGTCTGGTGTATAAGTGCGGGGCTCAACCCCGTGAGGCACTGGAAACTGGGGAACTTGAGTGCAGAAGAGGAGAGCGGAATTCCACGTGTAGCGGTGAAATGCGTAGAGATGTGGAGGAACACCAGTGGCGAAGGCGGCTCTCTGGACTGTAACTGACGCTGAGGCGCGAAAGCGTGGGGAGCAAACAGG	Bacteria	Firmicutes	Bacilli	Paenibacillales	Paenibacillaceae	Cohnella	yongneupensis	608	0	0	0	5	0	0	8	3	6	9	4	8	5	0	4	1	5	0	13	4	6	4	0	6	8	9	3	13	4	14	3	2	3	0	3	0	13	22	15	13
ESV627	GACGAACCGTCCAAACGTTATTCGGAATCACTGGGCTTAAAGGGTGCGCAGGCGGCGCGGCAAGTTGGATGTGAAAGCCCTCGGCTCAACCGAGGAATTGCGTCCAAAACTGCCGTGCTTGAGTGAGGCAGAGGTGAGCGGAACTTAGGGTGGAGCGGTGAAATGCGTTGATATCCTAAGGAACACCGGTGGCGAAAGCGGCTCACTGGGCCTCAACTGACGCTCATGCACGAAAGCTAGGGTAGCGAACGGG	Bacteria	Planctomycetota	Planctomycetes	Pirellulales	Pirellulaceae	NA	NA	606	0	8	0	0	17	12	4	8	0	5	6	27	22	13	28	33	40	52	16	16	8	6	3	12	7	7	11	35	47	34	34	28	23	0	0	3	0	0	3	0
ESV628	TACGTAGGTGGCGAGCGTTATCCGGAATTACTGGGCGTAAAGCGCACGCAGGCGGTCTTTCAAGTTCGACGTGAAAGCTCTCGGCTTAACTGGGAGAGGTCGTTGAAAACTGGGAGGCTTGAGGCAATGAGAGGGGTGTAGAATTCCCGGTGTAGTGGTGGAATGCGTAGATATCGGGAGGAATACCAGTGGCGAAAGCGGCACCCTAGCGTTGACCTGACGCTCATGTGCGAAAGCGTGGGGAGCGAACGGG	Bacteria	Chloroflexi	Anaerolineae	Caldilineales	Caldilineaceae	NA	NA	604	16	14	12	46	76	53	30	23	38	0	2	6	0	0	0	0	0	0	20	25	17	11	25	18	19	17	21	0	0	0	7	9	9	0	0	8	0	0	0	0
ESV629	TACGTAGGGGGCAAGCGTTGTCCGGAATCATTGGGCGTAAAGGGCGCGTAGGCGGATATTTAAGTCTGATGTGAAAACCTAGGGCTCAACCCTGGGACTGCATCGGAAACTGGATATCTTGAGGACAGGAGAGGAAAGTGGAATTCCACGTGTAGCGGTGAAATGCGTAGATATGTGGAGGAACACCAGTGGCGAAGGCGACTTTCTGGACTGTAACTGACGCTGAGGCGCGAAAGCGTGGGGAGCAAACAGG	Bacteria	Firmicutes	Desulfitobacteriia	Desulfitobacteriales	Desulfitobacteriaceae	Desulfitobacterium	NA	602	3	6	3	4	11	5	10	12	14	11	15	22	22	5	22	23	25	18	19	14	12	14	20	13	5	20	12	16	19	31	29	23	20	0	0	6	2	2	4	14
ESV630	TACAGAGGTCTCGAGCGTTAATCGGAATCACTGGGCTTAAAGCGTACGTAGGCGGAGATGCAGGCGTCATGTGAAATCCCTCGGCTCAACCGAGGAACTGCATGGCGAACCGCACCTCTTGAGACAAGTAGGGGCTGTCGGAACGATAGGTGGAGTGGTGAAATGCGTTGATATCTATCGGAACGCCGAAGGTGAAGACAGGCAGCTGGGCTTGTTCTGACGCTGAGGTACGAAAGCGTGGGGAGCGAACGGG	Bacteria	Planctomycetota	Phycisphaerae	Phycisphaerales	Phycisphaeraceae	AKYG587	NA	598	21	27	22	4	4	4	5	13	6	11	13	24	10	19	18	26	25	28	10	16	10	13	11	10	9	17	8	28	17	16	26	30	33	0	0	10	5	5	0	4
ESV631	TACGTAGGTGGCAAGCGTTGTCCGGAATTATTGGGCGTAAAGCGCGCGCAGGCGGCCCTTTAAGTCTGATGTGAAATCTTGCGGCTTAACCGCAAGCGGTCATTGGAAACTGGAGGGCTTGAGTGCAGAAGAGAAGAGTGGAATTCCATGTGTAGCGGTGAAATGCGTAGAGATATGGAGGAACACCAGTGGCGAAGGCGACTCTTTGGTCTGTTACTGACGCTGAGGCGCGAAAGCGTGGGGAGCAAACAGG	Bacteria	Firmicutes	Bacilli	Bacillales	Bacillaceae	NA	NA	597	7	3	2	5	9	13	6	19	6	18	22	19	20	21	37	28	16	26	10	8	17	17	10	27	6	16	7	16	16	17	29	32	24	1	0	3	4	12	5	6
ESV632	TACGAAGGGTGCAAGCGTTAATCGGAATTACTGGGCGTAAAGGGTGCGTAGGCGGTTCGTTAAGTCTGTTGTGAAATCCCCGGGCTCAACCTGGGAATGGCAATGGATACTGGCGAGCTAGAGTGTGTCAGAGGATGGTGGAATTCCCGGTGTAGCGGTGAAATGCGTAGAGATCGGGAGGAACATCAGTGGCGAAGGCGGCCATCTGGGACAACACTGACGCTGAAGCACGAAAGCGTGGGGAGCAAACAGG	Bacteria	Proteobacteria	Gammaproteobacteria	Xanthomonadales	Rhodanobacteraceae	Rhodanobacter	NA	597	0	0	0	28	32	35	25	23	24	11	15	0	0	0	0	0	0	0	0	0	2	7	12	0	0	0	0	0	0	0	0	0	0	76	123	24	18	26	0	3
ESV633	TACGAAGGGGGCTAGCGTTGCTCGGAATTACTGGGCGTAAAGGGCGCGTAGGCGGATAGTTTAGTCAGAGGTGAAAGCCCAGGGCTCAACCTTGGAATTGCCTTTGATACTGGCTATCTTGAGTTCGGGAGAGGTGAGTGGAATGCCGAGTGTAGAGGTGAAATTCGTAGATATTCGGCGGAACACCAGTGGCGAAGGCGACTCACTGGCCCGATACTGACGCTGAGGCGCGAAAGCGTGGGGAGCAAACAGG	Bacteria	Proteobacteria	Alphaproteobacteria	Caulobacterales	Caulobacteraceae	Phenylobacterium	NA	596	0	0	0	0	7	3	2	0	0	0	0	2	7	0	2	1	0	0	0	6	1	7	4	0	0	0	4	0	0	4	0	0	0	5	0	0	34	41	35	29
ESV634	GACGAGGGGTCCAAGCGTTGTTCGGAATTATTGGGCGTAAAGCGGGTGTAGGTGGCTTTGTAAGTCAGGAGTGAAAGCCCTAGGCTCAACCTAGGAAGTGCTTTTGATACTGCAAAGCTTGAGTGTGGGAGAGGATGCTGGAATTCCAGGTGTAGTGGTGAAATACGTAGATATCTGGAGGAACACCGGTGGCGAAGGCGGGCATCTGGCCCAACACTGACACTCAGACCCGAAAGCATGGGGATCAAACAGG	Bacteria	Bdellovibrionota	Bdellovibrionia	Bdellovibrionales	Bdellovibrionaceae	Bdellovibrio	NA	596	0	0	0	0	0	0	1	0	0	1	0	0	0	1	2	0	0	0	10	12	6	9	0	0	2	2	0	4	0	9	4	8	6	3	0	0	5	0	2	3
ESV635	TACGAAGGGGGCTAGCGTTGTTCGGAATTACTGGGCGTAAAGCGCACGTAGGCGGATATGTAAGTCAGGGGTGAAATCCCGGGGCTCAACCTCGGAACTGCCTTTGATACTGCAAATCTTGAGTCCGGAAGAGGTGAGTGGAATTCCTAGTGTAGAGGTGAAATTCGTAGATATTAGGAAGAACACCAGTGGCGAAGGCGGCTCACTGGTCCGGTACTGACGCTGAGGTGCGAAAGCGTGGGGAGCAAACAGG	Bacteria	Proteobacteria	Alphaproteobacteria	Rhizobiales	Hyphomicrobiaceae	Hyphomicrobium	NA	595	0	0	0	29	0	5	0	5	0	0	0	0	0	0	1	2	2	1	10	3	4	3	0	0	4	0	0	0	2	8	4	0	2	3	2	0	7	6	3	7
ESV636	TACGTAGGTGGCAAGCGTTGTCCGGAATTATTGGGCGTAAAGCGCGCGCAGGCGGTCCCTTAAGTCTGATGTGAAAGCCCCCGGCTTAACCGGGGAGGGTCATTGGAAACTGGGGGACTTGAGTGCAGAAGAGAAGAGCGGAATTCCATGTGTAGCGGTGAAATGCGCAGAGATATGGAGGAACACCAGTGGCGAAGGCGGCTCTTTGGTCTGTAACTGACGCTGAGGCGCGAAAGCGTGGGGAGCAAACAGG	Bacteria	Firmicutes	Bacilli	Bacillales	Bacillaceae	NA	NA	594	5	2	9	4	5	16	11	7	10	17	23	9	30	16	24	46	16	21	18	13	8	15	16	21	6	15	9	29	21	30	32	27	26	1	0	3	2	2	0	6
ESV637	TACGTAGGGGGCAAGCGTTGTCCGGAATTATTGGGCGTAAAGCGCGCGCAGGCGGCCATGTAAGTCTCGTGTTTAATCCCGGAGCTCAACTCCGGTCCGCACGAGAAACTGTGTGGCTTGAGTGCAGAAGAGGAGAGTGGAATTCCACGTGTAGCGGTGAAATGCGTAGAGATGTGGAGGAACACCAGTGGCGAAGGCGACTCTCTGGTCTGTAACTGACGCTGAGGCGCGAAAGCGTGGGTAGCGAACAGG	Bacteria	Firmicutes	Bacilli	Paenibacillales	Paenibacillaceae	NA	NA	591	0	4	0	5	7	8	8	10	17	9	16	12	25	13	23	30	28	29	13	11	7	15	10	25	8	21	22	31	28	35	34	18	16	0	0	2	0	0	0	9
ESV638	TACGTAGGGGGCAAGCGTTGTCCGGAATTATTGGGCGTAAAGCGCGCGCAGGCGGTCATTTAAGTTTGGTGTTTAAGCCCGGGGCTCAACCCCGGATCGCACTGAAAACTGGGTGACTTGAGTGCGGGAGAGGAAAGTGGAATTCCACGTGTAGCGGTGAAATGCGTAGAGATGTGGAGGAACACCAGTGGCGAAGGCGACTTTCTGGACCGTAACTGACGCTGAGGCGCGAAAGCGTGGGGAGCAAACAGG	Bacteria	Firmicutes	Bacilli	Paenibacillales	Paenibacillaceae	Paenibacillus	NA	588	0	0	0	11	14	9	10	8	5	9	6	3	4	8	9	0	5	0	0	0	0	8	6	2	0	3	5	1	5	0	2	0	0	52	36	12	17	18	19	18
ESV639	TACGAAGGGGGCTAGCGTTGCTCGGAATCACTGGGCGTAAAGGGCGCGTAGGCGGACTTTTAAGTCGGGGGTGAAAGCCCAGGGCTCAACCCTGGAATTGCCTTCGATACTGGGAGTCTTGAGTTCGGAAGAGGTTGGTGGAACTGCGAGTGTAGAGGTGAAATTCGTAGATATTCGCAAGAACACCGGTGGCGAAGGCGGCCAACTGGTCCGATACTGACGCTGAGGCGCGAAAGCGTGGGGAGCAAACAGG	Bacteria	Proteobacteria	Alphaproteobacteria	Rhizobiales	Beijerinckiaceae	Bosea	NA	583	0	0	0	0	0	5	3	5	3	5	0	0	4	4	0	6	0	3	3	4	4	1	2	4	5	4	0	6	0	6	1	0	2	4	0	0	11	22	8	23
ESV640	TACGTAGGTGGCAAGCGTTGTCCGGATTTATTGGGTTTAAAGGGTGCGTAGGCGGCCCCATAAGTCAGTGCTGAAATACTCTAGCTCAACTAGAGGGGTGGCATTGATACTGCGGGGCTTGAGTGGAGTCGAGGTAGGCGGAATTGACGGTGTAGCGGTGAAATGCTTAGATATCGTCAAGAACACCGATAGTGTAGACAGCTTACTAGGCTTCAACTGACGCTGAGGCACGAAAGTGTGGGGATCAAACAGG	Bacteria	Bacteroidota	Bacteroidia	Cytophagales	Microscillaceae	Ohtaekwangia	NA	581	0	0	0	12	5	9	9	4	16	0	0	0	20	9	0	0	0	3	12	15	15	0	0	0	0	2	2	4	0	1	10	9	8	0	0	0	12	10	17	10
ESV641	TACGTAGGTGGCAAGCGTTGTCCGGATTTATTGGGCGTAAAGGGCGCGCAGGCGGTCTCTTAAGTCTGATGTGAAATCTTGCGGCTCAACCGCAAGCGGTCATTGGAAACTGGGAGACTTGAGTGCAGAAGAGGAGAGTGGAATTCCACGTGTAGCGGTGAAATGCGTAGAGATGTGGAGGAACACCAGTGGCGAAGGCGACTCTCTGGTCTGTAACTGACGCTGAGGCGCGAAAGCGTGGGGAGCAAACAGG	Bacteria	Firmicutes	Bacilli	Bacillales	Bacillaceae	NA	NA	577	5	4	12	4	8	9	10	10	18	10	19	26	13	16	27	20	31	18	15	3	12	11	18	15	5	8	8	27	33	21	36	21	22	4	0	3	3	3	4	3
ESV642	TACGTAGGGTGCGAGCGTTGTCCGGAATTATTGGGCGTAAAGAGCTCGTAGGCGGTCTGTCGCGTCTGCTGTGAAAACCCGAGGCTCAACCTCGGGCCTGCAGTGGGTACGGGCAGACTAGAGTGCGGTAGGGGAGATTGGAACTCCTGGTGTAGCGGTGGAATGCGCAGATATCAGGAAGAACACCGATGGCGAAGGCAGATCTCTGGGCCGTAACTGACGCTGAGGAGCGAAAGCGTGGGGAGCAAACAGG	Bacteria	Actinobacteriota	Actinobacteria	Micrococcales	Microbacteriaceae	NA	NA	576	0	0	0	18	25	12	7	20	19	14	8	0	0	0	0	0	1	2	0	3	2	4	11	2	0	0	1	2	0	1	0	0	0	113	123	46	13	9	2	5
ESV643	GACGAACCGTGCGAATGTTGTTCGGAATCACTGGGCTTAAAGGGCGCGTAGGCGGGCTGTCAAGTCTGGGGTGAAATGCCGCGGCTCAACCGTGGAACTGCCTCAGATACTGACGGCCTCGAGGAAGGTAGGGGCATGCGGAACTGTAGGTGGAGCGGTGAAATGCGTTGATATCTACAGGAACTCCGGTGGCGAAAGCGGCGTGCTGGACCTTTTCTGACGCTGAGGCGCGAAAGCTAGGGGAGCAAACGGG	Bacteria	Planctomycetota	Planctomycetes	Gemmatales	Gemmataceae	Gemmata	NA	576	0	0	0	6	3	0	0	2	6	0	0	0	12	0	1	0	4	4	1	7	5	5	0	4	5	7	0	7	0	7	10	5	7	2	1	0	7	4	3	4
ESV644	TACGTAGGGTGCGAGCGTTGTCCGGAATTATTGGGCGTAAAGAGCTCGTAGGCGGTTTGTCGCGTCTGCCGTGAAAACCGGGGGCTTAACTCTCGGCTTGCGGTGGATACGGGCAGACTAGAGTGCGGTAGGGGAGACTGGAATTCCTGGTGTAGCGGTGAAATGCGCAGATATCAGGAGGAACACCGGTGGCGAAGGCGGGTCTCTGGGCCGCTACTGACGCTGAGGAGCGAAAGCGTGGGGAGCGAACAGG	Bacteria	Actinobacteriota	Actinobacteria	Pseudonocardiales	Pseudonocardiaceae	Thermocrispum	agreste	575	19	5	16	30	42	39	29	33	35	13	21	17	7	2	15	3	9	2	19	15	13	17	9	20	14	14	16	8	9	17	8	13	8	0	0	1	0	0	4	0
ESV645	TACGTAGGGGGCAAGCGTTGTCCGGAATTATTGGGCGTAAAGCGCGCGCAGGCGGTTCTTTAAGTCTTGTGTTTAATGCCGTGGCTCAACCACGGTCCGCATGGGAAACTGGGGAACTGGAGTGCAGGAGAGGAAAGTGGAATTCCACGTGTAGCGGTGAAATGCGTAGAGATGTGGAGGAACACCAGTGGCGAAGGCGACTTTCTGGCCTGTAACTGACGCTGAGGCGCGAAAGCGTGGGGAGCAAACAGG	Bacteria	Firmicutes	Bacilli	Paenibacillales	Paenibacillaceae	NA	NA	575	6	6	0	4	13	8	11	19	16	14	14	18	25	17	31	23	30	22	12	13	11	8	21	10	12	14	16	24	25	25	25	30	20	0	0	0	0	0	2	2
ESV646	TACGAAGGGGGCTAGCGTTGCTCGGAATCACTGGGCGTAAAGGGTGCGTAGGCGGGTCTTTAAGTCAGGGGTGAAATCCTGGAGCTCAACTCCAGAACTGCCTTTGATACTGAAGATCTTGAGTTCGGGAGAGGTGAGTGGAACTGCGAGTGTAGAGGTGAAATTCGTAGATATTCGCAAGAACACCAGTGGCGAAGGCGGCTCACTGGCCCGATACTGACGCTGAGGCACGAAAGCGTGGGGAGCAAACAGG	Bacteria	Proteobacteria	Alphaproteobacteria	Rhizobiales	Xanthobacteraceae	Bradyrhizobium	NA	575	0	0	0	9	6	8	8	9	14	0	0	0	14	6	0	0	0	2	0	7	2	0	0	0	0	3	3	5	0	4	4	2	0	4	0	0	9	20	15	23
ESV647	GACGAACTGCGCAAACGTTATTCGGAATTACTGGGCTTAAAGAGTCCGTAGGCGGCGTGTTAGGTGGGGTGTGAAATCCCTCGGCCCAACCGAGGAATTGCGCTCCAAACCGACACGCTAGAGGAAGGTAGAGGTGAGCGGAACTGATGGTGGAGCGGTGAAATGCGTTGATATCATCAGGAACACCGGAGGCGAAGGCGGCTCACTGGGCCTTTTCTGACGCTGAGGGACGAAAGCTAGGGGAGCGAACGGG	Bacteria	Planctomycetota	Planctomycetes	Pirellulales	Pirellulaceae	Rhodopirellula	NA	572	0	0	2	7	7	7	10	12	21	0	19	23	6	12	26	31	42	33	8	13	11	5	15	17	12	7	5	6	35	37	35	37	20	0	0	0	0	0	7	3
ESV648	CACGTAGGGGGCGAGCGTTGTCCGGAATTACTGGGCGTAAAGCGCGCGTAGGCGGATTATTAAGTCAGATGTGAAAACTCTGGGCTTAACCGAGAGGTTGCATCTGATACTGGTAATCTTGAGTGTAGAAGAGGAGAGTGGAATTCCTAGTGTAGCGGTGAAATGCGTAGATATTAGGAGGAACACCAGTGGCGAAGGCGACTCTCTGGTCTATAACTGACGCTGAGGCGCGAAAGCGTGGGGAGCAAACAGG	Bacteria	Firmicutes	Clostridia	Peptococcales	Peptococcaceae	NA	NA	570	16	6	17	0	14	11	0	8	6	10	11	15	9	10	26	39	30	30	10	12	14	19	24	17	10	10	3	11	16	22	23	27	19	0	0	3	1	4	9	4
ESV649	TACAGAGGGTGCAAGCGTTGTTCGGAATTATTGGGCGTAAAGCGCGTGTAGGCGGCTTGGCAAGTCAGATGTGAAAGCCCTCGGCTTAACCGAGGAAGTGCGTCTGAAACTGCTGAGCTTGAGTCTCGGAGAGGATGGCGGAATTCCGCAAGTAGAGGTGAAATTCGTAGATATGCGGAGGAACACCGGTGGCGAAGGCGGCCATCTGGACGAGTACTGACGCTGAGACGCGAAAGCGTGGGGAGCAAACAGG	Bacteria	Myxococcota	Myxococcia	Myxococcales	Myxococcaceae	P3OB-42	NA	567	0	0	0	6	11	16	17	16	17	0	0	0	19	7	0	2	0	4	1	7	7	1	0	0	4	7	10	8	3	13	0	4	0	0	0	0	17	34	16	31
ESV650	TACGGAGGATGCAAGCGTTATCCGGATTTATTGGGTTTAAAGGGTGCGTAGGCGGGACTGTAAGTCAGGGGTGAAATACTGCAGCTTAACTGTAGCATTGCCTTTGAAACTGCCGTTCTTGAGTACAGTTGAGGTAGGCGGAATGTGGTGTGTAGCGGTGAAATGCATAGATATACCACAGAACTCCGATTGCGAAGGCAGCTTACTAAGCTGTTACTGACGCTGAGGCACGAAAGCGTGGGGATCAAACAGG	Bacteria	Bacteroidota	Bacteroidia	Bacteroidales	Marinilabiliaceae	Ruminofilibacter	NA	565	44	57	62	26	33	26	13	15	8	21	37	38	0	0	0	0	0	0	14	6	10	4	3	5	3	0	0	2	0	0	0	0	0	0	2	67	10	11	9	0
ESV651	TACGTAGGTGGCAAGCGTTGTCCGGATTTATTGGGCGTAAAGGGCTCGCAGGCGGTCTTCTAAGTCTGATGTGAAATCTTGCGGCTTAACCGTAAGCGGTCATTGGAAACTGGGAGACTTGAGTGCAGAAGAGGAGAGTGGAATTCCATGTGTAGCGGTGAAATGCGTAGAGATATGGAGGAACACCAGTGGCGAAGGCGACTCTCTGGTCTGTAACTGACGCTGAGGAGCGAAAGCGTGGGGAGCAAACAGG	Bacteria	Firmicutes	Bacilli	Bacillales	Bacillaceae	Oceanobacillus	NA	564	8	11	12	5	8	4	7	6	8	9	17	15	13	17	16	31	18	29	18	19	9	13	12	15	9	17	14	24	27	19	25	35	19	4	0	0	0	3	2	5
ESV652	TACGAAGGGGGCTAGCGTTGTTCGGATTTACTGGGCGTAAAGCGCACGTAGGCGGATTGTTAAGTCAGGGGTGAAATCCTGGAGCTCAACTCCAGAACTGCCTTTGATACTGGCAATCTAGAGTCCGGAAGAGGTGAGTGGAACTCCTAGTGTAGAGGTGGAATTCGTAGATATTAGGAAGAACACCAGTGGCGAAGGCGGCTCACTGGTCCGGTACTGACGCTGAGGTGCGAAAGCGTGGGGAGCAAACAGG	Bacteria	Proteobacteria	Alphaproteobacteria	Rhizobiales	Devosiaceae	Devosia	geojensis	562	0	0	0	0	0	0	0	0	0	0	3	0	0	3	0	0	0	0	1	0	5	3	0	3	0	4	0	5	0	0	2	0	3	6	0	0	5	5	8	10
ESV653	TACGTAGGTGGCAAGCGTTGTCCGGAATTATTGGGCGTAAAGCGCGCGCAGGCGGTCCTTTAAGTCTGATGTGAAATCTTGCGGCTCAACCGCAAGCGGTCATTGGAAACTGGAGGGCTTGAGTGCAGGAGAGGAGAGTGGAATTCCACGTGTAGCGGTGAAATGCGTAGAGATGTGGAGGAACACCAGTGGCGAAGGCGACTCTCTGGCCTGTAACTGACGCTGAGGCGCGAAAGCGTGGGGAGCGAACAGG	Bacteria	Firmicutes	Bacilli	Bacillales	Bacillaceae	NA	NA	561	9	6	4	12	8	10	12	5	10	10	17	21	16	11	26	16	15	30	11	20	10	17	20	28	13	16	6	19	20	17	19	27	18	1	0	4	0	7	0	0
ESV654	TACAGAGACTGCAAGCGTTATTCGGATTCACTGGGCGTAAAGGGTGCGCAGGCGGCCGTGTGTGTTGGGCGTGAAAGCCCGGGGCTTAACCCCGGAATTGCACCCAAAACTACATGGCTAGAGCATTGGAGAGGGTAGCGGAATTCACGGTGTAGCAGTGAAATGCGTAGATATCGTGAGGAACACCAGAGGCGAAGGCGGCTACCTGGACAATTGCTGACGCTCAGGCACGAAAGCGTGGGGAGCAAAAGGG	Bacteria	Verrucomicrobiota	Verrucomicrobiae	Opitutales	Opitutaceae	Opitutus	NA	560	0	0	0	5	10	5	6	3	17	3	6	2	8	6	8	2	0	2	5	5	3	0	6	7	3	7	2	4	0	0	0	0	0	6	0	0	18	36	31	18
ESV655	TACGTAGGGGGCGAGCGTTGTCCGGAGTTACTGGGCGTAAAGGGTGCGTAGGCGGCCCATTAAGTCAGGTGTGAAAAACCCTGGCTCAACCGGGGTATTGCACTTGAAACTGGTGGGCTTGAGTGCAGGAGAGGGAAGCGGAATTCCTGGTGTAGCGGTGAAATGCGTAGATATCAGGAGGAACACCAGTGGCGAAGGCGGCTTCCTGGCCTGTAACTGACGCTGAGGCACGAGAGCGTGGGGAGCAAACAGG	Bacteria	Firmicutes	Clostridia	Caldicoprobacterales	Caldicoprobacteraceae	Caldicoprobacter	NA	557	18	26	14	0	13	2	2	21	12	7	5	0	0	7	26	23	17	7	17	16	12	15	4	9	13	10	18	21	25	23	32	33	32	0	0	22	4	5	0	4
ESV656	TACGTAGGGGGCGAGCGTTGTCCGGAATCACTGGGCGTAAAGGGTGCGTAGGCGGCTGGCCAAGTCCCTTGTGAAAGGCTCCGGCTTAACCGGAGAAGGGCAGGGGAAACTGGCGGGCTAGAGGGCCGGAGAGGATGGCGGAATTCCCGGTGTAGCGGTGAAATGCGTAGATATCGGGAGGAACACCAGTGGCGAAGGCGGCCATCTGGACGGTACCTGACGCTGAGGCACGAAAGCTGGGGGAGCAAACAGG	Bacteria	Firmicutes	Limnochordia	Limnochordales	Limnochordaceae	NA	NA	554	4	2	5	12	8	15	15	12	14	11	18	10	20	19	22	15	24	21	10	13	7	13	16	20	5	15	11	18	15	19	21	18	16	0	0	0	0	6	5	4
ESV657	TACGGAGGGTGCAAGCGTTATCCGGATTCACTGGGTTTAAAGGGTGCGTAGGCGGACAGGTAAGTCCGTGGTGAAATCTCCGAGCTTAACTCGGAAACTGCCATGGATACTATTTGTCTTGAATACTGTGGAGGTGAGCGGAATATGTCATGTAGCGGTGAAATGCTTAGATATGACATAGAACACCAATTGCGAAGGCAGCTCACTGCGCAGTGATTGACGCTGAGGCACGAAAGCGTGGGGATCAAACAGG	Bacteria	Bacteroidota	Bacteroidia	Chitinophagales	Chitinophagaceae	NA	NA	554	0	0	0	3	3	1	12	4	0	1	1	2	9	0	0	3	3	0	0	4	1	4	4	2	3	1	7	1	4	5	1	2	0	2	0	0	26	44	20	31
ESV658	TACGTAGGGGGCGAGCGTTGTCCGGAATTACTGGGCGTAAAGGGAGCGTAGGCGGCCTGTCGTGTCCTGCGTGAAAGTCGTCGGCTTAACCGACGGAGGTCGCAGGAAACTGGCGGGCTTGAGTGCCGGAGAGGGTGGCGGAATTCCCGGTGTAGCGGTGAAATGCGTAGATATCGGGAGGAACACCAGTGGCGAAGGCGGCCACCTGGACGGCCACTGACGCTGAGGCTCGAAAGCTGGGGGAGCAAACAGG	Bacteria	Firmicutes	Limnochordia	Limnochordales	Limnochordaceae	NA	NA	553	4	7	0	7	7	11	9	10	16	12	16	16	18	3	15	15	25	16	19	9	13	13	7	18	15	13	9	26	19	17	31	18	24	2	0	11	3	2	0	2
ESV659	TACGTAGGGGGCGAGCGTTGTCCGGAATCACTGGGCGTAAAGGGAGTGTAGGCGGCCCTGTAAGTCCTGCGTGAAAGGCGCCGGCTTAACCGGCGAGGGTCGTGGGAAACTGCAGGGCTTGAGTGCCGGAGAGGGTGGCGGAATTCCCGGTGTAGCGGTGAAATGCGTAGATATCGGGAGGAACACCAGTGGCGAAGGCGGCCACCTGGACGGTAACTGACGCTGAGGCTCGAAAGCTGGGGGAGCAAACAGG	Bacteria	Firmicutes	Limnochordia	Limnochordales	Limnochordaceae	NA	NA	552	9	8	14	16	13	24	11	11	9	13	18	14	16	3	25	15	24	15	18	18	2	18	16	10	7	18	14	18	6	15	19	17	8	5	0	0	5	8	5	11
ESV660	TACGTAGGTGGCAAGCGTTGTCCGGAATTATTGGGCGTAAAGCGCGCGCAGGCGGTTTCTTAAGTCTGATGTGAAATCTCGCGGCTCAACCGTGAGCGGTCATTGGAAACTGGGAGACTTGAGTGCAGAAGAGAAGAGCGGAATTCCACGTGTAGCGGTGAAATGCGTAGAGATGTGGAGGAACACCAGTGGCGAAGGCGGCTCTTTGGTCTGTAACTGACGCTGAGGCGCGAAAGCGTGGGGAGCGAACAGG	Bacteria	Firmicutes	Bacilli	Bacillales	Bacillaceae	NA	NA	552	0	4	5	4	6	0	16	17	18	10	12	13	42	16	18	23	25	13	8	0	12	13	14	28	7	9	6	32	40	47	18	26	16	0	0	0	1	0	2	8
ESV661	TACGTAGGGGGCAAGCGTTGTCCGGAATTATTGGGCGTAAAGCGCGCGCAGGCGGTTCGTTAAGTTGGGTGTTTAAGCCCGGGGCTCAACCCCGGTTCGCATCCAAAACTGGCGAACTTGAGTGTAGGAGAGGAAAGTGGAATTCCACGTGTAGCGGTGAAATGCGTAGAGATGTGGAGGAACACCAGTGGCGAAGGCGACTTTCTGGCCTATAACTGACGCTGAGGCGCGAAAGCGTGGGGAGCAAACAGG	Bacteria	Firmicutes	Bacilli	Paenibacillales	Paenibacillaceae	Paenibacillus	NA	551	0	0	0	17	14	8	12	7	12	2	3	5	2	2	5	4	4	1	2	3	8	6	9	1	2	4	3	2	0	2	0	0	1	49	55	31	17	12	15	7
ESV662	TACGAAGGGGGCTAGCGTTGTTCGGAATTACTGGGCGTAAAGCGCATGTAGGCGGATCGCTAAGTCAGGGGTGAAATCCCGAGGCTCAACCTCGGAACTGCCTTTGATACTGGCGATCTTGAGTCCGGGAGAGGTGAGTGGAACTCCGAGTGTAGAGGTGAAATTCGTAGATATTCGGAAGAACACCAGTGGCGAAGGCGGCTCACTGGCCCGGTACTGACGCTGAGATGCGAAAGCGTGGGGAGCAAACAGG	Bacteria	Proteobacteria	Alphaproteobacteria	Rhizobiales	Rhizobiales Incertae Sedis	Bauldia	NA	549	0	0	0	0	3	4	0	2	7	1	0	0	4	6	0	0	0	0	4	10	9	2	0	0	0	6	1	3	0	2	0	7	4	1	0	0	5	6	5	4
ESV663	TACGGAGGGGGCTAGCGTTGTTCGGAATTACTGGGCGTAAAGCGCACGTAGGCGGCGCGAACAGTCAGAGGTGAAAGGCCTGGGCTCAACCTAGGAACTGCCTTTGATACTAGCGTGCTTGAGTCCGGAAGAGGGTGGCGGAATTCCCAGTGTAGAGGTGAAATTCGTAGATATTGGGAAGAACACCGGTGGCGAAGGCGGTCACCTGGTCCGGTACTGACGCTGAGGTGCGAAAGCGTGGGGAGCAAACAGG	Bacteria	Proteobacteria	Alphaproteobacteria	Zavarziniales	NA	NA	NA	549	0	0	0	0	0	0	0	0	0	3	1	0	0	1	2	0	0	0	2	3	2	3	2	1	4	7	0	2	0	0	0	4	0	0	1	0	5	7	3	5
ESV664	TACAGAGGTCCCAAGCGTTGTTCGGATTCACTGGGCGTAAAGGGTGCGTAGGTGGTGGATTAAGTCGGGTGTGAAATCTCCGGGCTCAACCCGGAGGGTGCGCTCGAAACTGATCTGCTTGAGGATGGGAGGGGAGACTGGAATTCTCGGTGGAGCAGTGAAATGCGTAGATATCGAGAGGAACACCGGTGGCGAAGGCGAGTCTCTGGACCATTCCTGACACTGAGGCACGAAAGCCGGGGGAGCAAACAGG	Bacteria	Verrucomicrobiota	Verrucomicrobiae	Pedosphaerales	Pedosphaeraceae	Oikopleura	NA	548	20	22	35	15	12	24	21	26	25	19	9	12	0	2	13	12	9	3	11	20	17	11	13	13	15	16	12	4	6	0	3	9	5	0	2	20	4	4	7	0
ESV665	TACGTAGGGGGCAAGCGTTGTCCGGAATTATTGGGCGTAAAGCGCGCGCAGGCGGTCCTTTAAGTCTGATGTGAAAGCCCACGGCTTAACCGTGGAGGGTCATTGGAAACTGGAGGACTTGAGTGCAGAAGAGGAGAGTGGAATTCCACGTGGAGCGGTGAAATGCGTAGAGATGTGGAGGAACACCAGTGGCGAAGGCGACTCTCTGGTCTGTAACTGACGCTGAGGCGCGAAAGCGTGGGTAGCGAACAGG	Bacteria	Firmicutes	Bacilli	Bacillales	Bacillaceae	Ornithinibacillus	NA	545	0	0	0	6	6	17	9	12	15	19	15	15	34	17	31	32	26	28	0	14	3	11	10	9	7	10	7	38	42	25	19	27	16	0	0	0	2	0	0	0
ESV666	TACGGAGGATCCAAGCGTTATCCGGATTTATTGGGTTTAAAGGGTGCGTAGGCGGCCTATTAAGTCAGGGGTGAAAGACGGTGGCTCAACCATCGCAGTGCCTTTGATACTGATAGGCTTGATTACACTTGAGGTAGGCGGAATGTGACAAGTAGCGGTGAAATGCATAGATATGTCACAGAACACCAATTGCGAAGGCAGCTTACTAAGGTGTTAATGACGCTGAGGCACGAAAGCGTGGGGATCAAACAGG	Bacteria	Bacteroidota	Bacteroidia	Sphingobacteriales	Sphingobacteriaceae	Pedobacter	NA	543	0	0	0	0	0	0	0	0	0	0	0	0	0	0	0	0	0	1	4	4	4	0	0	0	0	2	1	3	0	0	0	0	3	1	0	0	8	5	6	6
ESV667	GACGGAGGGCGCGAGCGTTATTCGTTTTGATTGGGTGTAAAGGGTATGTAGGCGGCCCCTAGTTTTTTGGCTAAAAAAGCGGAGTGTTCCTATGCTATATGGCCTTTGAAAAAGGGGGCTTGTGTTGATGATAGGTCGGGGCAAGTTCTTATGTAGGGGTAGAATCCCACCATATGAGAACGAACGACAGCTGGCGAAGGCGCCCTTCCCGCTTCAACAGACGCTAAGGTACGGAAGCTTAGGTAGCAAACGGG	Bacteria	Proteobacteria	Alphaproteobacteria	Rickettsiales	Mitochondria	NA	NA	542	0	0	0	0	0	0	0	0	0	0	0	0	0	0	0	0	0	0	0	0	0	0	0	0	0	0	0	0	0	0	0	0	0	0	0	0	2	1	0	0
ESV668	GACGAGGGATCCTAGCGTTGTTCGGAATTATTGGGCGTAAAGCGTGTGTAGGCGGCCTAGCAAGTCAGTTGTGAAAGCCCCGGGCTTAACCCGGGAAGTGCTTCTGATACTGCTTGGCTTGAGTACTGGAGAGGATAGTGGAATTCCTGGTGTAGTGGTGAAATACGTAGATATCAGGAGGAACACCGGTGGCGAAGGCGGCTATCTGGCCATGTACTGACGCTGAGACACGAAAGCGTGGGGAGCAAACAGG	Bacteria	Bdellovibrionota	Bdellovibrionia	Bdellovibrionales	Bdellovibrionaceae	Bdellovibrio	NA	540	0	0	0	5	3	8	13	14	3	3	0	0	6	7	5	4	2	3	0	2	9	3	6	1	8	12	9	6	3	0	3	0	0	0	0	0	24	27	23	32
ESV669	TACGTAGGGTGCAAGCGTTAATCGGAATTACTGGGCGTAAAGCGTGCGCAGGCGGTTGTGCAAGACCGATGTGAAATCCCCGGGCTTAACCTGGGAATGGCATTGGTGACTGCACGGCTAGAGTGTGTCAGAGGGGGGTAGAATTCCACGTGTAGCAGTGAAATGCGTAGAGATGTGGAGGAATACCGATGGCGAAGGCAGCCCCCTGGGATAACACTGACGCTCAGGCACGAAAGCGTGGGGAGCAAACAGG	Bacteria	Proteobacteria	Gammaproteobacteria	Burkholderiales	Oxalobacteraceae	Noviherbaspirillum	NA	540	0	0	0	4	4	9	8	8	4	0	3	1	1	1	2	0	0	2	1	0	1	4	2	0	0	2	13	2	1	2	0	0	0	4	2	0	20	21	19	31
ESV670	TACGTAGGGGGCGAGCGTTGTCCGGAATTATTGGGCGTAAAGCGCGCGCAGGCGGTTCTTTAAGTCTTGTGTTTAAGCCCGGGGCTCAACCCCGGTACGCATGGGAAACTGGGGAACTGGAGTGCAGGAGAGGGAAGCGGAATTCCACGTGTAGCGGTGAAATGCGTAGAGATGTGGAGGAACACCAGTGGCGAAGGCGGCTTCCTGGCCTGTAACTGACGCTGAGGCGCGAAAGCGTGGGGAGCAAACAGG	Bacteria	Firmicutes	Bacilli	Paenibacillales	Paenibacillaceae	Thermobacillus	NA	533	16	7	6	18	8	6	12	14	4	9	14	15	18	13	19	36	23	35	6	9	0	14	8	23	9	12	10	11	21	21	18	24	14	0	0	11	2	3	4	0
ESV671	TACGTAGGTGGCAAGCGTTGTCCGGAATTATTGGGCGTAAAGCGCGCGCAGGCGGTCCTTTAAGTCTGATGTGAAAGCCCACGGCTCAACCGTGGAGGGTCATTGGAAACTGGGGGACTTGAGTGCAGAAGAGGAGAGTGGAATTCCACGTGTAGCGGTGAAATGCGTAGAGATGTGGAGGAACACCAGTGGCGAAGGCGACTCTCTGGTCTGTAACTGACGCTGAGGCGCGAAAGCGTGGGGAGCGAACAGG	Bacteria	Firmicutes	Bacilli	Bacillales	Bacillaceae	NA	NA	532	2	0	0	0	11	9	19	26	11	14	25	22	14	11	25	11	8	8	13	9	19	18	11	9	6	0	5	20	37	34	34	19	18	0	0	8	0	0	9	0
ESV672	TACGAACTGTGCGAACGTTATTCGGAATCACTGGGCTTAAAGGGTGCGTAGGCGGTTTGTTAAGTCAGGTGTGAAATCCCCCAGCTCAACTGGGGAACAGCGCTTGAAACTGGCAGACTTGAGTGAGGTAAGGGTGTGTGGAACTTCCAGTGGAGCGGTGAAATGTGTAGATATTGGAAGGAACGCCGGTGGCGAAAGCGACACACTGGGCCTTGTCTGACGCTGAGGCACGAAAGCTAGGGGAGTGAACGGG	Bacteria	Planctomycetota	Planctomycetes	Planctomycetales	Schlesneriaceae	Planctopirus	NA	531	0	0	0	0	0	3	0	0	0	0	1	1	0	0	2	3	6	0	0	0	0	1	3	2	5	8	3	0	0	7	0	0	1	0	0	0	0	3	4	8
ESV673	TACGAAGGGGGCTAGCGTTGTTCGGAATTACTGGGCGTAAAGGGCGCGTAGGCGGATTTGCAAGTTAGGGGTGAAATCCCGGGGCTCAACCCCGGAACTGCCTCTAAAACTGCTAATCTAGAGTTCGGGAGAGGTGAGTGGAATTCCGAGTGTAGAGGTGAAATTCGTAGATATTCGGAGGAACACCAGTGGCGAAGGCGGCTCACTGGCCCGAAGCTGACGCTGAGGCGCGAAAGCGTGGGGAGCAAACAGG	Bacteria	Proteobacteria	Alphaproteobacteria	Rhizobiales	Rhizobiaceae	Chelativorans	NA	530	33	31	39	39	47	73	8	11	19	0	0	3	0	0	0	0	0	0	10	11	14	11	12	14	19	21	15	0	0	0	5	3	2	0	0	24	0	0	0	0
ESV674	TACGGAGGGTGCAAGCGTTGTCCGGATTTATTGGGTTTAAAGGGTGCGTAGGTGGCTTTTTAAGTCAGACCTGAAAGTGGGCCGCTTAACGGCACAGGGTGGTTTGATACTGAAGAGCTTGAAGAGGGTGGAGGCCGCCGGAACGGATCGTGTAGCGGTGAAATGCATAGAGATGATCCAGAACCCCGATTGCGAAGGCAGGCGGCTACGCCCCACTTGACACTGAGGCACGAGAGCATGGGGAGCAAACAGG	Bacteria	Bacteroidota	Bacteroidia	Cytophagales	Spirosomaceae	Larkinella	NA	530	0	0	0	0	0	0	0	0	0	2	0	0	0	0	2	4	0	0	0	5	0	0	0	4	2	0	0	1	0	6	4	2	0	0	0	0	6	4	4	15
ESV675	TACGAAGGGGGCTAGCGTTGCTCGGAATTACTGGGCGTAAAGCGCACGTAGGCGGCGATTCAAGTTAGATGTGAAAGGCCTGGGCTCAACCCGGGAACTGCATTTGATACTGAATTGCTAGAGTCCAAGAGAGGGTAGTGGAATTCCCAGTGTAGAGGTGAAATTCGTAGATATTGGGAAGAACACCAGTGGCGAAGGCGGCTACCTGGCTTGGTACTGACGCTCAGGTGCGAAAGCGTGGGGAGCGAACAGG	Bacteria	Proteobacteria	Alphaproteobacteria	Rhodospirillales	Magnetospiraceae	NA	NA	529	0	0	0	7	1	2	6	1	11	0	0	0	8	5	0	2	0	0	4	6	10	3	3	0	5	0	0	0	0	2	3	0	0	0	0	0	6	12	9	12
ESV676	TACGTAGGATCCAAGCGTTGTCCGGATTTACTGGGTGTAAAGGGTGCGCAGGCGGACTTGTTAGTCAGAGGTGAAATCTCTCAGCTTAACTGAGAAACTGCCTTTGATACTGCAGGTCTTGAATCCGGGAGAGAGTTGTGGAATTCCGAGTGTAGCAGTGAAATGTGTAGATATTCGGAAGAACACCAGTGGCGAAGGCAGCAACTTGGCCCGGTATTGACGCTCAGGCACGAAAGCATGGGGATCAAACAGG	Bacteria	Bacteroidota	Kapabacteria	Kapabacteriales	NA	NA	NA	527	0	0	0	3	1	1	6	1	2	2	3	2	2	4	2	2	8	0	2	4	4	5	0	0	10	4	0	3	6	3	2	0	2	2	0	0	19	12	8	19
ESV677	TACGGAGGATCCAAGCGTTATCCGGATTTATTGGGTTTAAAGGGTGCGTAGGCGGCTTGTTAAGTCAGGGGTGAAAGACGATGGCTCAACCATCGCAGTGCCTTTGATACTGACGAGCTTGAATGTACTTGAGGTAGGCGGAATGTGACAAGTAGCGGTGAAATGCATAGATATGTCACAGAACACCGATTGCGAAGGCAGCTTACTAAAGTATGATTGACGCTGAGGCACGAAAGCGTGGGGATCAAACAGG	Bacteria	Bacteroidota	Bacteroidia	Sphingobacteriales	Sphingobacteriaceae	Pedobacter	bauzanensis	525	0	0	0	0	0	0	0	0	0	1	0	0	0	0	0	1	0	0	0	1	3	1	1	0	2	3	0	0	0	0	3	0	2	0	1	0	5	6	4	5
ESV678	TACGTAGGGGGCAAGCGTTATCCGGATTTACTGGGTGTAAAGGGAGCGTAGGTGGTTCGGTAAGTCAGATGTGAAAGCCCGGGGCTCAACCCCGGGACTGCATTTGAAACTATCGTACTAGAGTGCAGGAGAGGTAAGTGGAATTCCTAGTGTAGCGGTGAAATGCGTAGATATTAGGAGGAACACCAGTGGCGAAGGCGGCTTACTGGACTGTAACTGACACTGAGGCTCGAAAGCGTGGGGAGCAAACAGG	Bacteria	Firmicutes	Clostridia	Lachnospirales	Lachnospiraceae	Mobilitalea	NA	524	0	0	0	0	0	0	0	0	0	0	9	5	0	0	6	3	0	0	0	0	0	7	14	14	0	0	0	0	0	0	0	0	0	8	0	0	12	18	6	9
ESV679	GACGTAGGGGGCAAGCGTTATTCGGAATCATTGGGCGTAAAGCGCTCGTAGGCGGATCGGAAAGTCGGTGAAGAAAGACCTGGGCTCAACTCAGGGAACGGCACCGATACTATCGGTCTTGAGGCAATCAGAGGGTGATGGAATTCCCGGTGTAGCGGTGAAATGCGTAGATATCGGGAGGAACACCAGTGGCGAAGGCGATCACCTGGGGTTGTTCTGACGCTGAGGAGCGAAAGCTAGGGGAGCAAACGGG	Bacteria	WPS-2	NA	NA	NA	NA	NA	521	0	0	0	14	17	15	15	17	13	11	4	0	4	4	4	0	4	0	0	0	0	9	6	4	0	0	0	4	3	4	3	0	0	39	53	20	17	17	6	2
ESV680	TACGTAGGTGGCAAGCGTTGTCCGGAATTATTGGGCGTAAAGCGCGCGCAGGTGGTTCCTTAAGTCTGATGTGAAAGCCCACGGCTCAACCGTGGAGGGTCATTGGAAACTGGGGAACTTGAGTGCAGAAGAGGAAAGTGGAATTCCAAGTGTAGCGGTGAAATGCGTAGAGATTTGGAGGAACACCAGTGGCGAAGGCGACTTTCTGGTCTGTAACTGACACTGAGGCGCGAAAGCGTGGGGAGCAAACAGG	Bacteria	Firmicutes	Bacilli	Bacillales	Planococcaceae	Solibacillus	NA	519	0	3	0	4	11	18	12	7	12	12	19	10	13	7	13	37	25	37	16	16	0	12	11	16	0	15	15	17	25	11	34	37	16	0	0	3	0	0	3	4
ESV681	TACGTAGGGCGCAAGCGTTGTCCGGAATTATTGGGCGTAAAGAGCTCGTAGGTGGTTTGTCGCGTCTGGTGTGAAAACTCAAGGCTCAACCTTGAGCTTGCATCGGGTACGGGCAGACTAGAGTGCGGTAGGGGAGACTGGAATTCCTGGTGTAGCGGTGGAATGCGCAGATATCAGGAGGAACACCGATGGCGAAGGCAGGTCTCTGGGCCGCAACTGACACTGAGGAGCGAAAGCATGGGGAGCGAACAGG	Bacteria	Actinobacteriota	Actinobacteria	Micrococcales	NA	NA	NA	518	0	0	0	0	0	0	0	0	0	4	0	1	0	0	6	4	2	7	2	0	0	5	2	7	2	9	3	0	0	3	0	2	0	4	3	0	4	4	7	5
ESV682	TACGAAGGGGGCTAGCGTTGTTCGGATTTACTGGGCGTAAAGCGCACGTAGGCGGATCGTTAAGTCAGAGGTGAAATCCTGGAGCTCAACTCCAGAACTGCCTTTGATACTGGCGATCTAGAGTCCGGAAGAGGTGAGTGGAACTCCTAGTGTAGAGGTGGAATTCGTAGATATTAGGAAGAACACCAGTGGCGAAGGCGGCTCACTGGTCCGGTACTGACGCTGAGGTGCGAAAGCGTGGGGAGCAAACAGG	Bacteria	Proteobacteria	Alphaproteobacteria	Rhizobiales	Devosiaceae	Devosia	NA	517	0	0	0	0	3	0	0	4	2	0	0	1	0	2	4	4	0	0	2	2	0	2	2	3	2	2	0	4	2	2	0	0	0	0	0	0	2	6	4	19
ESV683	TACGGAGGGTGCAAGCGTTATCCGGATTTACTGGGTTTAAAGGGTGTGTAGGCGGACAATTAAGTCAGCGGTGAAATCTCCGGGCTCAACCCGGAAACTGCCATTGATACTATTTGTCTTGAATATCGTTGAGGTAGGCGGAATATGTCATGTAGCGGTGAAATGCATAGAGATGACATAGAACACCAATTGCGAAGGCAGCTTGCTAAACGATGATTGACGCTGAGGCACGAAAGCGTGGGGATCAAACAGG	Bacteria	Bacteroidota	Bacteroidia	Chitinophagales	Chitinophagaceae	Edaphobaculum	NA	515	0	0	0	0	0	0	0	0	0	0	2	1	0	0	0	0	0	0	5	3	8	3	2	2	0	2	0	1	0	0	3	2	2	4	2	0	13	2	3	3
ESV684	TACGGAGGATCCAAGCGTTATCCGGAATCATTGGGTTTAAAGGGTCCGTAGGCGGTTTGGTAAGTCAGTGGTGAAAGCCCATCGCTCAACGGTGGAACGGCCATTGATACTGCCAGACTTGAATTATTAGGAAGTAACTAGAATATGTAGTGTAGCGGTGAAATGCTTAGAGATTACATGGAATACCAATTGCGAAGGCAGGTTACTACTAATGGATTGACGCTGATGGACGAAAGCGTGGGTAGCGAACAGG	Bacteria	Bacteroidota	Bacteroidia	Flavobacteriales	Flavobacteriaceae	Flavobacterium	saccharophilum	514	0	0	0	0	0	0	0	0	0	0	0	0	0	0	0	1	0	0	0	0	0	2	0	4	0	3	0	0	0	0	0	0	0	0	0	0	13	16	8	2
ESV685	TACGGAGGATCCAAGCGTTATCCGGATTTATTGGGTTTAAAGGGTGCGTAGGCGGCTTATTAAGTCAGGGGTGAAAGACGGTGGCTCAACCATCGCAGTGCCCTTGATACTGATGAGCTTGAATACACTAGAGGTAGGCGGAATGTGACAAGTAGCGGTGAAATGCATAGATATGTCACAGAACACCGATTGCGAAGGCAGCTTACTATGGTGTGATTGACGCTGAGGCACGAAAGCGTGGGGATCAAACAGG	Bacteria	Bacteroidota	Bacteroidia	Sphingobacteriales	Sphingobacteriaceae	Pedobacter	NA	509	0	0	0	0	0	0	0	0	0	0	1	2	0	0	0	0	2	0	0	1	2	3	0	1	2	1	2	0	0	0	3	1	1	1	0	0	11	4	2	8
ESV686	TACGTAGGGTGCGAGCGTTAATCGGAATTACTGGGCGTAAAGCGTGCGCAGGCGGTTTTGTAAGACAGGTGTGAAATCCCCGGGCTTAACCTGGGAACTGCGCTTGTGACTGCAAGACTTGAGTACGGCAGAGGGGGGTAGAATTCCACGTGTAGCAGTGAAATGCGTAGAGATGTGGAGGAATACCGATGGCGAAGGCAGCCCCCTGGGTCGATACTGACGCTCATGCACGAAAGCGTGGGGAGCAAACAGG	Bacteria	Proteobacteria	Gammaproteobacteria	Burkholderiales	Rhodocyclaceae	NA	NA	509	0	0	0	0	0	0	0	0	0	0	0	3	0	0	2	1	0	1	0	2	0	6	2	0	4	0	6	8	0	3	0	0	2	0	0	0	8	0	7	9
ESV687	AACGTAGGGGGCGAGCGTTGTCCGGAATTACTGGGCGTAAAGCGCGCGTAGGCGGCCTCTTAAGTCCGGTGTGAAAGCCCGCGGCTCAACCGCGGGAGGCCACTGGAAACTGGGAGGCTTGAGGGCAGGAGAGGGGAGTGGAATTCCCGGTGTAGCGGTGAAATGCGTAGAGATCGGGAGGAACACCAGTGGCGAAGGCGGCTCCCTGGCCTGTACCTGACGCTGAGGCGCGAAAGCGTGGGGAGCAAACAGG	Bacteria	Firmicutes	Bacilli	Bacillales	Bacillaceae	Calditerricola	satsumensis	506	6	8	2	11	7	16	8	7	14	8	11	15	24	9	23	29	19	21	0	12	10	14	13	20	8	12	5	16	17	20	29	22	14	0	0	0	0	0	11	2
ESV688	TACGTAGGGGGCGAGCGTTGTCCGGAATTACTGGGCGTAAAGCGCGCGCAGGCGGTCCTCTAAGTCTGATGTGAAAGCCCCCGGCTTAACCGGGGAGGGTCATTGGAAACTGGAGGACTTGAGTGCAGGAGAGGAGAGTGGAATTCCCGGTGTAGCGGTGAAATGCGTAGAGATCGGGAGGAACACCAGTGGCGAAGGCGGCTCTCTGGCCTGTAACTGACGCTGAGGCGCGAAAGCGTGGGGAGCAAACAGG	Bacteria	Firmicutes	Bacilli	NA	NA	NA	NA	505	0	2	0	7	5	14	6	8	13	15	12	29	24	21	23	25	16	21	10	0	9	17	0	13	13	12	0	22	19	18	35	30	13	0	0	0	0	6	10	0
ESV689	TACGAAGGGGGCTAGCGTTGTTCGGAATTACTGGGCGTAAAGCGCACGTAGGCGGACTATTAAGTCAGGGGTGAAATCCCGGGGCTCAACCCCGGAACTGCCTTTGATACTGGTAGTCTCGAGTCCGGAAGAGGTGAGTGGAATTCCGAGTGTAGAGGTGAAATTCGTAGATATTCGGAGGAACACCAGTGGCGAAGGCGGCTCACTGGTCCGGTACTGACGCTGAGGTGCGAAAGCGTGGGGAGCAAACAGG	Bacteria	Proteobacteria	Alphaproteobacteria	Rhizobiales	Rhizobiaceae	Pseudaminobacter	NA	505	0	0	0	11	8	4	10	5	13	0	2	0	16	0	4	3	3	3	0	3	5	1	0	0	3	2	0	0	4	0	0	5	0	2	0	0	17	14	10	16
ESV690	TACGGAGGATGCGAGCGTTATCCGGACTTATTGGGTTTAAAGGGTGCGTAGGCGGAATGGTAAGTCAGCGGTGAAATACTACAGCTCAACTGTAGGGATGCCGATGATACTGTCATTCTTGAGTATACTTGAGGCATGCGGAATGAGTAGTGTAGCGGTGAAATGCATAGATATTACTCAGAACACCGATAGCGAAGGCAGCATGCTAAGGTAATACTGACGCTGAGGCACGAAAGCGTGGGTATCAAACAGG	Bacteria	Bacteroidota	Bacteroidia	Bacteroidales	Marinilabiliaceae	Thermophagus	xiamenensis	504	57	81	98	9	13	21	6	10	10	8	6	8	0	0	4	0	1	0	7	11	10	7	3	2	11	7	7	2	0	0	4	4	2	1	0	20	1	5	0	1
ESV691	TACAGAGGGTGCGAGCGTTAATCGGATTTACTGGGCGTAAAGCGTGCGTAGGCGGCTTTTTAAGTCGGATGTGAAATCCCTGAGCTTAACTTAGGAATTGCATTCGATACTGGGAAGCTAGAGTATGGGAGAGGATGGTAGAATTCCAGGTGTAGCGGTGAAATGCGTAGAGATCTGGAGGAATACCGATGGCGAAGGCAGCCATCTGGCCTAATACTGACGCTGAGGTACGAAAGCATGGGGAGCAAACAGG	Bacteria	Proteobacteria	Gammaproteobacteria	Pseudomonadales	Moraxellaceae	Acinetobacter	NA	504	0	0	0	0	0	0	0	0	0	0	2	1	0	0	0	1	3	2	0	1	0	5	0	4	9	9	2	0	0	3	2	0	0	3	1	0	11	8	7	18
ESV692	TACGTAGGGTGCGAGCGTTAATCGGAATTACTGGGCGTAAAGCGTGCGCAGGCGGTTGTGTAAGACAGATGTGAAATCCCCGGGCTTAACCTGGGAACTGCATTTGTGACTGCACGGCTGGAGTGCGGCAGAGGGGGATGGAATTCCGCGTGTAGCAGTGAAATGCGTAGATATGCGGAGGAACACCGATGGCGAAGGCAATCCCCTGGGCCTGCACTGACGCTCATGCACGAAAGCGTGGGGAGCAAACAGG	Bacteria	Proteobacteria	Gammaproteobacteria	Burkholderiales	Comamonadaceae	NA	NA	502	0	0	0	4	5	0	7	0	4	0	0	0	0	0	0	0	0	0	0	0	0	0	0	3	0	0	3	0	0	0	0	0	0	5	5	2	35	33	31	28
ESV693	TACGAAGGGGGCTAGCGTTGCTCGGAATTACTGGGCGTAAAGCGCACGTAGGCGGGTCGGTAAGTCGGGGGTGAAATCCTGGAGCTCAACTCCAGAACTGCCTCCGAAACTGCTGATCTTGAGTTCGGGAGAGGTGAGTGGAACTGCGAGTGTAGAGGTGAAATTCGTAGATATTCGCAAGAACACCAGTGGCGAAGGCGGCTCACTGGCCCGATACTGACGCTGAGGTGCGAAAGCGTGGGGAGCAAACAGG	Bacteria	Proteobacteria	Alphaproteobacteria	Rhizobiales	Xanthobacteraceae	Pseudolabrys	NA	500	0	0	0	18	4	7	8	12	14	0	0	0	15	13	0	3	0	1	0	3	4	2	0	0	0	5	0	7	0	2	0	3	0	0	0	0	14	13	19	24
ESV694	TACGTAGGCAGCGAGCGTTGTTCGGAGTTACTGGGCGTAAAGAGTGCGTAGGCGGTTTTCTAAGTTTGGTGTGAAATCTCCCGGCTTAACCGGGAGGGTGCGCCGAAAACTGGAAGGCTTGAGTATGGGAGAGGTAAGCGGAATTCCTGGTGTAGCGGTGAAATGCGTAGATATCAGGAGGAACACCTGCGGTGTAGACGGCTTACTGGACCATAACTGACGCTGAGGCACGAAAGCGTGGGTAGCAAACAGG	Bacteria	Acidobacteriota	Acidobacteriae	Bryobacterales	Bryobacteraceae	Bryobacter	NA	500	0	0	0	10	5	8	5	4	9	2	0	0	8	9	1	2	0	0	0	6	7	2	1	0	0	1	0	5	3	3	2	2	2	3	0	0	7	6	8	10
ESV695	TACGGAGGGGGCTAGCGTTGTTCGGAATTACTGGGCGTAAAGCGCGCGTAGGCGGCTTGCCAAGTTGGGGGTGAAATCCCGGGGCTTAACCCCGGAATTGCCTTCAAAACTGGCAGGCTTGAGGCCGAGAGAGGTAAGGGGAATTCCTAGTGTAGAGGTGAAATTCGTAGATATTAGGAAGAACACCGGTGGCGAAGGCGCCTTACTGGCTCGGACCTGACGCTGAGGTGCGAAAGCGTGGGGAGCAAACAGG	Bacteria	Proteobacteria	Alphaproteobacteria	NA	NA	NA	NA	498	14	20	27	16	27	23	18	33	28	3	10	5	0	0	0	0	0	0	22	23	14	12	19	15	12	12	16	0	0	0	2	3	4	1	0	17	4	0	0	0
ESV696	TACGTAGGGTGCAAGCATTAATCGGAATTATTGGGCGTAAAGGGCGCGTAGGCGGGGATATAAGTCAGATGTGAAATTCCAAAGCTCAACTTTGGAGCTGCATTTGAAACTATATCTCTTAGAGGATTGGCGGAGAAAGCGGAATTCCACGTGTAGCGGTGAAATGCGTAGATATGTGGAAGAACACCGGTGGCGAAAGCGGCTTTCTAGCTTATACCTGACGCTGAGGCGCGAGAGCAAGGGGAGCAAACAGG	Bacteria	Verrucomicrobiota	Chlamydiae	Chlamydiales	Simkaniaceae	NA	NA	497	0	0	0	0	3	7	9	4	4	0	1	1	2	4	3	1	0	4	3	2	1	1	0	0	6	4	0	8	2	12	0	5	1	3	0	0	11	5	5	11
ESV697	TACGAAGGGGGCTAGCGTTGCTCGGAATCACTGGGCGTAAAGCGCACGTAGGCGGCTTTTTAAGTCAGAGGTGAAATCCTGGAGCTCAACTCCAGAACTGCCTTTGATACTGAAGAGCTTGAGTCCGGGAGAGGTGAGTGGAACTGCGAGTGTAGAGGTGAAATTCGTAGATATTCGCAAGAACACCAGTGGCGAAGGCGGCTCACTGGCCCGGTACTGACGCTGAGGTGCGAAAGCGTGGGGAGCAAACAGG	Bacteria	Proteobacteria	Alphaproteobacteria	Rhizobiales	Xanthobacteraceae	NA	NA	496	0	0	0	3	3	8	15	6	6	4	0	0	0	0	0	0	0	0	0	0	0	15	8	0	2	3	0	2	0	0	0	0	0	35	65	24	16	20	8	10
ESV698	TACGAAGGGGGCTAGCGTTGTTCGGAATCACTGGGCGTAAAGCGCACGTAGGCGGATCTTTAAGTCAGGGGTGAAATCCCGAGGCTCAACCTCGGAACTGCCTTTGATACTGGGGATCTCGAGTCCGGGAGAGGTGAGTGGAACTGCGAGTGTAGAGGTGAAATTCGTAGATATTCGCAAGAACACCAGTGGCGAAGGCGGCTCACTGGCCCGGTACTGACGCTGAGGTGCGAAAGCGTGGGGAGCAAACAGG	Bacteria	Proteobacteria	Alphaproteobacteria	Rhizobiales	Beijerinckiaceae	Methylocella	NA	495	0	0	0	6	0	12	7	6	7	2	3	0	15	9	2	0	2	6	0	6	2	3	2	1	4	3	5	4	0	1	0	2	1	4	0	0	12	16	18	21
ESV699	GACAGAGGGTGCGAACGTTGTTCGGAATTACTGGGCGTAAAGCGCGTGTAGGCGGCTTGGCAAGTCAGGTGTGAAAGCCCTCGGCTCAACCGGGGAAGTGCACTTGAAACTGCCGAGCTGGAGTCCCGGAGAGGATGGTGGAATTCTCGGTGTAGAGGTGAAATTCGTAGATATCGAGAGGAACACCGGTGGCGAAGGCGGCCATCTGGACGGTGACTGACGCTGAGACGCGAAAGCGTGGGGAGCAAACAGG	Bacteria	Myxococcota	Polyangia	Polyangiales	Phaselicystidaceae	Phaselicystis	NA	493	12	4	0	0	7	15	11	11	0	6	11	22	12	11	9	11	9	16	12	14	16	11	8	9	5	11	12	18	15	19	20	25	20	0	0	6	0	4	19	2
ESV700	TACGTAGGGGGCGAGCGTTGTCCGGAATCACTGGGCGTAAAGGGAGTGTAGGCGGCCCTGTAAGTCCTGCGTGAAAGGCGCCGGCTTAACCGGCGAGGGTCGTGGGAAACTGCAGGGCTTGAGTGCCGGAGAGGGTGGCGGAATTCCCGGTGTAGCGGTGAAATGCGTAGATATCGGGAGGAACACCAGTGGCGAAGGCGGCCACCTGGACGGCAACTGACGCTGAGGCTCGAAAGCTGGGGGAGCAAACAGG	Bacteria	Firmicutes	Limnochordia	Limnochordales	Limnochordaceae	NA	NA	493	4	9	6	7	15	12	14	10	11	10	11	13	11	9	24	11	14	24	16	14	14	13	12	10	8	13	7	14	13	15	14	19	13	0	2	0	3	0	3	0
ESV701	TACGTAGGGGGCAAGCGTTGTCCGGATTTACTGGGCGTAAAGAGCGCGTAGGCGGAATGGTAAGCGGGGCCGGAAAGCCCCCGGCTCAACCGGGGAAGGGGCCGCGAACTGCCATTCTTGAGGGGGAGAGGGGAGAGTGGAATTCCTGGTGTAGCGGTGAAATGCGTAGAGATCAGGAGGAACACCCATGGCGAAGGCAACTCTCTGGCTTCACCCTGACGCTGAGGCGCGAAAGCGTGGGGAGCGAACGGG	Bacteria	Armatimonadota	NA	NA	NA	NA	NA	492	0	0	0	6	2	6	6	5	4	4	3	0	4	5	0	3	6	0	5	5	3	0	3	1	4	5	0	7	0	3	1	5	3	0	0	0	3	4	6	5
ESV702	TACGTAGGGGGCAAGCGTTGTCCGGAATTATTGGGCGTAAAGCGCGCGCAGGCGGTCCTTTAAGTCTTGTGTTTAAGACCGGGGCTCAACCCTGGAACGCATGGGAAACTGGGGGACTGGAGTGCAGGAGAGGAAAGCGGAATTCCACGTGTAGCGGTGAAATGCGTAGAGATGTGGAGGAACACCAGTGGCGAAGGCGGCTTTCTGGCCTGTAACTGACGCTGAGGCGCGAAAGCGTGGGGAGCAAACAGG	Bacteria	Firmicutes	Bacilli	Paenibacillales	Paenibacillaceae	NA	NA	491	7	0	0	2	6	0	14	8	13	14	20	17	14	0	21	35	32	30	8	11	9	21	21	20	4	3	2	22	35	13	20	23	11	0	0	0	2	0	0	0
ESV703	TACGTAGGGGGCAAGCGTTGTCCGGATTTATTGGGCGTAAAGCGCGCGCAGGCGGTTGTTTAAGTCGGGTGTCTAAACCTTGGGCTCAACCTGGGGACGCATCCGAAACTGGGCAACTGGAGTGTAGGAGAGGAAAGTGGAATTCCACGTGTAGCGGTGAAATGCGTAGAGATGTGGAGGAACACCAGTGGCGAAGGCGACTTTCTGGCCTATAACTGACGCTGAGGCGCGAAAGCGTGGGGAGCAAACAGG	Bacteria	Firmicutes	Bacilli	Paenibacillales	Paenibacillaceae	Paenibacillus	NA	491	0	0	0	11	14	5	11	20	9	0	0	0	5	14	0	4	6	4	8	4	3	2	0	3	3	7	1	3	10	1	4	3	0	0	0	0	14	18	19	23
ESV704	TACAGAGGTCCCGAGCGTTGTTCGGATTCACTGGGCGTAAAGGGTGCGTAGGCGGTGAGGCAAGTTGCAGGTTAAATCTCAGGGCTCAACCCTGAAAGTGCCTGCAATACTGCTTTGCTAGAGGACTGTAGAGGAGACTGGAATTCACGGTGTAGCAGTGAAATGCGTAGATATCGTGAGGAAGACCAGTGGCGAAGGCGAGTCTCTGGGCAGTTCCTGACGCTGAGGCACGAAGGCTAGGGGAGCAAACGGG	Bacteria	Verrucomicrobiota	Verrucomicrobiae	Chthoniobacterales	Xiphinematobacteraceae	Candidatus Xiphinematobacter	NA	488	4	4	3	7	6	5	8	12	2	7	11	13	10	7	10	11	23	25	16	15	7	9	12	11	8	21	13	18	21	16	22	22	19	0	0	0	0	3	5	8
ESV705	TACGTAGGGGGCAAGCGTTGTCCGGAATTATTGGGCGTAAAGCGCGCGCAGGCGGTCTTTTAAGTCTGGTGTATAAGTGCGGGGCTCAACCCCGTGAGGCACTGGAAACTGGGAGACTTGAGTGCAGAAGAGGAGAGCGGAATTCCACGTGTAGCGGTGAAATGCGTAGAGATGTGGAGGAACACCAGTGGCGAAGGCGGCTCTCTGGACTGTAACTGACGCTGAGGCGCGAAAGCGTGGGGAGCAAACAGG	Bacteria	Firmicutes	Bacilli	Paenibacillales	Paenibacillaceae	Cohnella	panacarvi	488	0	0	0	0	8	16	8	0	0	2	6	3	0	0	10	0	2	2	2	3	3	4	7	3	0	0	3	4	8	7	0	2	0	3	3	5	41	44	35	24
ESV706	TACAGAGAGGGCAAGCGTTGTCCGGAATGACTGGGCGTAAAGCGCGCGCAGGCGGTTTCTTAAGTTGGATGTGAAATCCCCGGGCTCAACCTGGGAACTGCATTCGATACTGGGGAACTAGAGGCCGAGAGAGGAAAGCGGAATGACGAGTGTAGAGGTGAAATTCGTAGATATTCGTCGGAACACCAGAGGCGAAGGCGGCTTTCTGGCTCGGACCTGACGCTCAGGCGCGAAAGCGTGGGGAGCAAACAGG	Bacteria	Proteobacteria	Alphaproteobacteria	Paracaedibacterales	Paracaedibacteraceae	NA	NA	488	0	0	0	0	6	0	4	0	0	7	5	3	0	0	4	7	0	0	1	0	0	5	3	1	3	6	3	2	0	0	0	5	4	1	3	0	11	5	8	8
ESV707	TACGGAGGGAGCTAGCGTTGTTCGGAATTACTGGGCGTAAAGCGCACGTAGGCGGCCATTCAAGTCGGGGGTGAAAGCCCGGGGCTCAACCCCGGAACTGCCCTCGAAACTAGGTGGCTGGAATCTTGGAGAGGCGAGTGGAATTCCGAGTGTAGAGGTGAAATTCGTAGATATTCGGAAGAACACCAGTGGCGAAGGCGACTCGCTGGACAAGTATTGACGCTGAGGTGCGAAAGCGTGGGGAGCAAACAGG	Bacteria	Proteobacteria	Alphaproteobacteria	Sphingomonadales	Sphingomonadaceae	Novosphingobium	NA	486	0	0	0	9	2	9	10	8	7	1	0	0	9	0	0	1	1	1	3	1	1	3	1	1	6	3	2	4	0	3	4	2	0	0	4	0	18	31	19	14
ESV708	TACGTAGGGGGCGAGCGTTGTCCGGAATCACTGGGCGTAAAGGGTGCGTAGGCGGCTGGTCAAGTCCCGTGTGAAAGGCTTCGGCTTAACCGGAGAAGGCCACGGGAAACTGACGGGCTTGAGGGCCGGAGAGGATGGCGGAATTCCCGGTGTAGCGGTGAAATGCGTAGATATCGGGAGGAACACCAGTGGCGAAGGCGGCCATCTGGACGGACCCTGACGCTGAGGCACGAAAGCTGGGGGAGCAAACAGG	Bacteria	Firmicutes	Limnochordia	Limnochordales	Limnochordaceae	NA	NA	485	6	14	15	7	12	13	10	8	13	12	12	14	6	6	10	19	11	23	17	5	17	15	13	19	5	11	4	14	6	18	22	26	15	0	1	0	0	1	6	4
ESV709	TACGGGGGGCGCAAGCGTTGCTCGGAATCACTGGGCGTAAAGCGTCCGCAGGCGGCTTGGTAAGTCGGGTGTGAAAGCCCGGGGCTCAACCCCGGAACTGCATTCGAAACTGCCTCGCTCGAGTACGGGAGAGGATGGCGGAATTCCTGGTGTAGAGGTGAAATTCGTAGATATCAGGAGGAACACCGGTGGCGAAAGCGGCCATCTGGCCCGATACTGACGCTCATGGACGAAAGCGTGGGGAGCAAACAGG	Bacteria	Bdellovibrionota	Bdellovibrionia	Bdellovibrionales	Bdellovibrionaceae	OM27 clade	NA	484	32	28	16	21	28	20	26	26	29	9	13	15	0	2	2	0	0	0	18	15	17	17	9	9	3	13	10	0	0	0	5	6	2	3	1	32	3	2	2	0
ESV710	TACGAAGGGGGCTAGCGTTGTTCGGATTTACTGGGCGTAAAGCGCACGTAGGCGGACTTTTAAGTCAGGGGTGAAATCCCGGGGCTCAACCCCGGAACTGCCTTTGATACTGGAAGTCTTGAGTATGGTAGAGGTGAGTGGAATTCCGAGTGTAGAGGTGAAATTCGTAGATATTCGGAGGAACACCAGTGGCGAAGGCGGCTCACTGGACCATTACTGACGCTGAGGTGCGAAAGCGTGGGGAGCAAACAGG	Bacteria	Proteobacteria	Alphaproteobacteria	Rhizobiales	Rhizobiaceae	Brucella	NA	484	0	0	0	0	0	0	0	0	0	0	0	0	0	0	0	0	4	0	2	2	4	0	0	0	1	1	0	6	0	0	4	3	0	0	3	0	8	2	0	4
ESV711	TACGGAGGGTGCGAGCGTTAATCGGAATTACTGGGCGTAAAGCGCGCGTAGGCGGTTTGATAAGTCGGGTGTGAAAGCCCCGGGCTTAACCTGGGAATTGCATTCGATACTGTCAGGCTAGAGTATGGTAGAGGAAAGCGGAATTCCACATGTAGCGGTGAAATGCGTAGATATGTGGAGGAACACCAGTGGCGAAGGCGGCTTTCTGGACCAGTACTGACGCTGAGGTGCGAAAGCGTGGGGAGCAAACAGG	Bacteria	Proteobacteria	Gammaproteobacteria	Ectothiorhodospirales	Thioalkalispiraceae	NA	NA	483	27	23	21	27	25	35	25	35	32	7	18	14	0	0	0	2	0	0	14	14	23	9	15	16	7	5	7	0	0	0	5	2	6	0	0	21	4	0	0	0
ESV712	TACGAAGGGGGCTAGCGTTGCTCGGAATTACTGGGCGTAAAGGGCGCGTAGGCGGACATTTAAGTCAGAGGTGAAAGCCCAGGGCTCAACCTTGGAACTGCCTTTGATACTGGATGTCTTGAGTTCGGGAGAGGTGAGTGGAATGCCGAGTGTAGAGGTGAAATTCGTAGATATTCGGCGGAACACCAGTGGCGAAGGCGACTCACTGGCCCGATACTGACGCTGAGGCGCGAAAGCGTGGGGAGCAAACAGG	Bacteria	Proteobacteria	Alphaproteobacteria	Caulobacterales	Caulobacteraceae	Phenylobacterium	NA	482	0	0	0	4	0	2	6	0	5	8	0	0	4	0	2	2	1	0	1	3	0	4	1	5	0	0	0	4	3	5	0	0	0	0	1	0	6	15	12	8
ESV713	GACGAAGGGGGCTAGCGTTGTTCGGAATTACTGGGCGTAAAGCGAGTGTAGGTGGTTGTCATAGTCAGGCGTGAAAGCCTCGAGCTCAACTCGAGAAATGCGCTTGATACTGGGCAGCTAGAGGACCGGAGAGGATAGTGGAATTCCCAGTGTAGTGGTGAAATACGTAGAGATTGGGAAGAACACCAGTGGCGAAGGCGGCTATCTGGACGGTTTCTGACACTAAGACTCGAAAGCGTGGGGAGCAAACAGG	Bacteria	Proteobacteria	Alphaproteobacteria	Reyranellales	Reyranellaceae	Reyranella	NA	482	0	0	0	0	0	3	5	4	0	3	2	0	8	0	3	0	1	1	0	3	3	3	3	0	2	0	1	6	0	2	0	4	4	0	0	0	13	7	8	10
ESV714	TACGAAGGGGGCTAGCGTTGCTCGGAATTACTGGGCGTAAAGGGCGCGTAGGCGGACAGTTAAGTCGGGGGTGAAAGCCCGGGGCTCAACCTCGGAATTGCCTTCGATACTGGCTGTCTTGAGTGTGAGAGAGGTGTGTGGAACTCCGAGTGTAGAGGTGAAATTCGTAGATATTCGGAAGAACACCAGTGGCGAAGGCGACACACTGGCTCACTACTGACGCTGAGGCGCGAAAGCGTGGGGAGCAAACAGG	Bacteria	Proteobacteria	Alphaproteobacteria	Caulobacterales	Caulobacteraceae	NA	NA	481	0	0	0	6	0	6	6	11	5	3	0	1	2	6	0	6	0	0	0	4	3	0	2	0	0	0	0	4	2	2	3	0	1	0	2	0	22	29	25	22
ESV715	TACAGAGGGTGCGAGCGTTAATCGGAATAACTGGGCGTAAAGGGTGCGTAGGTGGTTGTTTAAGTGAGCTGTGAAAGCCCTGGGCTTAACCTGGGAACTGCAGCTCATACTGGACAACTTGAGTAGGTGAGAGGTGTGTGGAATTTCCGGTGTAGCGGTGAAATGCGTAGAGATCGGAAAGAACACCAGTGGCGAAGGCGGCACACTGGCACCATACTGACACTGAGGCACGAAAGCGTGGGGAGCAAACAGG	Bacteria	Proteobacteria	Gammaproteobacteria	Diplorickettsiales	Diplorickettsiaceae	NA	NA	481	0	0	0	4	4	6	9	5	9	0	0	0	5	7	0	1	2	4	4	2	2	0	0	0	3	3	7	1	1	5	2	4	3	0	0	0	19	20	21	30
ESV716	TACGAAGGGTGCAAGCGTTGTTCGGAATCATTGGGCGTAAAGCGCGCGCAGGCGGATTGATAAGTCAGGTGTGAAATCTCGGAGCTCAACTCCGAAACTGCGCCTGAAACTATTAGTCTAGAATGTCGGAGGGGGCAGGGGAATTTCACGTGTAGGGGTAAAATCCGTAGAGATGTGAAGGAACACCGGAGGCGAAGGCGCCTGCCTGGACGACTATTGACGCTGAGGCGCGAAAGCGTGGGGAGCAAACAGG	Bacteria	Bdellovibrionota	Bdellovibrionia	Bacteriovoracales	Bacteriovoracaceae	Peredibacter	NA	481	0	0	0	1	2	0	2	0	2	9	2	0	0	0	0	0	2	0	4	2	1	2	1	1	3	4	3	4	0	5	3	2	0	3	1	0	2	14	7	13
ESV717	TACGTAGGGTGCGAGCGTTAATCGGAATTACTGGGCGTAAAGCGTGCGCAGGCGGTCTTGTAAGCCAGATGTGAAATCCCCGGGCTTAACCTGGGAACTGCATTTGGGACTGCAAGGCTGGAGTACGGCAGAGGGAGGTGGAATTCCACGTGTAGCAGTGAAATGCGTAGAGATGTGGAGGAACACCGATGGCGAAGGCAGCCTCCTGGGCTAGTACTGACGCTCATGCACGAAAGCGTGGGGAGCAAACAGG	Bacteria	Proteobacteria	Gammaproteobacteria	Burkholderiales	B1-7BS	NA	NA	479	0	0	0	2	2	0	0	0	1	0	1	0	0	0	4	4	0	1	8	6	7	1	0	3	3	1	0	2	0	3	0	0	0	3	0	0	4	6	3	3
ESV718	TACGAAGGGGGCTAGCGTTGTTCGGAATTACTGGGCGTAAAGCGCACGTAGGCGGATCGGTCAGTTAGGGGTGAAATCCCAGGGCTCAACCCTGGAACTGCCTTTAATACTGCCGGTCTGGAGTTCGAGAGAGGTGAGTGGAATTCCGAGTGTAGAGGTGAAATTCGTAGATATTCGGAGGAACACCAGTGGCGAAGGCGGCTCACTGGCTCGATACTGACGCTGAGGTGCGAAAGCGTGGGGAGCAAACAGG	Bacteria	Proteobacteria	Alphaproteobacteria	Rhizobiales	Rhizobiaceae	Aquamicrobium	NA	476	27	26	41	59	42	74	18	26	25	0	0	0	0	0	0	0	0	0	7	0	0	5	0	0	8	10	6	0	0	0	0	4	4	0	0	61	0	0	0	0
ESV719	TACGTAGGGGGCGAGCGTTGTCCGGAATCACTGGGCGTAAAGGGAGTGTAGGCGGCTCTGTGTGTCCTGCGTGAAAGGCGCCGGCTTAACCGGCGAAGGTCGTGGGAAACTGCAGGGCTTGAGTGCCGGAGAGGGTGGCGGAATTCCCGGTGTAGCGGTGAAATGCGTAGATATCGGGAGGAACACCAGTGGCGAAGGCGGCCACCTGGACGGCAACTGACGCTGAGGCTCGAAAGCTGGGGGAGCAAACAGG	Bacteria	Firmicutes	Limnochordia	Limnochordales	Limnochordaceae	NA	NA	475	7	23	16	29	27	25	11	11	12	16	13	12	11	0	10	0	7	12	13	18	11	22	8	22	10	12	12	5	4	4	15	17	10	3	0	1	2	2	3	0
ESV720	TACGTAGGGGGCAAGCGTTGTCCGGAATTATTGGGCGTAAAGCGCGCGCAGGCGGTTATTTAAGTTTGGTGTTTAAGCCCGGGGCTCAACCCCGGATCGCACTGAAAACTGGATGACTTGAGTGCGGGAGAGGAAAGTGGAATTCCACGTGTAGCGGTGAAATGCGTAGAGATGTGGAGGAACACCAGTGGCGAAGGCGACTTTCTGGACCGTAACTGACGCTGAGGCGCGAAAGCGTGGGGAGCAAACAGG	Bacteria	Firmicutes	Bacilli	Paenibacillales	Paenibacillaceae	Paenibacillus	NA	474	0	0	0	4	0	6	6	3	0	0	0	0	0	0	0	6	3	0	5	9	9	3	0	0	6	0	4	2	0	0	5	6	4	0	0	0	17	23	17	24
ESV721	TACGAAGGGGGCTAGCGTTGTTCGGAATTACTGGGCGTAAAGCGCACGTAGGCGGACTCTTAAGTCAGGGGTGAAATCCCGGGGCTCAACCTCGGAACTGCCTTTGATACTGTGAGTCTCGAGACCGGAAGAGGTGAGTGGAATTCCTAGTGTAGAGGTGAAATTCGTAGATATTAGGAAGAACACCAGTGGCGAAGGCGGCTCACTGGTCCGGTTCTGACGCTGAGGTGCGAAAGCGTGGGGAGCAAACAGG	Bacteria	Proteobacteria	Alphaproteobacteria	Rhizobiales	Hyphomicrobiaceae	Hyphomicrobium	NA	472	0	0	0	3	2	0	4	5	4	2	0	0	0	1	0	4	2	0	4	4	0	0	0	1	6	0	0	2	2	2	0	1	0	0	4	0	10	0	0	11
ESV722	TACGTAGGGTGCAAGCGTTAATCGGAATTACTGGGCGTAAAGCGTGCGCAGGCGGTGATGTAAGACGGATGTGAAATCCCCGGGCTCAACCTGGGAACTGCATTTGTGACTGCATCGCTGGAGTGCGGCAGAGGGGGATGGAATTCCGCGTGTAGCAGTGAAATGCGTAGATATGCGGAGGAACACCGATGGCGAAGGCAATCCCCTGGGCCTGCACTGACGCTCATGCACGAAAGCGTGGGGAGCAAACAGG	Bacteria	Proteobacteria	Gammaproteobacteria	Burkholderiales	Comamonadaceae	Ramlibacter	tataouinensis	471	0	0	0	0	0	5	4	0	5	0	0	5	5	0	0	0	0	3	0	0	0	0	0	3	0	3	0	0	2	0	0	0	0	7	9	3	18	21	29	24
ESV723	TACGTAGGTGGCAAGCGTTGTCCGGAATTATTGGGCGTAAAGGGCTCGCAGGCGGTTTCTTAAGTCTGATGTGAAAGCCCCCGGCTCAACCGGGGAGGGTCATTGGAAACTGGGAAACTTGAGTGCAGAAGAGGAGAGTGGAATTCCACGTGTAGCGGTGAAATGCGTAGAGATGTGGAGGAACACCAGTGGCGAAGGCGACTCTCTGGTCTGTAACTGACGCTGAGGAGCGAAAGCGTGGGGAGCGAACAGG	Bacteria	Firmicutes	Bacilli	Bacillales	Bacillaceae	Bacillus	NA	468	3	3	2	20	31	35	23	16	24	9	10	7	13	10	19	17	21	19	7	6	14	20	9	20	9	11	3	13	10	9	18	8	7	0	0	2	0	4	0	0
ESV724	TACGAAGGGGGCTAGCGTTGCTCGGAATTACTGGGCGTAAAGCGCACGTAGGCGGGTCGATAAGTCGGGGGTGAAATCCTGGAGCTCAACTCCAGAACTGCCTCCGAAACTGTTGATCTTGAGTTCGGGAGAGGTGAGTGGAACTGCGAGTGTAGAGGTGAAATTCGTAGATATTCGCAAGAACACCAGTGGCGAAGGCGGCTCACTGGCCCGATACTGACGCTGAGGTGCGAAAGCGTGGGGAGCAAACAGG	Bacteria	Proteobacteria	Alphaproteobacteria	Rhizobiales	Xanthobacteraceae	Pseudolabrys	NA	467	0	0	0	0	2	0	0	0	0	0	2	3	0	0	4	6	4	0	0	2	2	0	0	0	4	0	0	0	0	2	0	0	0	0	1	0	0	8	0	8
ESV725	TACGAAGGGGGCTAGCGTTGCTCGGAATCACTGGGCGTAAAGGGCGCGTAGGCGGCCAATCAAGTCAGAGGTGAAAGCCCCAGGCTCAACCTGGGAATTGCCTTTGATACTGTTCGGCTCGAGACCGGAAGAGGTAAGTGGAACTGCGAGTGTAGAGGTGAAATTCGTAGATATTCGCAAGAACACCAGTGGCGAAGGCGGCTTACTGGTCCGGTTCTGACGCTGAGGCGCGAAAGCGTGGGGAGCAAACAGG	Bacteria	Proteobacteria	Alphaproteobacteria	Rhizobiales	Beijerinckiaceae	Psychroglaciecola	NA	467	0	0	0	0	1	4	3	3	10	2	0	0	11	5	0	0	1	0	1	6	0	0	0	0	3	2	0	4	2	0	0	3	3	0	1	0	7	4	6	11
ESV726	TACAGAGGGTGCGAGCGTTAATCGGAATTATTGGGCGTAAAGGGCGCGTAGACGGGTGATTAAGCGGATGGTGAAAGGCATGGGCTCAACCTGTGTAAGCCATCTGAACTGGTTACCTAGAGGTCAGGAGAGGGGAGTGGAATTCTCGAAGTAGCGGTGAAATGCGTAGATATCGGGAGGAACACCGGTGGCGAAGGCGACTCTCTGGCCTGAACCTGACGTTGAGGCGCGAAAGCGTGGGGAGCAAACAGG	Bacteria	NA	NA	NA	NA	NA	NA	466	10	7	12	14	6	9	9	11	9	6	10	3	3	6	22	24	21	18	14	10	5	9	5	9	10	12	13	12	13	20	21	30	16	0	0	2	0	0	5	3
ESV727	TACGAAGGGGGCTAGCGTTGCTCGGAATCACTGGGCGTAAAGGGTGCGTAGGCGGGTTTTTAAGTCAGGGGTGAAAGCCTGGAGCTCAACTCCAGAACTGCCCTTGATACTGGGAATCTTGAGTATGGGAGAGGTAAGTGGAACTGCGAGTGTAGAGGTGAAATTCGTAGATATTCGCAAGAACACCAGTGGCGAAGGCGGCTTACTGGCCCATAACTGACGCTGAGGCACGAAAGCGTGGGGAGCAAACAGG	Bacteria	Proteobacteria	Alphaproteobacteria	Rhizobiales	Xanthobacteraceae	Tardiphaga	NA	463	0	0	0	5	6	12	12	9	12	0	0	0	7	10	0	2	2	5	1	2	2	0	0	0	3	6	3	5	0	2	0	2	0	0	0	0	12	22	11	18
ESV728	GACAGAGGGTGCAAACGTTGTTCGGAATTACTGGGCGTAAAGCGCGTGTAGGCGGCCCTGCAAGTCGGGTGTGAAATCCCATGGCTCAACCATGGAAGTGCACTCGAAACTGCAGGGCTAGAGTCCTGGAGAGGAAGGTGGAATGCTTGGTGTAGAGGTGAAATTCGTAGATATCAAGCGGAACACCGGTGGCGAAGGCGGCCTTCTGGACAGTGACTGACGCTGAGACGCGAAAGCGTGGGGAGCAAACAGG	Bacteria	Myxococcota	Polyangia	Polyangiales	BIrii41	NA	NA	462	0	0	0	22	16	12	15	18	35	0	0	0	25	19	0	0	0	0	7	0	2	0	0	0	0	0	2	4	6	4	5	8	3	2	0	0	9	7	9	18
ESV729	GACGAAGGGGGCTAGCGTTGTTCGGAATTACTGGGCGTAAAGCGAGTGTAGGTGGTTGTCATAGTCAGGCGTGAAAGCCTTGAGCTCAACTCAAGAAATGCGCTTGATACTGGGCAGCTAGAGGACCGGAGAGGATAGTGGAATTCCCAGTGTAGTGGTGAAATACGTAGAGATTGGGAAGAACACCAGTGGCGAAGGCGGCTATCTGGACGGTTTCTGACACTAAGACTCGAAAGCGTGGGGAGCAAACAGG	Bacteria	Proteobacteria	Alphaproteobacteria	Reyranellales	Reyranellaceae	Reyranella	terrae	462	0	0	0	2	1	0	0	2	0	0	4	0	0	3	0	4	3	0	1	0	3	2	0	5	3	4	2	0	0	8	3	2	4	0	0	0	8	7	4	8
ESV730	TACGAAGGTCCCGAGCGTTGTTCGGAATCACTGGGCGTAAAGGGAGCGTAGGCGGCGTGGTAAGTCAGATGTGAAATCCCGGGGCTCAACCCCGGAACTGCATCCGATACTGCCGTGCTAGAGGATTGGAGAGGTAGCTGGAATTCTTGGTGTAGCAGTGAAATGCGTGGAGATCAAGAGGAACACTCGTGGCGAAAGCGAGCTACTGGACAATATCTGACGCTGAGGCTCGAAGGCCAGGGTAGCGAAAGGG	Bacteria	Verrucomicrobiota	Verrucomicrobiae	Verrucomicrobiales	Rubritaleaceae	Luteolibacter	gellanilyticus	462	0	0	0	0	0	0	0	0	0	1	0	2	0	0	1	3	0	2	0	0	0	0	1	3	1	2	0	0	0	0	0	0	0	0	0	0	4	3	5	7
ESV731	TACGGAGGGTGCGAGCGTTAATCGGAATTACTGGGCGTAAAGCGCACGCAGGTGGCTATGCAAGTCGGATGTGAAAGCCCCGGGCTTAACCTGGGAACTGCATTCGATACTGCATAGCTAGAGTATGGGAGAGGGAAGTGGAATTCCCGGTGTAGCGGTGAAATGCGTAGATATCGGGAGGAACACCAGTGGCGAAGGCGGCTTCCTGGCCCAATACTGACACTCATGTGCGACAGCGTGGGGAGCAAACAGG	Bacteria	Proteobacteria	Gammaproteobacteria	EPR3968-O8a-Bc78	NA	NA	NA	460	13	24	16	16	22	14	19	25	20	28	23	12	0	2	0	0	1	0	8	17	16	11	11	19	12	14	4	0	0	2	4	2	3	0	2	13	6	5	4	0
ESV732	AACGTAGGGGGCGAGCGTTGTCCGGAATTACTGGGCGTAAAGGGCGTGTAGGCGGCTGGGTAAGTCAGGTGTGAAAACTCTTGGCTCAACCAAGAGACTGCACCTGAAACTGCCTAGCTTGAGGGTAGGAGAGGAAAGTGGAATTCCTAGTGTAGCGGTGAAATGCGTAGATATTAGGAGGAACACCAGTGGCGAAGGCGACTTTCTGGCCTAACCCTGACGCTGAGGCGCGAAAGCGTGGGGAGCAAACAGG	Bacteria	Firmicutes	Moorellia	Desulfitibacterales	Desulfitibacteraceae	Desulfitibacter	NA	458	3	13	4	5	10	13	6	7	7	7	14	13	14	11	16	21	15	20	11	3	11	13	16	13	11	12	8	12	19	9	28	27	6	2	0	5	2	0	6	4
ESV733	TACGGAGGGGGCTAGCGTTGTTCGGAATTACTGGGCGTAAAGCGCACGTAGGCGGACCGGAAAGTCAGAGGTGAAATCCCAGGGCTCAACCTTGGAACTGCCTTTGAAACTATCGGTCTGGAGTTCGAGAGAGGTGAGTGGAATTCCGAGTGTAGAGGTGAAATTCGTAGATATTCGGAGGAACACCAGTGGCGAAGGCGGCTCACTGGCTCGATACTGACGCTGAGGTGCGAAAGCGTGGGGAGCAAACAGG	Bacteria	Proteobacteria	Alphaproteobacteria	Rhodobacterales	Rhodobacteraceae	Paracoccus	NA	458	0	0	0	7	0	0	4	2	1	0	2	2	0	0	1	0	3	0	0	0	3	3	3	6	2	2	3	3	0	4	0	0	0	4	10	0	22	28	22	9
ESV734	TACGTAGGGTCCGAGCGTTGTCCGGAATTATTGGGCGTAAAGGGCTCGTAGGCGGCCTGTCGCGTCGGGAGTGAAAACTCGGGGCTCAACCCCGAGCGTGCTTTCGATACGGGCAGGCTAGAGGTATGCAGGGGAGAATGGAATTCCTGGTGTAGCGGTGGAATGCGCAGATATCAGGAGGAACACCGGTGGCGAAGGCGGTTCTCTGGGCATCACCTGACGCTGAGGAGCGAAAGCATGGGGAGCGAACAGG	Bacteria	Actinobacteriota	Actinobacteria	Propionibacteriales	Nocardioidaceae	Aeromicrobium	NA	456	7	6	9	19	19	28	24	33	27	15	16	17	12	9	10	4	3	9	0	13	16	17	11	8	12	11	8	7	6	11	8	5	13	1	0	2	0	1	0	0
ESV735	GACGAGGGGGCCTAGCGTTGTTCGGAATCATTGGGCGTAAAGCGTGTGTAGGCGGCCATTCAAGTCGGTTGTGAAAGCCCCGGGCTCAACCCGGGAAGTGCTTCCGATACTGTTTGGCTTGAGTACCGGAGAGGGTAGTGGAATTCCTGGTGTAGTGGTGAAATACGTAGATATCAGGAGGAACACCGGTGGCGAAGGCGGCTACCTGGCCGTGTACTGACGCTGAGACACGAAAGCGTGGGGAGCAAACAGG	Bacteria	Bdellovibrionota	Bdellovibrionia	Bdellovibrionales	Bdellovibrionaceae	Bdellovibrio	NA	456	5	4	2	13	9	11	4	3	8	11	16	17	6	9	12	22	20	10	10	12	0	10	7	18	10	12	10	17	17	16	20	14	14	0	2	3	7	0	4	3
ESV736	TACGTAGGGGGCAAGCGTTGTCCGGAATTATTGGGCGTAAAGCGCGCGCAGGCGGCTGTTTAAGTCTGGTGTTTAATCCTGGGGCTCAACTCCGGGTCGCACTGGAAACTGGGCAGCTTGAGTGCAGAAGAGGAGAGTGGAATTCCACGTGTAGCGGTGAAATGCGTAGAGATGTGGAGGAACACCAGTGGCGAAGGCGACTCTCTGGGCTGTAACTGACGCTGAGGCGCGAAAGCGTGGGGAGCAAACAGG	Bacteria	Firmicutes	Bacilli	Paenibacillales	Paenibacillaceae	Paenibacillus	NA	456	0	0	0	5	1	4	6	0	0	0	5	0	0	0	4	5	4	7	0	0	0	2	0	4	5	8	5	0	1	3	1	0	1	6	5	0	15	26	28	35
ESV737	TACGGAGGGTGCAAGCGTTATCCGGATTTACTGGGTTTAAAGGGTGTGTAGGCGGATCTTTAAGTCAGTGGTGAAATCTCCGAGCTTAACTTGGAAACTGCCATTGATACTATTGATCTTGAATTCTGTTGAGGTGGGCGGAATAAGTCATGTAGCGGTGAAATGCATAGATATGACTTAGAACACCAATTGCGAAGGCAGCTCGCTAAGCAGATATTGACGCTGAGGCACGAAAGCGTGGGGATCAAACAGG	Bacteria	Bacteroidota	Bacteroidia	Chitinophagales	Chitinophagaceae	Edaphobaculum	NA	455	0	0	0	4	8	15	11	2	11	0	2	0	6	3	0	2	0	0	0	3	0	0	1	4	0	6	8	1	0	0	0	0	0	0	1	0	28	33	21	25
ESV738	TACGTAGGGTGCAAGCGTTAATCGGAATTACTGGGCGTAAAGCGTGCGCAGGCGGTTGTGCAAGACAGATGTGAAATCCCCGGGCTTAACCTGGGAATGGCATTTGTGACTGCACGGCTAGAGTGTGTCAGAGGGGGGTAGAATTCCACGTGTAGCAGTGAAATGCGTAGATATGTGGAGGAATACCGATGGCGAAGGCAGCCCCCTGGGATAACACTGACGCTCATGCACGAAAGCGTGGGGAGCAAACAGG	Bacteria	Proteobacteria	Gammaproteobacteria	Burkholderiales	Oxalobacteraceae	Noviherbaspirillum	NA	455	0	0	0	0	0	0	0	0	0	4	1	2	0	0	3	0	0	0	0	0	3	3	0	1	7	7	0	0	0	3	0	0	0	5	4	0	12	12	0	4
ESV739	TACGTAGGGTGCAAGCGTTGTTCGGAATCATTGGGCGTAAAGCGCGTGTAGGTGGCTAGTAAAGTCGGGTGTGAAAGCCCTGGGCTCAACCCAGGAAGTGCATTCGAAACTGGCTGGCTAGAAGATGGTAGAGGAAGGTGGAATTCCAAGTGTAGAGGTGAAATTCGTAGATATTTGGAGGAATACCGGCGGCGAAGGCGGCCTTCTGGGCCATTCTTGACACTGAGACGCGAAAGCGTGGGGAGCAAACAGG	Bacteria	Bdellovibrionota	Oligoflexia	0319-6G20	NA	NA	NA	455	0	0	0	0	0	0	0	0	0	0	2	0	0	0	0	3	0	0	11	8	3	4	0	0	5	8	2	0	0	4	3	0	3	2	0	0	5	3	1	5
ESV740	TACGGAGGGTGCAAGCGTTATCCGGAATCACTGGGCGTAAAGGGCGCGTAGGTGGTCTGTTAAGTCTGGCGTTAAAGCCTGGGGCTCAACCCCAGATCAGCGTTGGATACTGGCAGGCTAGACGGTTGGAGAGGCGAGTGGAATTACCAGTGTAGCGGTGGAATGCGTAGATACTGGTAGGAACACCCATTGCGAAGGCAGCTCGCTGGACAACACGTGACACTGAGGCGCGAAAGTGTGGGGAGCAAACCGG	Bacteria	Deinococcota	Deinococci	Deinococcales	Trueperaceae	Truepera	NA	454	24	28	27	17	26	22	25	19	18	3	13	6	0	3	9	5	9	15	13	12	9	9	19	5	12	8	13	4	3	3	10	9	4	0	0	0	4	0	3	2
ESV741	GACGTAGGATGCAAGCGTTGTCCGGAATTATTGGGCGTAAAGAGTTCGTAGGCGGTTGCTTAAGTCTGATGTTAAAGCCCGGAGCTTAACTCCGGCATGGCATTGGAAACTGGGCGGCTAGAGTGTGGTAGAGGTATCGGGAATTCCTGGTGTAGCGGTGAAATGCGTAGATATCAGGAGGAACACCGGTGGCGAAAGCGCGATACTGGGCCATAACTGACGCTGAGGAACGAAAGCCAGGGGAGCGAAAGGG	Bacteria	Cyanobacteria	Vampirivibrionia	Vampirovibrionales	Vampirovibrionaceae	Vampirovibrio	NA	454	10	3	12	0	1	0	4	4	4	3	9	17	2	2	16	23	11	16	15	15	13	6	6	8	5	11	9	22	20	20	27	28	32	0	0	31	0	1	0	0
ESV742	TACGTAGGGGGCGAGCGTTGTCCGGAATCACTGGGCGTAAAGGGCGCGTAGGCGGTCGACTAAGTCTGGTGTCAAAGCCCACGGCTTAACCGTGGAGGGGCACTGGAAACTGGTTGACTTGAGTGCAGGAGAGGGAAGCGGAATTCCCGGTGTAGCGGTGAAATGCGTAGATATCGGGAGGAACACCAGTGGCGAAGGCGGCTTCCTGGTCTGTCACTGACGCTGAGGCGCGAGAGCGTGGGGAGCGAACAGG	Bacteria	Firmicutes	Bacilli	Caldalkalibacillales	Caldalkalibacillaceae	Caldalkalibacillus	NA	453	8	1	4	7	7	6	3	11	6	8	11	13	15	13	21	30	16	16	13	18	6	13	10	16	7	13	12	7	18	27	21	25	10	3	3	0	0	0	0	3
ESV743	TACGTAGGGTGCAAGCGTTAATCGGAATTACTGGGCGTAAAGCGTGCGCAGGCGGTTCGGAAAGAAAGATGTGAAATCCCAGGGCTTAACCTTGGAACTGCATTTTTAACTACCGAGCTAGAGTGTGTCAGAGGGGGGTGGAATTCCGCGTGTAGCAGTGAAATGCGTAGAGATGCGGAGGAACACCGATGGCGAAGGCAGCCCCCTGGGATAACACTGACGCTCATGCACGAAAGCGTGGGGAGCAAACAGG	Bacteria	Proteobacteria	Gammaproteobacteria	Burkholderiales	Alcaligenaceae	GKS98 freshwater group	NA	452	0	0	0	6	10	14	16	14	9	0	0	0	0	0	1	0	0	0	0	1	0	1	6	2	0	0	0	0	0	0	0	0	0	100	97	21	14	26	3	5
ESV744	TACGGAGGGGGCTAGCGTTGTTCGGAATTACTGGGCGTAAAGCGCACGTAGGCGGCCATTTAAGTCAGAGGTGAAAGCCTGGAGCTCAACTCCAGAACTGCCTTTGAGACTGGATGGCTAGAATCTTGGAGAGGCGAGTGGAATTCCGAGTGTAGAGGTGAAATTCGTAGATATTCGGAAGAACACCAGTGGCGAAGGCGGCTCGCTGGACAAGTATTGACGCTGAGGTGCGAAAGCGTGGGGAGCAAACAGG	Bacteria	Proteobacteria	Alphaproteobacteria	Sphingomonadales	Sphingomonadaceae	NA	NA	450	0	0	0	0	1	0	2	2	1	0	2	1	2	4	0	2	0	0	2	1	4	2	3	0	5	3	3	2	0	6	3	5	3	0	0	0	10	7	2	13
ESV745	TACGTAGGGTGCAAGCGTTAATCGGAATTACTGGGCGTAAAGCGTGCGCAGGCGGTTATGCAAGACAGATGTGAAATCCCCGGGCTCAACCTGGGAACTGCATTTGTGACTGCATAGCTAGAGTACGGTAGAGGGGGATGGAATTCCGCGTGTAGCAGTGAAATGCGTAGATATGCGGAGGAACACCGATGGCGAAGGCAATCCCCTGGACCTGTACTGACGCTCATGCACGAAAGCGTGGGGAGCAAACAGG	Bacteria	Proteobacteria	Gammaproteobacteria	Burkholderiales	Comamonadaceae	Paucibacter	NA	450	0	0	0	0	0	0	0	0	0	3	0	0	0	0	3	0	0	2	0	0	0	0	0	0	0	0	0	0	0	0	0	0	0	3	0	0	5	4	0	11
ESV746	TACGTAGGTGGCGAGCGTTATCCGGAATTACTGGGTGTAAAGGGCGTGTAGGCGGGGATGCAAGTCAGATGTGAAATTCCGGGGCTCAACCTCGGCACTGCATCTGAAACTGTGTCTCTTGAGTGCTGGAGAGGAAAGTGGAATTCCTAGTGTAGCGGTGAAATGCGTAGAGATTAGGAGGAACACCAGTGGCGAAGGCGACTTTCTGGACAGCAACTGACGCTGAGGCGCGAGAGCGTGGGGAGCAAACAGG	Bacteria	Firmicutes	Clostridia	Oscillospirales	Hungateiclostridiaceae	UCG-012	NA	447	35	15	30	7	11	9	9	6	6	8	13	8	6	4	3	8	19	16	11	7	14	10	16	12	11	13	9	13	9	9	21	25	11	0	0	0	0	3	7	0
ESV747	TACGGAGGGTGCAAGCGTTATCCGGATTCACTGGGTTTAAAGGGTGCGTAGGCGGGCATATAAGTCAGTGGTGAAATCCCCGAGCTTAACTTGGGAACTGCCGTTGATACTATGTGTCTTGAATATCGCGGAGGTAAGCGGAATATGTCATGTAGCGGTGAAATGCATAGATATGACATAGAACACCGATTGCGAAGGCAGCTTACTACACGATCATTGACGCTGAGGCACGAAAGCGTGGGGAGCAAACAGG	Bacteria	Bacteroidota	Bacteroidia	Chitinophagales	Chitinophagaceae	Parasegetibacter	luojiensis	447	0	0	0	0	0	0	0	0	0	0	0	0	0	0	0	0	2	1	0	2	2	6	3	4	3	9	2	0	0	1	0	0	1	0	2	1	9	4	12	12
ESV748	TACGAAGGGGGCAAGCGTTGTTCGGATTTACTGGGCGTAAAGGGAGTGTAGGCGGCTCTACAAGTCAGACGTGAAAGCCCGGGGCTCAACCCCGGAATTGCGTTTGAGACTGTAGGGCTTGAGTGTCTGAGGGGTAAGCGGAATTTCCAGTGTAGAGGTGAAATTCGTAGATATTGGAAGGAACACCGGTGGCGTAGGCGGCTTACTGGCAGACAACTGACGCTGAGGCTCGAAAGCGTGGGGAGCAAACAGG	Bacteria	Proteobacteria	Alphaproteobacteria	NA	NA	NA	NA	444	0	0	0	0	0	0	0	0	0	6	0	0	0	0	4	0	0	0	0	0	0	0	2	5	0	3	5	3	0	2	3	0	0	2	2	0	15	13	6	16
ESV749	TACGTAGGGGGCGAGCGTTGTCCGGAATTACTGGGCGTAAAGGGTGCGTAGGCGGTATGTTAAGTCAGGTGTGAAATCCCACGGCTCAACTGTGGTGTTGCACTTGAAACTGGCATACTAGAGTGCAGGAGAGGGAAGTGGAATTCCTAGTGTAGCGGTGAAATGCGTAGAGATTAGGAGGAACACCAGTGGCGAAGGCGGCTTCCTGGCCTGTAACTGACGCTGAGGCACGAAAGCGTGGGTAGCGAACAGG	Bacteria	Firmicutes	Clostridia	Eubacteriales	Garciellaceae	Garciella	NA	441	0	6	4	0	12	8	0	4	10	18	21	15	8	6	26	21	18	15	19	10	8	12	18	16	11	6	8	18	18	10	19	19	14	0	0	3	0	9	0	0
ESV750	TACGGGGGGGGCAAGCGTTGTTCGGAATTACTGGGCGTAAAGGGTCCGTAGGCGGCCAACTAAGTCAGACGTGAAATCCCCCGGCTTAACCGGGGAACTGCGTCTGATACTGGTTGGCTTGAGTGCAGGAGAGGAACGCGGAATTCCAGGTGTAGCGGTGAAATGCGTAGATATCTGGAGGAACACCGGTGGCGAAGGCGGCGTTCTGGACTGTGACTGACGCTGAGGGACGAAAGCCAGGGGAGCAAACGGG	Bacteria	Acidobacteriota	Vicinamibacteria	Vicinamibacterales	NA	NA	NA	440	15	14	16	27	50	33	16	16	11	0	0	0	0	0	0	0	0	0	13	7	14	20	11	13	24	22	12	0	0	2	4	9	7	0	0	6	0	0	2	0
ESV751	TACGTAGGGGGCAAGCGTTGTCCGGAATTATTGGGCGTAAAGCGCGCGCAGGCGGCTTTGTAAGTTTGGTGTTTAATCTCAGAGCTCAACTCTGATTCGCATCGAAAACTGCAAGGCTTGAGTGCAGAAGAGGAAAGTGGAATTCCACGTGTAGCGGTGAAATGCGTAGAGATGTGGAGGAACACCAGTGGCGAAGGCGACTTTCTGGGCTGTAACTGACGCTGAGGCGCGAAAGCGTGGGGAGCAAACAGG	Bacteria	Firmicutes	Bacilli	Paenibacillales	Paenibacillaceae	Paenibacillus	NA	440	0	0	0	4	0	5	8	2	2	3	1	5	2	0	3	3	2	7	3	3	0	4	8	7	0	0	0	4	0	0	0	0	3	22	19	5	16	29	31	11
ESV752	TACAGAGGGTGCTAGCGTTAATCGGATTTACTGGGCGTAAAGCGTGCGTAGGCGGTTTGATAAGTCGATTGTGAAAGCCCTGGGCTCAACCTAGGAATTGCGGTCGATACTGTCAGACTAGAAAACGGTAGAGGGAGGTGGAACTCCAGGTGTAGCGGTGAAATGCGTAGATATCTGGAAGAACACCGATGGCGAAGGCAGCCTCCTGGGCCTGTTTTGACGCTGAGGCACGAAAGCGTGGGTAGCAAACAGG	Bacteria	Proteobacteria	Gammaproteobacteria	Salinisphaerales	Solimonadaceae	Nevskia	NA	440	0	0	0	0	2	0	0	0	2	0	9	3	0	3	4	3	6	0	0	0	0	3	6	4	0	4	2	2	0	0	0	0	0	1	3	0	13	12	12	12
ESV753	TACGGAGGGTGCAAGCGTTATCCGGATTTACTGGGTTTAAAGGGTGTGTAGGCGGATCTTTAAGTCCGGGGTGAAATCCCGAAGCTCAACTTCGGAACTGCCCTGGATACTATTGGTCTTGAATTATGTTGAGGTTGGCGGAATATAACATGTAGCGGTGAAATGCATAGATATGTTATAGAACACCGATTGCGAAGGCAGCTGGCTAAGCATATATTGACGCTGAGGCACGAAAGCGTGGGGATCAAACAGG	Bacteria	Bacteroidota	Bacteroidia	Chitinophagales	Chitinophagaceae	Taibaiella	NA	437	0	0	0	0	0	0	0	0	0	0	0	4	0	0	4	2	0	0	0	1	2	0	5	2	0	0	0	1	0	0	0	1	0	0	5	0	7	9	0	10
ESV754	GACGTAGGGCGCGAGCGTTGTCCGGATTTATTGGGCGTAAAGGGCTCGTAGGCGGTTCGTCGCGTCTGCCGTGAAAGACTACAGCTTAACTGTGGTTTTGCGGTGGATACGGGCGGGCTTGAGGCCAGTAGGGGAGATCGGAATTCTACGTGTAGCGGTGAAATGCGCAGATATGTGGAGGAACACCGGTGGCGAAGGCGGATCTCTGGGCTGGTTCTGACGCTGAGGAGCGAAAGCATGGGGAGCGAACAGG	Bacteria	Actinobacteriota	Actinobacteria	Glycomycetales	Glycomycetaceae	Glycomyces	sediminimaris	436	6	3	7	9	9	16	20	10	13	7	12	17	15	5	13	21	12	4	14	9	14	12	15	16	9	14	7	23	7	6	21	9	12	0	0	0	0	3	4	0
ESV755	TACAGAGGGTGCGAGCGTTAATCGGATTTACTGGGCGTAAAGCGTGCGTAGGCGGCTATTTAAGTCGGATGTGAAAGCCCTGGGCTTAACCTGGGAACTGCATTCGATACTGGGTAGCTGGAGATCGGTAGAGGGCGGCGGAATTCCGGGTGTAGCGGTGAAATGCGTAGATATCCGGAGGAACACCGATGGCGAAGGCAACCGCCTGGGCCTGATCTGACGCTGAGGCACGAAAGCGTGGGGAGCAAACAGG	Bacteria	Proteobacteria	Gammaproteobacteria	Salinisphaerales	Solimonadaceae	Hydrocarboniphaga	NA	434	0	0	0	12	17	16	17	12	6	0	0	0	8	6	0	6	10	4	0	0	0	0	1	0	5	3	8	4	0	0	0	0	1	0	0	0	20	20	19	28
ESV756	TACGTAGGGTGCAAGCGTTATCCGGAATTATTGGGCGTAAAGAGCTCGTAGGCGGTTTGTCGCGTCTGCTGTGAAAACCCGAGGCTCAACCTCGGGCCTGCAGTGGGTACGGGCAGACTAGAGTGCGGTAGGGGAGATTGGAATTCCTGGTGTAGCGGTGGAATGCGCAGATATCAGGAGGAACACCGATGGCGAAGGCAGATCTCTGGGCCGTAACTGACGCTGAGGAGCGAAAGCATGGGGAGCGAACAGG	Bacteria	Actinobacteriota	Actinobacteria	Micrococcales	Microbacteriaceae	NA	NA	434	0	0	0	0	0	0	0	0	0	0	0	0	0	0	0	6	6	3	0	3	4	4	0	0	4	2	0	4	0	5	3	0	0	0	0	0	4	0	2	11
ESV757	TACGTAGGTGGCAAGCGTTATCCGGAATTATTGGGCGTAAAGCGCTCGCAGGCGGTCTTTTAAGTCTGATGTGAAAGCCCACGGCTCAACCGTGGAGGGTCATTGGAAACTGGGAGACTTGAGTGCAGAAGAGGAGAGTGGAATTCCACGTGTAGCGGTGAAATGCGTAGAGATGTGGAGGAACACCAGTGGCGAAGGCGACTCTCTGGTCTGTAACTGACGCTGAGGAGCGAAAGCGTGGGGAGCGAACAGG	Bacteria	Firmicutes	Bacilli	Bacillales	Bacillaceae	NA	NA	433	0	0	0	0	1	1	0	0	0	12	13	8	0	0	8	7	5	3	23	15	13	4	8	13	10	10	4	23	26	25	32	36	28	0	2	30	0	4	3	4
ESV758	TACGGAGGGAGCTAGCGTTGTTCGGAATTACTGGGCGTAAAGCGCACGTAGGCGGCTATTCAAGTCGGGGGTGAAAGCCCGGGGCTCAACCCCGGAACTGCCCTCGAAACTAGATAGCTAGAATCTTGGAGAGGCGAGTGGAATTCCGAGTGTAGAGGTGAAATTCGTAGATATTCGGAAGAACACCAGTGGCGAAGGCGACTCGCTGGACAAGTATTGACGCTGAGGTGCGAAAGCGTGGGGAGCAAACAGG	Bacteria	Proteobacteria	Alphaproteobacteria	Sphingomonadales	Sphingomonadaceae	Novosphingobium	NA	432	0	0	0	7	0	0	0	3	6	0	0	0	7	3	3	0	0	0	0	0	0	0	0	0	3	0	0	0	0	0	6	4	0	0	2	0	14	19	5	25
ESV759	TACGGAGGATCCAAGCGTTATCCGGATTTATTGGGTTTAAAGGGTGCGTAGGCGGCTTTTTAAGTCAGGGGTGAAAGACGGTGGCTCAACCATCGCAGTGCCTTTGATACTGAAGAGCTTGAATAGACCTGAGGTAGGCGGAATGTGACAAGTAGCGGTGAAATGCATAGATATGTCACAGAACACCAATTGCGAAGGCAGCTTACTAAAGTCTAATTGACGCTGAGGCACGAAAGCGTGGGGATCAAACAGG	Bacteria	Bacteroidota	Bacteroidia	Sphingobacteriales	Sphingobacteriaceae	Arcticibacter	NA	427	0	0	0	0	0	0	0	4	0	0	0	2	5	0	3	1	0	0	0	0	0	2	0	0	0	0	0	0	0	0	0	0	0	0	0	0	39	32	28	19
ESV760	TACGGAGGGAGCTAGCGTTGTTCGGAATTACTGGGCGTAAAGCGCACGTAGGCGGCTTTGTAAGTTAGAGGTGAAAGCCTGGAGCTTAACTCCAGAACTGCCTTTAAGACTGCATCGCTTGAATCCAGGAGAGGTGAGTGGAATTCCGAGTGTAGAGGTGAAATTCGTAGATATTCGGAAGAACACCAGTGGCGAAGGCGGCTCACTGGACTGGTATTGACGCTGAGGTGCGAAAGCGTGGGGAGCAAACAGG	Bacteria	Proteobacteria	Alphaproteobacteria	Sphingomonadales	Sphingomonadaceae	Sphingomonas	NA	426	0	0	0	8	0	6	6	0	6	4	0	0	6	4	0	0	2	0	0	3	3	0	0	0	0	3	3	6	3	3	0	0	3	2	0	0	16	17	10	30
ESV761	TACGTAGGGTGCAAGCGTTAATCGGAATTACTGGGCGTAAAGCGTGCGCAGGCGGTTTTGTAAGTCTGTCGTGAAATCCCCGGGCTCAACCTGGGAATTGCGATGGAGACTGCAAGGCTAGAATCTGGCAGAGGGGGGTAGAATTCCACGTGTAGCAGTGAAATGCGTAGAGATGTGGAGGAACACCGATGGCGAAGGCAGCCCCCTGGGTCAAGATTGACGCTCATGCACGAAAGCGTGGGGAGCAAACAGG	Bacteria	Proteobacteria	Gammaproteobacteria	Burkholderiales	Oxalobacteraceae	Massilia	NA	425	0	0	0	4	6	7	8	5	5	0	2	0	3	0	2	0	2	0	10	3	0	0	0	0	0	2	3	0	0	1	0	1	0	0	0	0	14	16	12	43
ESV762	GACGAACCACCCAAACGTTATTCGGAATTACTGGGCTTAAAGAGTGCGTAGGCGGTCTTGTAAGTAGGGTGTGAAATCCCACAGCTCAACTGTGGAACTGCGCTCTAAACTACATGACTAGAGGGATATAGAGGTGAGCGGAACTGATGGTGGAGCGGTGAAATGCGTTGATATCATCAGGAACACCGGAGGCGAAGGCGGCTCACTGGGTATCTTCTGACGCTGAGGTACGAAAGCTAGGGGAGCGAACGGG	Bacteria	Planctomycetota	Planctomycetes	Pirellulales	Pirellulaceae	Pirellula	NA	425	0	0	0	0	0	0	0	0	0	0	0	3	0	0	2	2	0	0	3	0	3	3	0	1	5	4	3	4	0	1	1	0	5	3	0	0	4	0	2	9
ESV763	CACGTAGGGGGCGAGCGTTGTCCGGATTTATTGGGCGTAAAGAGCTCGTAGGCGGTTCCGTCAGTCGGGTGTGAAAACTCTGGGCTCAACCCAGAGACGCCACCCGATACTGCGGTGACTAGAGTCCGGTAGGGGAGTGCGGAATTCCTGGTGTAGCGGTGAAATGCGCAGATATCAGGAGGAACACCAACGGCGAAGGCAGCACTCTGGGCCGGTACTGACGCTGAGGAGCGAAAGCGTGGGGAGCGAACAGG	Bacteria	Actinobacteriota	Acidimicrobiia	Microtrichales	Microtrichaceae	NA	NA	423	0	0	0	0	0	0	0	0	3	5	5	2	0	0	0	4	3	4	3	4	0	0	0	3	9	6	0	2	0	5	2	3	1	2	0	0	11	0	7	1
ESV764	TACAGAGGGTGCAAGCGTTGCTCGGATTTACTGGGCGTAAAGCGTACGCAGACGGTGAGAAAGGTCGGATGTGAAAGCCCCGGGCTCAACCCGGGAACTGCATCCGAAACCATCTCGCTCGAGTGTGGGAGAGGGAAGCGGAATTCCTGGTGTAGAGGTGAAATTCGTAGATATCAGGAGGAACACCGGCGGCGAAGGCGGCTTCCTGGCCCATTACTGACGTTCAGGTACGAAAGCGTGGGTAGCAAACAGG	Bacteria	Bdellovibrionota	Bdellovibrionia	Bdellovibrionales	Bdellovibrionaceae	OM27 clade	NA	420	0	0	0	17	10	6	11	8	8	0	3	0	9	7	0	4	0	5	5	0	5	1	3	0	4	4	2	2	1	6	2	2	1	0	4	0	15	8	14	29
ESV765	TACGAAGGGGGCTAGCGTTGTTCGGAATTACTGGGCGTAAAGCGCGCGTAGGCGGACTTTTAAGTCAGGGGTGAAATCCCGGGGCTCAACCCCGGAACAGCCTTTGATACTGGAGGTCTAGAGGCCGAGAGAGGTGAGTGGAATTCCGAGTGTAGAGGTGAAATTCGTAGATATTCGGAGGAACACCAGTGGCGAAGGCGGCTCACTGGCTCGGTACTGACGCTGAGGTGCGAAAGCGTGGGGAGCAAACAGG	Bacteria	Proteobacteria	Alphaproteobacteria	Rhizobiales	NA	NA	NA	418	22	17	20	24	22	25	22	21	24	3	9	4	0	0	0	0	0	0	17	5	14	8	11	11	13	11	11	0	0	0	7	4	4	0	0	24	0	3	2	0
ESV766	TACAGAGACTGCAAGCGTTATTCGGATTCACTGGGCGTAAAGGGTGCGCAGGTGGCCAAGTGTGTCAGGTGTGAAATCCCGGGGCTTAACCCCGGAACTGCGCCTGAAACTGCATGGCTAGAGCATTGGAGAGGGAAGTGGAATTCACGGTGTAGCAGTGAAATGCGTAGATATCGTGAGGAACACCAGAGGCGAAGGCGACTTCCTGGACAATTGCTGACACTCAGGCACGAAAGCGTGGGTAGCCAAAGGG	Bacteria	Verrucomicrobiota	Verrucomicrobiae	Opitutales	Opitutaceae	IMCC26134	NA	416	0	0	0	0	0	0	0	0	0	4	0	4	0	0	3	0	5	3	5	0	0	10	3	4	5	7	2	5	0	0	1	0	2	8	0	0	9	13	4	7
ESV767	TACGGAGGGTGCAAGCGTTAATCGGAATTACTGGGCGTAAAGCGCACGCAGGTGGCTGTGTAAGTCGGATGTGAAAGCCCTGGGCTTAACCTGGGAACTGCATTCGATACTGCATAGCTAGAGTATGGGAGAGGAAAGTGGAATTCCCGGTGTAGCGGTGAAATGCGTAGATATCGGGAGGAACACCAGTGGCGAAGGCGGCTTTCTGGCCCAATACTGACACTCATGTGCGACAGCGTGGGGAGCAAACAGG	Bacteria	Proteobacteria	Gammaproteobacteria	EPR3968-O8a-Bc78	NA	NA	NA	415	11	11	8	19	26	23	21	23	23	4	8	5	0	0	0	0	0	0	6	15	16	8	9	26	9	12	8	0	0	0	5	0	6	0	0	36	2	0	0	0
ESV768	TACGTAGGGGGCAAGCGTTGTCCGGAATTATTGGGCGTAAAGCGCGCGCAGGCGGTTCTTTAAGTCTGATGTGAAAGCCCTCGGCTTAACCGAGGAGGGTCATTGGAAACTGGAGGACTTGAGTGCAGGAGAGGAGAGTGGAATTCCACGTGTAGCGGTGAAATGCGTAGAGATGTGGAGGAACACCAGTGGCGAAGGCGGCTCTCTGGCCTGTAACTGACGCTGAGGCGCGAAAGCGTGGGGAGCAAACAGG	Bacteria	Firmicutes	Bacilli	Bacillales	Bacillaceae	NA	NA	415	0	1	2	4	5	12	8	9	8	16	16	23	16	10	19	32	21	12	5	13	8	8	15	14	4	8	0	11	19	19	30	11	12	0	2	0	0	4	3	2
ESV769	TACGTAGGGGGCAAGCGTTATCCGGATTTACTGGGTGTAAAGGGAGCGTAGGTGGTTTGGTAAGTCAGGTGTGAAAGCCCGGGGCTCAACTCCGGGATTGCACTTGAAACTATCAAACTAGAGTGCAGGAGAGGTAAGTGGAATTCCTAGTGTAGCGGTGAAATGCGTAGATATTAGGAGGAACACCAGTGGCGAAGGCGGCTTACTGGACTGTAACTGACACTGAGGCTCGAAAGCGTGGGGAGCAAACAGG	Bacteria	Firmicutes	Clostridia	Lachnospirales	Lachnospiraceae	Mobilitalea	NA	414	14	8	11	0	0	8	4	0	8	8	17	22	8	9	16	17	20	27	8	6	6	4	7	11	13	0	5	16	4	7	13	16	14	0	0	3	2	0	6	7
ESV770	TACGGAGGGTGCGAGCGTTGTTCGGAATTATTGGGCGTAAAGCGCGCGTAGGCGGCTCGGTAAGTCTCGCTGTGAAAGCCCGGGGCTCAACCCCGGGAGGCCAGGGGATACTGTCGAGCTGGAGACAGGCAGAGGCTGGTGGAATTCCGGGTGTAGCGGTGGAATGCGTAGAGATCCGGAGGAACACCGGAGGCGAAGGCGGCCAGCTGGGCCTGATCTGACGCTGAGGTGCGAAAGCGTGGGGAGCGAACAGG	Bacteria	Gemmatimonadota	Longimicrobia	Longimicrobiales	Longimicrobiaceae	NA	NA	413	22	17	11	36	35	33	14	18	23	0	0	0	0	0	0	0	0	0	7	10	15	13	14	9	22	13	19	0	0	0	5	0	0	0	0	27	0	0	0	0
ESV771	TACGTAGGGGGCGAGCGTTGTCCGGAATTACTGGGCGTAAAGGGCGTGTAGGCGGCCTGTTAAGTCAGGGGTGAAAGACCGGGGCTCAACCCCGGGGGTGCCCTTGAAACTGGCGGGCTTGAGTGCTCTAGAGGGCAGCGGAATTCCCGGTGTAGCGGTGAAATGCGTAGAGATCGGGAGGAACACCAGTGGCGAAGGCGGCTGCCTGGGGAGTCACTGACGCTGAGGCGCGAAAGCTGGGGGAGCAAACAGG	Bacteria	Firmicutes	Symbiobacteriia	Symbiobacteriales	Symbiobacteraceae	Symbiobacterium	NA	413	5	7	3	8	9	9	9	5	10	9	5	8	11	18	17	15	14	15	16	10	7	11	4	10	3	6	8	15	14	14	18	13	10	1	1	2	4	4	3	3
ESV772	TACGAACTGTGCGAACGTTATTCGGAATCACTGGGCTTACAGGGTGCGTAGGCGGCTTTTCAGGTCAGGTGTGAAAGCCCCCGGCTCAACCGGGGAACTGCGCTTGAAACCGAAAGGCTCGAGTCAGCTAGAGGTACACGGAACTTCCAGTGGAGCGGTGAAATGTGTTGATATTGGAAGGAACACCGGAGGCGAAAGCGGTGTACTGGGGCTGGTCTGACGCTGAGGCACGAAAGCCAGGGGAGCGAACGGG	Bacteria	Planctomycetota	Planctomycetes	Planctomycetales	Rubinisphaeraceae	SH-PL14	NA	413	0	0	0	12	7	14	5	9	10	0	0	0	9	8	3	0	0	0	2	1	0	0	0	2	0	0	4	2	2	3	2	0	1	1	0	0	9	21	17	22
ESV773	GACGAAGGGGGCTAGCGTTGTTCGGAATTACTGGGCGTAAAGCGAGTGTAGGTGGTTGTCATAGTCAGGTGTGAAAGCCTTGAGCTCAACTCAAGAAATGCACTTGATACTGGGCGACTAGAGGACCGGAGAGGATAGTGGAATTCCCAGTGTAGTGGTGAAATACGTAGAGATTGGGAAGAACACCAGTGGCGAAGGCGGCTATCTGGACGGTTACTGACACTAAGACTCGAAAGCGTGGGGAGCAAACAGG	Bacteria	Proteobacteria	Alphaproteobacteria	Reyranellales	Reyranellaceae	Reyranella	NA	413	0	0	0	11	1	6	3	3	7	0	3	1	8	6	0	1	3	2	0	1	6	0	0	0	1	0	0	4	1	3	0	6	0	0	0	0	11	17	8	12
ESV774	TACGTAGGGGGCAAGCGTTGTCCGGAATCATTGGGCGTAAAGCGCGTGTAGGCGGCTTGATAAGTCTGCTGTGAAAGTCCAGGGCTCAACCCTGGAATGCCGGTGGAAACTGTCAAGCTAGAGTCCGGAAGAGGCGAGTGGAATTCCTGGTGTAGCGGTGAAATGCGCAGATATCAGGAGGAACACCAATGGCGAAGGCAGCTCGCTGGGACGGTACTGACGCTGAGACGCGAAAGCGTGGGGAGCAAACAGG	Bacteria	Actinobacteriota	Thermoleophilia	Solirubrobacterales	Solirubrobacteraceae	Conexibacter	NA	413	0	0	0	6	7	12	8	10	9	7	0	0	0	0	0	6	0	0	0	0	3	0	5	0	4	0	0	0	0	0	0	3	0	56	38	16	6	34	8	4
ESV775	TACGGAGGGGGCTAGCGTTGTTCGGAATTACTGGGCGTAAAGCGCACGTAGGCGGCTTTGTAAGTTAGAGGTGAAAGCCCGGGGCTCAACCCCGGAATTGCCTTTAAGACTGCATCGCTTGAACGTCGGAGAGGTGAGTGGAATTCCGAGTGTAGAGGTGAAATTCGTAGATATTCGGAAGAACACCAGTGGCGAAGGCGGCTCACTGGACGACTGTTGACGCTGAGGTGCGAAAGCGTGGGGAGCAAACAGG	Bacteria	Proteobacteria	Alphaproteobacteria	Sphingomonadales	Sphingomonadaceae	Plot4-2H12	NA	413	0	0	0	4	0	4	0	4	0	0	0	0	2	0	0	5	0	0	0	0	0	0	0	4	3	0	0	3	0	0	4	0	0	3	0	0	14	10	12	13
ESV776	TACGAAGGGGGCTAGCGTTGCTCGGAATGACTGGGCGTAAAGGGCGCGTAGGCGGTTTGGACAGTCAGGCGTGAAATTCCTGGGCTTAACCTGGGGGCTGCGCTTGATACATCTGGACTTGAGTGGGGAAGAGGGTCGTGGAATTCCCAGTGTAGAGGTGAAATTCGTAGATATTGGGAAGAACACCGGTGGCGAAGGCGGCGACCTGGTCCTTGACTGACGCTGAGGCGCGAAAGCGTGGGGAGCAAACAGG	Bacteria	Proteobacteria	Alphaproteobacteria	Acetobacterales	Acetobacteraceae	Acidisoma	NA	413	0	0	0	4	3	5	5	3	5	2	2	1	0	2	0	5	1	0	0	6	0	0	2	4	4	2	2	4	5	3	0	0	0	20	33	7	13	15	11	7
ESV777	TACGAAGGGGGCTAGCGTTGCTCGGAATGACTGGGCGTAAAGGGCGCGTAGGCGGATGGCACAGTCAGATGTGAAATTCCCGGGCTTAACCTGGGGGCTGCATTTGATACGTGTTGTCTAGAGTGAGGAAGAGGGTCGTGGAATTCCCAGTGTAGAGGTGAAATTCGTAGATATTGGGAAGAACACCGGTGGCGAAGGCGGCGACCTGGTCCTTGACTGACGCTGAGGCGCGAAAGCGTGGGGAGCAAACAGG	Bacteria	Proteobacteria	Alphaproteobacteria	Acetobacterales	Acetobacteraceae	NA	NA	412	0	0	0	3	9	3	4	7	9	0	1	0	7	3	0	0	0	0	1	0	0	2	1	0	0	0	0	0	0	0	0	0	0	33	38	17	12	11	9	6
ESV778	TACGTAGGTGGCAAGCGTTGTCCGGATTTATTGGGCGTAAAGCGCGCGCAGGCGGCTATGTAAGTCTGGTGTTAAAGCCCGGAGCTCAACTCCGGTTCGCATCGGAAACTGTGTAGCTTGAGTGCAGAAGAGGAAAGCGGTATTCCACGTGTAGCGGTGAAATGCGTAGAGATGTGGAGGAACACCAGTGGCGAAGGCGGCTTTCTGGTCTGTAACTGACGCTGAGGCGCGAAAGCGTGGGGAGCAAACAGG	Bacteria	Firmicutes	Bacilli	Brevibacillales	Brevibacillaceae	Brevibacillus	NA	412	0	0	0	0	2	10	7	8	6	2	1	2	0	2	0	4	2	1	0	1	7	2	6	2	4	5	2	1	0	0	0	1	0	28	30	9	10	18	6	8
ESV779	TACGAAGGGGGCTAGCGTTGCTCGGAATTACTGGGCGTAAAGGGAGCGTAGGCGGATGTTTAAGTTGGGGGTGAAAGCCCAGGGCTCAACCCTGGAACTGCCTTCAATACTGGACATCTAGAGTATGGGAGAGGTGTGTGGAACTCCGAGTGTAGAGGTGAAATTCGTAGATATTCGGAAGAACACCAGTGGCGAAGGCGACACACTGGCCCATTACTGACGCTGAGGCTCGAAAGCGTGGGGAGCAAACAGG	Bacteria	Proteobacteria	Alphaproteobacteria	Caulobacterales	Caulobacteraceae	NA	NA	411	0	0	0	10	6	5	5	7	9	2	0	0	3	3	2	0	0	0	0	2	2	0	2	0	0	0	4	3	2	0	0	0	3	2	0	0	18	24	11	8
ESV780	TACGTAGGGGGCAAGCGTTATCCGGATTTACTGGGTGTAAAGGGAGCGTAGGTGGTGTGGTAAGTCAGGTGTGAAAGCCCGGGGCTCAACTCCGGGATTGCACTTGAAACTACCAAACTAGAGTGCAGGAGAGGTAAGTGGAATTCCTAGTGTAGCGGTGAAATGCGTAGATATTAGGAGGAACACCAGTGGCGAAGGCGGCTTACTGGACTGTAACTGACACTGAGGCTCGAAAGCGTGGGGAGCAAACAGG	Bacteria	Firmicutes	Clostridia	Lachnospirales	Lachnospiraceae	Anaerocolumna	NA	411	0	0	0	5	6	7	3	8	6	0	8	10	9	7	21	13	26	25	16	5	11	8	14	0	13	9	15	14	6	7	25	26	11	2	2	0	0	2	7	4
ESV781	AACGTAGGAGACAAACGTTATCCGGAGTTACTGGGCGTAAAGGGCGTGTAGGTGGTTGTGTAAGTTCGGCGTGAAATCTCTCGGCTTAACCGGGAGTGGTCGTCGGATACTGCACGACTAGAGGACGGTAGAGGCGTGTGGAATTCCGGGTGTAGTGGTGAAATGCGTAGAGATCCGGAGGAACACCAGTGGCGAAGGCGACACGCTGGGCCGTACCTGACACTGAGGCGCGATAGCATGGGGAGCAAACAGG	Bacteria	Chloroflexi	Anaerolineae	SBR1031	A4b	NA	NA	411	0	0	0	5	0	0	0	2	1	2	0	0	0	0	0	4	4	0	8	6	11	6	0	0	3	3	1	2	3	3	6	3	3	0	0	0	6	0	0	4
ESV782	TACATAGGGTGCAAGCGTTATTCGGATTTATTGGGCGTAAAGAGCTCGTAGGCGGTTCAGCAAGTCGGGTGTTAAACCCCCAGGCTCAACCTGGGGCCGCCACCCGAAACTGTTGTGACTAGAGTTTGGTAGGGGATCACGGAATTCCTGGTGTAGCGGTGGAATGCGCAGATATCAGGAGGAACACCAGTAGCGAAGGCGGTGATCTGGGCCAATACTGACGCTGAGGAGCGAAAGCGTGGGGAGCGAACAGG	Bacteria	Actinobacteriota	Acidimicrobiia	NA	NA	NA	NA	410	0	0	0	9	12	16	16	14	9	10	10	2	0	2	0	4	1	0	0	0	0	7	22	0	0	5	0	0	0	1	0	1	0	59	89	23	8	16	1	5
ESV783	TACGTAGGGGGCGAGCGTTATCCGGAATCACTGGGCGTAAAGGGTGCGTAGGCGGCCAACAAAGTCTGGGGTGAAAGGCTACGGCTTAACCGTAGTAAGCCTTGGAAACTTGATGGCTTGAGTGCAGGAGAGGAGAGTGGAATTCCTAGTGTAGCGGTGAAATGCGTAGATATTAGGAGGAACACCAGTGGCGAAGGCGACTCTCTGGACTGTAACTGACGCTGAGGCACGAAAGCGTGGGGAGCAAACAGG	Bacteria	Firmicutes	Clostridia	Peptostreptococcales-Tissierellales	NA	NA	NA	406	1	5	0	6	9	5	8	7	10	0	8	10	8	11	22	16	22	8	19	12	11	12	12	14	8	6	19	9	14	10	21	23	15	0	2	0	0	0	2	2
ESV784	TACGAAGGGGGCTAGCGTTGTTCGGATTTACTGGGCGTAAAGCGCACGTAGGCGGATCGTTAAGTCAGGGGTGAAATCCTGGAGCTCAACTCCAGAACTGCCTTTGATACTGGCGATCTCGAGTCCGGAAGAGGTGAGTGGAACTCCTAGTGTAGAGGTGGAATTCGTAGATATTAGGAAGAACACCAGTGGCGAAGGCGGCTCACTGGTCCGGTACTGACGCTGAGGTGCGAAAGCGTGGGGAGCAAACAGG	Bacteria	Proteobacteria	Alphaproteobacteria	Rhizobiales	Devosiaceae	Devosia	NA	404	0	0	0	0	0	0	0	0	6	0	0	0	7	3	3	0	0	0	6	0	0	3	0	2	0	3	0	2	0	0	0	0	3	0	5	0	12	25	24	17
ESV785	TACGTAGGGGGCGAGCGTTGTCCGGATTCATTGGGCGTAAAGAGCTCGTAGGCGGCTTGGTAAGTCGGGTGTGAAACCCCCAGGCTCAACCTGGGGACGCCACTCGATACTGCCATAGCTAGAGTCCGGTAGGGGACCACGGAATTCCTGGTGTAGCGGTGAAATGCGCAGATATCAGGAGGAACACCGGTGGCGAAGGCGGTGGTCTGGGCCGGCACTGACGCTGAGGAGCGAAAGCGTGGGGAGCGAACAGG	Bacteria	Actinobacteriota	Acidimicrobiia	NA	NA	NA	NA	403	0	0	0	8	18	18	17	9	22	10	12	0	0	0	0	2	2	0	5	1	0	9	11	0	3	9	0	0	0	0	0	0	0	62	87	17	13	0	0	0
ESV786	TACGTAGGTGGCAAGCGTTGTCCGGATTTACTGGGCGTAAAGGATGCGTAGGCGGACATTTAAGTCAGATGTGAAATACCCGAGCTTAACTTGGGTGCTGCATTTGAAACTGGGTGTCTAGAGTGCAGGAGAGGTAAGTGGAATTCCTAGTGTAGCGGTGAAATGCGTAGAGATTAGGAAGAACACCAGTGGCGAAGGCGACTTACTGGACTGTAACTGACGCTGAGGCATGAAAGCGTGGGGAGCAAACAGG	Bacteria	Firmicutes	Clostridia	Clostridiales	Clostridiaceae	Clostridium sensu stricto 13	NA	403	0	0	0	0	2	3	3	0	3	3	0	4	0	0	5	2	0	3	0	6	1	3	4	6	3	5	2	2	0	8	4	3	0	5	5	0	7	11	8	9
ESV787	TACGAAGGGGGCTAGCGTTGTTCGGAATTACTGGGCGTAAAGCGCGTGTAGGCGGATTTTTAAGTCGGGGGTGAAATCCCAGAGCTCAACTCTGGAACTGCCTTCGATACTGGGAATCTGGAGCAAGATAGAGGCGGGTGGAATTGCGAGTGTAGAGGTGAAATTCGTAGATATTCGCAGGAACACCAGTGGCGAAGGCGACTCGCTGGATCTTTGCTGACGCTGAGACGCGAAAGCGTGGGTAGCAAACAGG	Bacteria	Proteobacteria	Alphaproteobacteria	Caulobacterales	Hyphomonadaceae	SWB02	NA	402	0	0	0	0	0	0	1	1	2	0	1	1	0	0	0	0	0	0	0	3	0	5	2	0	0	4	5	2	0	3	2	2	0	2	0	0	6	2	3	5
ESV788	TACGTAGGACGCAAGCGTTATCCGGATTCATTGGGTTTAAAGGGTGCGTAGGCGGGCCTTTAAGTCAGTGGTGAAAGTTTGCCGCTTAACGGTAAGATTGCCATTGATACTGGAGGCCTTGAGTGCAGATGAGGTAGGCGGAATGTGTAGTGTAGTGGTGAAATACTTAGATATTACACAGAACACCGATTGCGAAGGCAGCTTACTAAATTGCAACTGACGCTGAGGCACGAAAGCGTGGGGATCAAACAGG	Bacteria	Bacteroidota	Bacteroidia	Bacteroidales	Paludibacteraceae	NA	NA	401	0	0	0	0	0	0	0	0	0	0	5	0	0	0	0	0	0	0	0	3	2	4	4	2	2	0	0	0	0	2	0	0	1	1	1	0	12	14	3	15
ESV789	TACGTAGGGTCCGAGCGTTGTCCGGAATTATTGGGCGTAAAGAGCTCGTAGGCGGTTCGTCGCGTCTGCCGTGAAATCCTCAGGCTCAACCTGAGGCGTGCGGTGGGTACGGGCGAGCTAGAGTGCGGTAGGGGAGAATGGAACTCCTGGTGTAGCGGTGGAATGCGCAGATATCAGGAAGAACACCGATGGCGAAGGCAGTTCTCTGGGCCGTAACTGACGCTGAGGAGCGAAAGCGTGGGGAGCGAACAGG	Bacteria	Actinobacteriota	Actinobacteria	Micrococcales	Microbacteriaceae	Gryllotalpicola	NA	398	0	0	0	6	10	17	15	14	16	9	12	0	0	0	0	0	0	0	0	0	0	9	9	0	0	0	0	0	0	0	0	0	1	97	97	22	10	11	0	0
ESV790	TACGAAGGGGGCTAGCGTTGTTCGGAATCACTGGGCGTAAAGCGCGCGTAGGCGGGTCGTTAAGTCAGGGGTGAAATCCCGAGGCTCAACCTCGGAACTGCCTTTGATACTGGCGACCTGGAGTCCGGGAGAGGTGAGTGGAACTCCTAGTGTAGAGGTGAAATTCGTAGATATTAGGAAGAACACCAGTGGCGAAGGCGGCTCACTGGCCCGGTACTGACGCTGATGCGCGAAAGCGTGGGGAGCAAACAGG	Bacteria	Proteobacteria	Alphaproteobacteria	Rhizobiales	NA	NA	NA	397	0	0	0	3	5	4	5	8	10	0	2	1	3	3	1	1	0	3	3	4	2	2	0	1	0	3	3	0	5	2	0	2	2	0	0	0	12	4	6	9
ESV791	TACGGAGGGTGCAAGCGTTATCCGGATTTATTGGGTTTAAAGGGTCCGTAGGCGGGCCCGTAAGTCAGTGGTGAAATCTCATAGCTTAACTATGAAACTGCCATTGATACTGCGGGTCTTGAGTAAATTTGAAGTGGCTGGAATAAGTAGTGTAGCGGTGAAATGCATAGATATTACTTAGAACACCAATTGCGAAGGCAGGTCACTAAGATTTAACTGACGCTGATGGACGAAAGCGTGGGTAGCGAACAGG	Bacteria	Bacteroidota	Bacteroidia	Flavobacteriales	Weeksellaceae	Chryseobacterium	NA	397	0	0	0	0	0	0	0	0	0	0	0	0	0	0	6	0	0	2	0	0	0	5	5	0	0	0	0	4	0	3	0	0	0	0	0	0	17	9	6	0
ESV792	TACGAAGGGGGCTAGCGTTGTTCGGAATTACTGGGCGTAAAGCGCACGTAGGCGGACATTTAAGTCAGGGGTGAAATCCCGGGGCTCAACCTCGGAACTGCCTTTGATACTGGGTGTCTTGAGTATGGAAGAGGTAAGTGGAATTGCGAGTGTAGAGGTGAAATTCGTAGATATTCGCAGGAACACCAGTGGCGAAGGCGGCTTACTGGTCCATTACTGACGCTGAGGTGCGAAAGCGTGGGGAGCAAACAGG	Bacteria	Proteobacteria	Alphaproteobacteria	Rhizobiales	Rhizobiaceae	Martelella	NA	394	0	0	0	8	5	4	6	1	3	0	3	2	0	2	4	0	0	0	0	0	0	2	1	0	4	0	2	2	0	0	0	0	0	3	0	0	18	20	21	23
ESV793	TACGGAGGGTGCAAGCGTTATCCGGATTCACTGGGTTTAAAGGGTGCGTAGGCGGGTTGGTAAGTCCGTGGTGAAATCTCCAAGCTTAACTTGGAAACTGCCGTGGATACTATCAATCTTGAATATCGTGGAGGTAAGCGGAATATGTCATGTAGCGGTGAAATGCTTAGATATGACATAGAACACCAATTGCGTAGGCAGCTTACTACACGATCATTGACGCTGAGGCACGAAAGCGTGGGGAGCAAACAGG	Bacteria	Bacteroidota	Bacteroidia	Chitinophagales	Chitinophagaceae	Flavitalea	NA	394	0	0	0	0	0	1	0	0	0	1	1	0	0	0	0	0	2	2	2	0	4	2	0	0	7	3	0	0	0	0	0	0	0	0	0	0	8	8	5	7
ESV794	TACGTAGGGGGCGAGCGTTGTCCGGAATTACTGGGCGTAAAGGGTGCGTAGGCGGCCCTTTAAGTCGGATGTGAAAGCCCGCGGCTTAACCGCGGAATGGCATTCGAAACTGGAGGGCTTGAGTGTCGGAGAGGGTAGTGGAATTCCCAGTGTAGCGGTGAAATGCGTAGATATTGGGAGGAACACCAGTGGCGAAGGCGACTACCTGGACGATAACTGACGCTGAGGCACGAAAGCTAGGGGAGCAAACAGG	Bacteria	Firmicutes	Limnochordia	MBA03	NA	NA	NA	389	54	55	55	22	19	23	7	13	11	5	2	6	0	0	3	0	1	0	8	8	9	3	4	9	3	7	10	0	1	1	3	4	3	0	0	15	0	0	0	1
ESV795	TACGGAGGGGGCTAGCGTTGTTCGGAATTACTGGGCGTAAAGCGCACGTAGGCGGCGATTTAAGTCAGAGGTGAAAGCCCGGGGCTCAACCCCGGAACTGCCTTTGAGACTGGATTGCTTGAATCCGGGAGAGGTGAGTGGAATTCCGAGTGTAGAGGTGAAATTCGTAGATATTCGGAAGAACACCAGTGGCGAAGGCGGCTCACTGGACCGGCATTGACGCTGAGGTGCGAAAGCGTGGGGAGCAAACAGG	Bacteria	Proteobacteria	Alphaproteobacteria	Sphingomonadales	Sphingomonadaceae	Sphingobium	NA	389	0	0	0	2	6	10	1	3	3	3	2	0	0	2	1	0	1	3	0	1	0	0	7	5	1	0	0	0	0	0	0	0	0	10	5	0	17	25	18	39
ESV796	TACGTAGGATGCAAGCGTTGTCCGGAATTATTGGGCGTAAAGAGAACGTAGGCGGCCTTTTAAGTTTGGTCTTAAAGACCAGGGCTCAACCCTGGGAATGGACTGAATACTGGGAGGCTAGAGGACGTCAGAGGAAAGTGGAATTCCAAGTGTAGCGGTGAAATGCGTAGATATTTGGAGGAACACCAGTGGCGAAAGCGACTTTCTGGGACGTTACTGACGCTGAGGTTCGAAAGCTCGGGGAGCAAACAGG	Bacteria	Cyanobacteria	Sericytochromatia	NA	NA	NA	NA	389	0	0	0	2	2	6	8	3	11	1	0	2	3	3	0	0	4	2	3	1	3	0	0	1	2	10	4	0	7	3	0	2	2	0	0	0	21	25	17	19
ESV797	TACGGAGGGTGCGAGCGTTAATCGGAATTACTGGGCGTAAAGCGCGCGTAGGCGGTCATGTAAGTCGGGTGTGAAAGCCCCGGGCTTAACCTGGGAATTGCATTCGATACTGCGTGGCTAGAGTCTGGGAGAGGGAAGGGGAATTCCGGGTGTAGCGGTGAAATGCGTAGATATCCGGAGGAACACCAGTGGCGAAGGCGCCTTCCTGGCCTAAGACTGACGCTGAGGTGCGAAAGCGTGGGGAGCAAACAGG	Bacteria	Proteobacteria	Gammaproteobacteria	WN-HWB-116	NA	NA	NA	386	14	16	15	18	22	22	20	18	15	5	11	7	0	0	8	4	4	5	7	13	12	12	15	12	5	18	9	0	3	2	13	5	3	0	0	3	0	4	0	0
ESV798	TACGAAGGGGGCTAGCGTTGTTCGGAATTACTGGGCGTAAAGCGCACGTAGGCGGATTTGTAAGTCAGGGGTGAAATCCCGGGGCTCAACCTCGGAACTGCCTTTGATACTGCAAATCTCGAGTCCGGAAGAGGTGAGTGGAATTCCTAGTGTAGAGGTGAAATTCGTAGATATTAGGAAGAACACCAGTGGCGAAGGCGGCTCACTGGTCCGGTACTGACGCTGAGGTGCGAAAGCGTGGGGAGCAAACAGG	Bacteria	Proteobacteria	Alphaproteobacteria	Rhizobiales	Hyphomicrobiaceae	Hyphomicrobium	NA	386	0	0	0	0	0	0	0	4	0	0	0	0	0	0	0	0	0	0	0	0	4	0	1	4	0	0	0	3	0	3	0	4	0	0	0	0	3	0	0	6
ESV799	TACGGAGGATCCAAGCGTTATCCGGATTTATTGGGTTTAAAGGGTGCGTAGGCGGCTTATTAAGTCAGGGGTGAAAGACGGTGGCTCAACCATCGCAGTGCCTTTGATACTGATGAGCTTGAATACACTAGAGGTAGGCGGAATGTGACAAGTAGCGGTGAAATGCATAGATATGTCACAGAACACCGATTGCGAAGGCAGCTTACTATGGTGTCATTGACGCTGAGGCACGAAAGCGTGGGGATCAAACAGG	Bacteria	Bacteroidota	Bacteroidia	Sphingobacteriales	Sphingobacteriaceae	Pedobacter	bambusae	385	0	0	0	6	0	3	0	5	4	0	0	2	9	6	3	2	0	0	0	0	0	0	0	0	0	0	0	2	0	0	0	0	0	0	0	0	26	24	29	19
ESV800	TACGTAGGTGGCAAGCGTTGTCCGGATTTATTGGGCGTAAAGCGCTCGCAGGCGGTCTTTTAAGTCTGATGTGAAAGCCCACGGCTTAACCGTGGAGGGTCATTGGAAACTGGAGGACTTGAGTGCAGAAGAGGAGAGTGGAATTCCATGTGTAGCGGTGAAATGCGTAGAGATATGGAGGAACACCAGTGGCGAAGGCGACTCTCTGGTCTGTAACTGACGCTGAGGAGCGAAAGCGTGGGTAGCGAACAGG	Bacteria	Firmicutes	Bacilli	Bacillales	Bacillaceae	Oceanobacillus	caeni	384	3	4	2	3	8	4	6	3	7	5	9	14	16	16	13	13	17	15	12	10	14	18	14	12	6	7	5	16	7	12	14	22	12	0	1	0	0	0	3	5
ESV801	TACGTAGGGGGCGAGCGTTGTCCGGAATTACTGGGCGTAAAGGGTGCGTAGGCGGCCTGATAAGTCAGATGTGAAATACCAGGGCTCAACCCTGGGGGTGCATTTGAAACTGTCGGGCTTGAGTGCAGGAGAGGAAAGCGGAATTCCTGGTGTAGCGGTGAAATGCGTAGATATCAGGAGGAACACCAGTGGCGAAGGCGGCTTTCTGGACTGTAACTGACGCTGAGGCACGAAAGCGTGGGGAGCGAACAGG	Bacteria	Firmicutes	Clostridia	Caldicoprobacterales	Caldicoprobacteraceae	Caldicoprobacter	NA	383	27	55	51	38	32	36	20	16	12	0	1	2	0	0	0	0	0	0	8	9	5	8	4	7	3	4	7	0	0	0	3	5	4	0	0	11	0	0	0	0
ESV802	TACGGAGGGTGCAAGCGTTATCCGGATTCACTGGGTTTAAAGGGTGCGTAGGCGGGTTGGTAAGTCCGTGGTGAAATCTCCAAGCTTAACTTGGAAACTGCCGTGGATACTATCAATCTTGAATGTCGTGGAGGTAAGCGGAATATGTCATGTAGCGGTGAAATGCTTAGAGATGACATAGAACACCAATTGCGTAGGCAGCTTACTACACGAATATTGACGCTGAGGCACGAAAGCGTGGGGAGCAAACAGG	Bacteria	Bacteroidota	Bacteroidia	Chitinophagales	Chitinophagaceae	Flavitalea	NA	382	0	0	0	4	0	5	5	2	8	0	2	0	0	2	0	1	0	0	2	0	5	2	2	2	3	5	2	1	4	1	3	0	0	2	0	0	10	9	3	11
ESV803	TACGTAGGGTCCGAGCGTTGTCCGGAGTTACTGGGCGTAAAGCGCGCGCAGGCGGTTCGATAAGACTGGCGTGAAAGCCCCCGGCTCAACCGGGGAGGGTCGTTGGTGACTGTCGGACTTGAAGACAGCAGGGGCAGGTGGAATTCCCGGTGTAGTGGTGAAATGCGTAGAGATCGGGAGGAACACCCGTGGCGAAGGCGGCCTGCTGGGCTGGTCTTGACGCTGAGGCGCGAAGGCGTGGGGAGCGAACGGG	Bacteria	Chloroflexi	Chloroflexia	Thermomicrobiales	JG30-KF-CM45	NA	NA	382	0	0	0	0	0	0	0	0	0	0	5	3	0	0	0	2	2	5	8	5	5	0	1	2	4	4	1	4	2	0	0	1	1	0	0	0	5	0	2	7
ESV804	TACGGAGGGTGCAAGCGTTATCCGGATTCACTGGGTTTAAAGGGTGCGTAGGCGGGCAATTAAGTCCGTGGTGAAATACCTGAGCTTAACTTGGGAACTGCCATGGATACTATTTGTCTTGAATGTCGTGGAGGTTAGCGGAATATGTCATGTAGCGGTGAAATGCTTAGATATGACATAGAACACCTATTGCGAAGGCAGCTAACTACGCGAATATTGACGCTGAGGCACGAAAGCGTGGGGATCAAACAGG	Bacteria	Bacteroidota	Bacteroidia	Chitinophagales	Chitinophagaceae	NA	NA	380	0	0	0	0	0	1	1	1	0	2	1	0	0	0	0	3	0	0	0	0	2	5	3	0	0	1	1	0	0	0	0	1	0	3	4	0	13	17	13	9
ESV805	TACGAAGGGTGCAAGCGTTATTCGGAATCATTGGGCGTAAAGCGCGCGCAGGCGGATTGATAAGTCAGGTGTGAAATCTCGAAGCTCAACTTCGAAACTGCGCCTGAAACTATTAGTCTAGAATGTCGGAGGGGGCAGGGGAATTTCACGTGTAGGGGTAAAATCCGTAGAGATGTGAAGGAACACCGGGGGCGAAGGCGCCTGCCTGGACGACTATTGACGCTGAGGCGCGAAAGCGTGGGGAGCAAACAGG	Bacteria	Bdellovibrionota	Bdellovibrionia	Bacteriovoracales	Bacteriovoracaceae	Peredibacter	NA	379	0	0	0	0	0	0	0	0	0	0	0	0	0	0	0	0	2	0	0	0	3	4	0	2	3	0	3	0	0	0	0	0	2	5	0	0	9	0	6	0
ESV806	TACGAAGGGGGCTAGCGTTACTCGGAATTACTGGGCGTAAAGGGCGCGTAGGCGGCGCTCCAAGTTAGGCGTGAAAGTCCTGGGCTCAACCTGGGAACTGCGCTTAAGACTGGAGTGCTAGAGGATGGAAGAGGGTTGTGGAATTCCCAGTGTAGAGGTGAAATTCGTAGATATTGGGAAGAACACCGGTGGCGAAGGCGGCAACCTGGTCCATTTCTGACGCTGAGGCGCGATAGCGTGGGGAGCAAACAGG	Bacteria	Proteobacteria	Alphaproteobacteria	Acetobacterales	Acetobacteraceae	Roseomonas	NA	378	0	0	0	0	0	0	3	0	3	5	0	0	0	0	0	0	0	0	2	9	6	0	0	0	0	0	0	2	4	0	4	0	1	9	0	0	14	11	10	12
ESV807	TACGAAGGGGGCTAGCGTTGCTCGGAATCACTGGGCGTAAAGGGCGCGTAGGCGGACTCTTAAGTCGGGGGTGAAAGCCCAGGGCTCAACCCTGGAATTGCCTTCGATACTGGGAGTCTTGAGTTCGGAAGAGGTTGGTGGAACTGCGAGTGTAGAGGTGAAATTCGTAGATATTCGCAAGAACACCGGTGGCGAAGGCGGCCAACTGGTCCGATACTGACGCTGAGGCGCGAAAGCGTGGGGAGCAAACAGG	Bacteria	Proteobacteria	Alphaproteobacteria	Rhizobiales	Beijerinckiaceae	Bosea	NA	377	0	0	0	8	2	6	4	5	1	0	0	0	4	0	0	0	0	0	3	0	0	2	3	0	0	0	0	0	4	0	3	0	0	10	4	6	13	16	13	15
ESV808	TACGGAGGGTGCAAGCGTTGTTCGGAATTACTGGGCGTAAAGCGCGTGTAGGCGGCGCCGTAAGTCGGATGTGAAAGCCCTCGGCTTAACCGAGGAAGTGCATCCGATACTGCGGTGCTTGAGTGTCGGAGGGGATGGCGGAATTCCCGGTGTAGAGGTGAAATTCGTAGATATCGGGAGGAACACCTGTGGCGAAGGCGGCCATCTGGACGATAACTGACGCTGAGACGCGAAAGCGTGGGTAGCAAACAGG	Bacteria	Myxococcota	Polyangia	Blfdi19	NA	NA	NA	372	15	23	29	21	16	22	10	21	13	3	3	0	0	0	0	0	0	0	13	4	3	7	11	9	7	14	14	0	0	0	8	9	3	0	0	23	0	0	0	0
ESV809	TACGTAGGGGGCGAGCGTTGTCCGGAATTATTGGGCGTAAAGGGCGCGCAGGCGGTTTGCCAAGTCAGGTGTTTAAGGCCGGGGCTCAACCCTGGAGCGCATCTGAAACTGGCAGACTGGAGTGCAGGAGAGGAGAGCGGAATTCCACGTGTAGCGGTGAAATGCGTAGAGATGTGGAGGAACACCAGTGGCGAAGGCGGCTCTCTGGCCTGTAACTGACGCTGAGGCGCGAAAGCGTGGGGAGCAAACAGG	Bacteria	Firmicutes	Bacilli	Paenibacillales	Paenibacillaceae	NA	NA	371	5	12	4	10	17	23	12	6	14	11	8	11	5	14	13	18	12	16	6	11	3	9	5	16	4	0	11	5	11	7	22	10	14	0	0	0	0	4	4	4
ESV810	TACGGAGGGTGCGAGCGTTGTTCGGAATTACTGGGCGTAAAGCGCGCGTAGGCGGGTCTTCAAGTCGATTGTGAAAGCCCGGGGCTTAACTCCGGACGTGCAGTCGATACTGTTGATCTTGAATACCTGAGAGGATGGCGGAATTCCCGGTGTAGGAGTGAAATCCGTAGATATCGGGAGGAACATCAGAGGCGAAGGCGGCCATCTGGCAGGCTATTGACGCTGAGGTGCGAAAGCGTGGGGAGCAAACAGG	Bacteria	Bdellovibrionota	Oligoflexia	Oligoflexales	Oligoflexaceae	NA	NA	370	5	5	0	4	3	6	17	5	9	3	12	7	10	11	13	16	15	0	13	9	12	8	9	11	16	11	11	9	18	11	13	15	13	0	0	2	0	0	4	2
ESV811	TACGAAGGGGGCTAGCGTTGTTCGGAATTACTGGGCGTAAAGCGCACGTAGGCGGATTGTTAAGTCGGGGGTGAAATCCCGGGGCTCAACCCCGGAACTGCCTTCGATACTGGCAATCTAGAGTCCGAGAGAGGTGAGTGGAATTCCGAGTGTAGAGGTGAAATTCGTAGATATTCGGAGGAACACCAGTGGCGAAGGCGGCTCACTGGCTCGGTACTGACGCTGAGGTGCGAAAGCGTGGGGAGCAAACAGG	Bacteria	Proteobacteria	Alphaproteobacteria	Rhizobiales	Rhizobiaceae	NA	NA	370	0	0	0	4	0	1	3	4	0	0	0	0	1	0	3	0	0	1	3	1	3	0	0	1	4	4	0	0	0	0	0	0	0	1	0	0	6	9	16	10
ESV812	TACGAAGGGGGCTAGCGTTGCTCGGAATTACTGGGCGTAAAGGGAGCGTAGGCGGGTTGACAAGTTGGGGGTGAAAGCCCGGAGCTCAACTCCGGAATTGCCCTCAAAACTGTCAGCCTTGAGTATGGAAGAGGTAAGTGGAACTCCGAGTGTAGAGGTGAAATTCGTAGATATTCGGAAGAACACCAGTGGCGAAGGCGACTTACTGGTCCATGACTGACGCTGAGGCTCGAAAGCGTGGGGAGCAAACAGG	Bacteria	Proteobacteria	Alphaproteobacteria	Caulobacterales	Caulobacteraceae	Asticcacaulis	NA	370	0	0	0	2	4	3	0	4	4	0	2	0	5	5	6	0	1	0	5	0	0	2	2	4	3	2	2	0	1	4	0	0	0	0	0	0	25	37	23	10
ESV813	TACGTAGGGTGCAAGCGTTATCCGGAATTATTGGGCGTAAAGAGCTCGTAGGCGGTCTGTCGCGTCTGCTGTGAAAACCCGAGGCTCAACCTCGGGCCTGCAGTGGGTACGGGCAGACTAGAGTGCGGTAGGGGAGATTGGAATTCCTGGTGTAGCGGTGGAATGCGCAGATATCAGGAGGAACACCGATGGCGAAGGCAGATCTCTGGGCCGTAACTGACGCTGAGGAGCGAAAGCGTGGGGAGCGAACAGG	Bacteria	Actinobacteriota	Actinobacteria	Micrococcales	Microbacteriaceae	NA	NA	368	0	0	0	0	0	0	0	0	0	0	0	0	0	0	0	0	4	0	8	0	5	0	0	0	1	0	0	4	0	2	0	2	0	0	8	0	0	6	9	5
ESV814	TACGTAGGGGGCGAGCGTTGTCCGGAATTATTGGGCGTAAAGCGCGCGCAGGCGGTCCTTTAAGTCAGGCGTTTAAGCCCGGGGCTCAACCCCGGTACGCGCCTGAAACTGGGGGACTTGAGTGCAGGAGAGGAGAGCGGAATTCCACGTGTAGCGGTGAAATGCGTAGAGATGTGGAGGAACACCAGTGGCGAAGGCGGCTCTCTGGTCTGTAACTGACGCTGAGGCGCGAAAGCGTGGGGAGCAAACAGG	Bacteria	Firmicutes	Bacilli	Paenibacillales	Paenibacillaceae	Thermobacillus	NA	366	4	2	2	5	4	6	8	11	12	15	13	12	9	7	17	25	12	18	8	8	0	12	10	15	0	2	5	15	17	15	20	11	18	3	0	0	2	1	0	0
ESV815	TACGAGGGGTCCTAGCGTTGTTCGGAATCATTGGGCGTAAAGAGTCTGTAGGCGGCCATGTAAGTCAGGTGTGAAAGCCCCGGGCTCAACCCGGGAAGTGCATTTGATACTGCATGGCTTGAATGTTGGAGAGGGTAGTAGAATTCCAGGTGTAGTGGTGAAATACGTAGATATCTGGAGGAATACCGGTGGCGAAGGCGGCTACCTGGCCAAACATTGACGCTGAGAGACGAAAGCGTGGGGAGCAAACAGG	Bacteria	Bdellovibrionota	Bdellovibrionia	Bdellovibrionales	Bdellovibrionaceae	Bdellovibrio	NA	366	0	0	0	2	1	6	12	0	2	0	0	0	2	6	0	0	2	3	0	3	2	0	0	0	4	4	0	3	8	2	2	0	3	0	0	0	14	19	11	25
ESV816	TACGTAGGGCGCAAGCGTTGTCCGGAATTATTGGGCGTAAAGAGCTCGTAGGCGGCCTGTCGCGTCCGCTGTGAAATCCTGGGGCTTAACCCCGGGCGTGCAGTGGATACGGGCTGGCTAGAGGCAGGCAGGGGAGAACGGAATTCCCGGTGTAGCGGTGAAATGCGCAGATATCGGGAGGAACACCGGTGGCGAAGGCGGTTCTCTGGGCCTGTTCTGACGCTGAGGAGCGAAAGCGTGGGGAGCGAACAGG	Bacteria	Actinobacteriota	Actinobacteria	Frankiales	Acidothermaceae	Acidothermus	NA	365	0	0	0	6	7	6	3	5	0	3	6	3	2	0	0	0	3	0	0	0	0	6	7	0	0	0	4	5	0	0	4	6	1	22	32	0	13	8	6	0
ESV817	TACGTAGGGCGCAAGCGTTGTCCGGAATTATTGGGCGTAAAGAGCTCGTAGGCGGCCTGTCGCGTCCGCTGTGAAATCCTGGGGCTTAACCCCGGGCGTGCAGTGGATACGGGCTGGCTAGAGGCAGGCAGGGGAGAACGGAATTCCCGGTGTAGCGGTGAAATGCGCAGATATCGGGAGGAACACCGGTGGCGAAGGCGGTTCTCTGGGCCTGTTCTGACGCTGAGGAGCGAAAGCGTGGGGAGCAAACAGG	Bacteria	Actinobacteriota	Actinobacteria	Frankiales	Acidothermaceae	Acidothermus	NA	365	0	0	0	0	9	14	13	7	7	7	4	0	5	0	0	0	3	0	6	1	0	0	4	0	6	0	6	0	0	4	0	0	0	22	34	18	7	11	11	12
ESV818	TACGGAGGGTCCGAGCGTTATCCGGAATCATTGGGTTTAAAGGGTCCGTAGGCGGTTTGATAAGTCAGTGGTGAAAGCCCATCGCTCAACGGTGGAACGGCCATTGATACTGTCAGACTTGAATTATTAGGAAGTAACTAGAATATGTAGTGTAGCGGTGAAATGCTTAGATATTACATGGAATACCAATTGCGAAGGCAGGTTACTACTAATGGATTGACGCTGATGGACGAAAGCGTGGGTAGCGAACAGG	Bacteria	Bacteroidota	Bacteroidia	Flavobacteriales	Flavobacteriaceae	Flavobacterium	NA	365	0	0	0	0	0	0	0	0	0	4	0	0	0	0	1	0	0	0	0	0	0	1	1	0	1	2	2	0	0	0	0	1	0	0	0	0	10	9	9	4
ESV819	TACAGAGGGTGCAAGCGTTAATCGGAATTACTGGGCGTAAAGCGCGCGTAGGCGGCTGATTAAGTCGGGTGTGAAAGCCCCGGGCTCAACCTGGGAACTGCATCCGATACTGATCGGCTAGAGTATGAGAGAGGGAGGTAGAATTCCACGTGTAGCGGTGAAATGCGTAGATATGTGGAGGAATACCGGTGGCGAAGGCGGCCTCCTGGCTTAATACTGACGCTGAGGTGCGAAAGCGTGGGGAGCAAACAGG	Bacteria	Proteobacteria	Gammaproteobacteria	Pseudomonadales	Pseudohongiellaceae	BIyi10	NA	365	0	0	0	0	0	0	0	0	0	2	3	0	0	0	1	5	5	0	4	2	1	5	7	4	0	6	0	0	0	0	2	0	4	0	1	0	9	5	5	6
ESV820	TACAGGGGATGCAAGTGTTATCCGGAATTATTGGGCGTAAAGGGTCTCTAGGTGGAAATTTAAGTCTTTTGTTAAATAATAAGGCTTAACCTTAATAATGCAAAAGAAACTGTATTTCTAGAGTCTGGTAGAAGTTAAGGGAATTTCCAGTGGAGCGGTGAAATGCGTAGAGATTGGAAGGAACACCAAAAGCGAAGGCACTTAACTGGGCCATGACTGACACTGACAGACGAAAGCTAGGGGAGCAAACGAG	Bacteria	Cyanobacteria	Cyanobacteriia	Chloroplast	NA	NA	NA	364	0	0	0	2	2	4	0	0	1	0	0	6	1	4	5	0	0	2	0	4	0	0	2	0	2	0	0	0	0	0	1	0	1	0	2	0	58	41	97	11
ESV821	TACGTAGGGGGCGAGCGTTGTCCGGAATTACTGGGCGTAAAGGGTGCGTAGGCGGCCTAGCAAGTCCTGTGTGAAAGGCCCCGGCTTAACCGGGGAGAGCCATGGGAAACTGTTAGGCTCGAGTGCCGGAGAGGGTGGCGGAATTCCCGGTGTAGCGGTGAAATGCGTAGAGATCGGGAGGAACACCAGTGGCGAAGGCGGCCACCTGGACGGTGACTGACGCTGAGGCACGACAGCTGGGGGAGCAAACAGG	Bacteria	Firmicutes	Limnochordia	Limnochordales	Limnochordaceae	NA	NA	363	3	3	0	9	8	11	7	7	7	7	10	12	6	11	11	11	10	7	10	8	14	12	9	12	8	9	4	10	13	7	20	13	10	0	0	3	0	2	5	5
ESV822	GACGAAGGGGGCTAGCGTTGTTCGGAATTACTGGGCGTAAAGGGCGCGTAGGCGGTCTTGTCAGTCAGGCGTGAAAGCCCTGGGCTCAACCTGGGAGGTGCGCTTGATACTGCAAGGCTTGAGTGCAGGAGAGGATGGTGGAATTCCCAGTGTAGAGGTGAAATTCGTAGATATTGGGAAGAACACCGGTGGCGAAGGCGGCCATCTGGACTGCAACTGACGCTGAGGCGCGAAAGCGTGGGGAGCAAACAGG	Bacteria	Proteobacteria	Alphaproteobacteria	Reyranellales	Reyranellaceae	NA	NA	362	0	0	0	0	0	3	2	0	1	3	1	2	0	0	0	2	5	0	7	6	2	0	4	0	3	3	0	0	0	2	4	2	1	0	0	0	7	0	4	7
ESV823	TACGGAGGGTGCAAGCGTTATCCGGATTCACTGGGTTTAAAGGGTGCGTAGGCGGATTTGTAAGTCCGTGGTGAAATCTCCGAGCTTAACTCGGAAACTGCCATGGATACTATAAGTCTTGAATGTTGTGGAGGTTTGCGGAATATGTCATGTAGCGGTGAAATGCTTAGATATGACATAGAACACCGATTGCGAAGGCAGCAGGCTACACAAATATTGACGCTGAGGCACGAAAGCGTGGGGATCAAACAGG	Bacteria	Bacteroidota	Bacteroidia	Chitinophagales	Chitinophagaceae	Chitinophaga	soli	362	0	0	0	0	0	0	0	0	0	0	0	0	0	0	0	0	0	0	0	3	8	0	0	0	0	0	0	1	0	3	0	2	1	0	0	0	1	0	0	1
ESV824	TACGTAGGGTCCGAGCGTTGTCCGGAGTTACTGGGCGTAAAGCGCGCGCAGGCGGCGGCATTGGCCCGGCGTGAAAGCCCCCGGCTCAACCGGGGAAGGTCGTCGGGGACCGTGCCGCTTGAGGGCAGCAGGGGTTGGTGGAATGCCCGGTGTAGTGGTGAAATGCGTAGAGATCGGGCGGAACACCCGTGGCGAAGGCGGCCAACTGGGCTGACCCTGACGCTGAGGCGCGAAGGCGTGGGGAGCGAACGGG	Bacteria	Chloroflexi	Chloroflexia	Thermomicrobiales	JG30-KF-CM45	NA	NA	360	3	3	1	5	7	5	4	7	18	10	9	11	16	14	28	20	7	4	7	10	5	4	12	12	1	3	7	17	12	19	20	11	15	1	0	7	0	2	0	2
ESV825	TACGTAGGGGGCAAGCGTTATCCGGATTTACTGGGTGTAAAGGGAGCGTAGGTGGCTCGATAAGTCAGAAGTGAAAGCCCAAGGCTCAACCTTGGGACTGCTTTTGAAACTATCGGGCTAGAGTGCAGGAGAGGTAAGTGGAATTCCTAGTGTAGCGGTGAAATGCGTAGATATTAGGAGGAACACCAGTGGCGAAGGCGACTTACTGGACTGTAACTGACACTGAGGCTCGAAAGCGTGGGGAGCAAACAGG	Bacteria	Firmicutes	Clostridia	Lachnospirales	Lachnospiraceae	NA	NA	358	0	0	0	0	0	0	0	0	0	1	7	3	0	0	7	0	0	0	0	0	0	9	5	10	0	0	0	0	0	0	0	1	0	3	7	0	9	7	16	5
ESV826	TACGTAGGGGGCGAGCGTTGTCCGGAATTATTGGGCGTAAAGCGCGCGCAGGCGGTTTTGTAAGTCCGATTGTTTAAACCCGGGGCTCAACCCCGGGTCGCAAGGGAAACTGCAAGACTTGAGTGCAGGAGAGGGAAGCGGAATTCCATGTGTAGCGGTGAAATGCGTAGAGATATGGAGGAACACCAGTGGCGAAGGCGGCTTCCTGGCCTGTAACTGACGCTGAGGCGCGAAAGCGTGGGGAGCAAACAGG	Bacteria	Firmicutes	Bacilli	Paenibacillales	Paenibacillaceae	Thermobacillus	NA	357	6	0	0	2	0	0	0	5	15	10	19	0	0	16	9	27	18	24	8	0	12	10	10	21	5	4	0	17	15	20	25	19	17	0	0	4	0	0	0	0
ESV827	TACGTAGGGTGCGAGCGTTAATCGGAATTACTGGGCGTAAAGCGTGCGCAGGCGGTGATGTAAGACAGTTGTGAAATCCCCGGGCTCAACCTGGGAACTGCATCTGTGACTGCATCGCTGGAGTGCGGCAGAGGGGGATGGAATTCCGCGTGTAGCAGTGAAATGCGTAGATATGCGGAGGAACACCGATGGCGAAGGCAATCCCCTGGGCCTGCACTGACGCTCATGCACGAAAGCGTGGGGAGCAAACAGG	Bacteria	Proteobacteria	Gammaproteobacteria	Burkholderiales	Comamonadaceae	Hylemonella	NA	357	0	0	0	0	3	4	3	3	7	1	0	0	0	0	0	0	0	2	0	0	0	0	0	0	2	2	4	0	3	3	0	3	0	0	0	0	7	8	4	29
ESV828	CACGTAGGCACCAAGCGTTGTCCGGATTTATTGGGCGTAAAGAGCTCGTAGGCGGTTCGGTAAGTCGGGTGTGAAAACTCTGGGCTCAACCCAGAGCCGCCACCCGATACTGCTGTGACTTGAGTTCGGTAGGGGAGCGGGGAATTCCTGGTGTAGCGGTGAAATGCGCAGATATCAGGAGGAACACCAGTGGCGAAGGCGCCGCTCTGGGCCGAGACTGACGCTGAGGAGCGAAAGCGTGGGTAGCAAACAGG	Bacteria	Actinobacteriota	Acidimicrobiia	Microtrichales	Ilumatobacteraceae	NA	NA	356	0	0	0	0	0	1	1	2	4	5	5	0	3	0	7	0	4	2	9	0	5	9	0	0	7	8	0	4	3	0	2	3	7	4	1	0	6	10	6	0
ESV829	TACGGAGGGTGCGAGCGTTAATCGGAATTACTGGGCGTAAAGGGTGCGTAGGTGGTATGGTAAGTTATCTGTGAAATTCCCGGGCTTAACCTGGGGCGGTCAGATAAGACTGCTGTACTTGAGTATAGGAGAGGGTAGTGGAATTTCCGGTGTAGCGGTGAAATGCGTAGAGATCGGAAGGAACACCAGTGGCGAAGGCGGCTACCTGGCCTAATACTGACACTGAGGCACGAAAGCGTGGGGAGCAAACAGG	Bacteria	Proteobacteria	Gammaproteobacteria	Legionellales	Legionellaceae	Legionella	NA	355	0	0	0	6	5	2	4	6	13	7	14	3	6	2	13	6	14	16	7	14	6	11	8	11	9	0	9	20	11	13	14	13	11	1	0	0	3	4	2	1
ESV830	TACGTAGGGGGCAAGCGTTGTCCGGAATTATTGGGCGTAAAGCGCGCGCAGGCGGCTATTTAAGTCTGGTGTTTAAACCTTGGGCTCAACCTGAGGTCGCACTGGAAACTGGGTGGCTTGAGTACAGAAGAGGAAAGTGGAATTCCACGTGTAGCGGTGAAATGCGTAGAGATGTGGAGGAACACCAGTGGCGAAGGCGACTTTCTGGGCTGTAACTGACGCTGAGGCGCGAAAGCGTGGGGAGCAAACAGG	Bacteria	Firmicutes	Bacilli	Paenibacillales	Paenibacillaceae	Paenibacillus	NA	354	0	0	0	2	4	6	0	5	3	0	0	0	0	3	0	0	0	4	0	0	0	0	4	5	5	0	0	0	0	0	0	1	1	0	4	1	15	22	36	34
ESV831	TACGGGGGGGGCAAGCGTTGTTCGGAATTACTGGGCGTAAAGGGTTCGTAGGTGGTCAACTAAGTCATACGTGAAATCCCTCAGCTTAACTGGGGAACTGCGTCTGATACTGGTTGACTTGAGTGCAGGAGAGGAACGCGGAATTCCAGGTGTAGCGGTGAAATGCGTAGATATCTGGAGGAACACCGGTGGCGAAGGCGGCGTTCTGGACTGTAACTGACACTGAGGAACGAAAGCCAGGGGAGCAAACGGG	Bacteria	Acidobacteriota	Vicinamibacteria	Vicinamibacterales	NA	NA	NA	353	0	0	0	2	4	2	2	2	5	1	0	1	0	1	0	2	3	1	2	0	5	6	0	2	0	3	1	3	0	0	3	1	0	1	0	0	7	6	5	7
ESV832	TACGAAGGGGGCTAGCGTTGTTCGGAATCACTGGGCGTAAAGCGCGTGTAGGCGGATTGTTAAGTCGGGGGTGAAATCCTGAGGCTCAACCTCAGAACTGCCTTCGATACTGGCGATCTTGAGTCCGGGAGAGGTGAGTGGAACTCCTAGTGTAGAGGTGAAATTCGTAGATATTAGGAAGAACACCAGTGGCGAAGGCGGCTCACTGGCCCGGTACTGACGCTGAAACGCGAAAGCGTGGGGAGCAAACAGG	Bacteria	Proteobacteria	Alphaproteobacteria	Rhizobiales	Labraceae	Labrys	NA	352	0	0	0	3	1	3	3	2	3	0	0	0	4	0	0	0	0	0	5	0	0	1	1	0	3	0	0	1	0	5	0	0	3	0	0	0	0	2	2	5
ESV833	TACGGAGGGTGCAAGCGTTAATCGGAATTACTGGGCGTAAAGCGCACGCAGGCGGTCTGTCAAGTCGGATGTGAAATCCCCGGGCTCAACCTGGGAACTGCATTCGAAACTGGCAGGCTGGAGTCTTGTAGAGGGGGGTAGAATTCCAGGTGTAGCGGTGAAATGCGTAGAGATCTGGAGGAATACCGGTGGCGAAGGCGGCCCCCTGGACAAAGACTGACGCTCAGGTGCGAAAGCGTGGGGAGCAAACAGG	Bacteria	Proteobacteria	Gammaproteobacteria	Enterobacterales	Enterobacteriaceae	NA	NA	349	0	0	0	0	0	8	0	7	0	0	0	0	0	0	0	0	0	0	0	0	0	0	0	0	0	0	0	0	0	0	0	0	0	114	91	42	10	22	10	0
ESV834	TACGTAGGGGGCAAGCGTTATCCGGATTTACTGGGTGTAAAGGGAGCGTAGGTGGTTTGGTAAGTCAGATGTGAAAGCCCGGGGCTCAACCCCGGGACTGCATTTGAAACTATCAGACTGGAGTGCAGGAGAGGTAAGTGGAATTCCTAGTGTAGCGGTGAAATGCGTAGATATTAGGAGGAACACCAGTGGCGAAGGCGGCTTACTGGACTGTAACTGACACTGAGGCTCGAAAGCGTGGGGAGCAAACAGG	Bacteria	Firmicutes	Clostridia	Lachnospirales	Lachnospiraceae	Mobilitalea	NA	349	0	0	0	0	0	1	0	0	0	0	0	0	0	0	0	7	4	10	0	2	0	0	0	0	13	10	16	0	0	0	0	0	0	0	0	0	27	24	17	25
ESV835	TACGTAGGGGGCAAGCGTTGTCCGGAATTATTGGGCGTAAAGCGCGCGCAGGCGGCCTGTTAAGTCTGGTGTGAAAGACCACGGCTCAACCGAGGGGTGGCATCAGAAACTGGCGGGCTTGAGTGCAGGAGAGGAGAGTGGAATTCCCGGTGTAGCGGTGGAATGCGTAGAGATCGGGAGGAACACCAGTGGCGAAGGCGACTCTCTGGCCTGTAACTGACGCTGAGGCGCGAAAGCGTGGGGAGCGAACAGG	Bacteria	Firmicutes	Bacilli	Thermoactinomycetales	Thermoactinomycetaceae	Kroppenstedtia	NA	348	6	0	0	6	7	7	0	2	14	8	13	3	3	9	15	12	17	14	5	14	7	13	8	7	2	5	4	17	22	16	13	26	17	0	0	5	3	0	0	3
ESV836	TACGTAGGGGGCGAGCGTTGTCCGGAATTATTGGGCGTAAAGCGCGCGCAGGCGGTCCTTTAAGTCTGGTGTTTAAGTGCGGGGCTCAACCCCGTGACGCACTGGAAACTGGGGGACTTGAGTGCAGAAGAGGAGAGCGGAATTCCACGTGTAGCGGTGAAATGCGTAGAGATGTGGAGGAACACCAGTGGCGAAGGCGGCTCTCTGGCCTGTAACTGACGCTGAGGCGCGAAAGCGTGGGGAGCAAACAGG	Bacteria	Firmicutes	Bacilli	Paenibacillales	Paenibacillaceae	Cohnella	NA	343	20	24	24	7	0	7	15	5	7	6	11	8	1	0	5	16	16	15	5	9	11	6	0	10	7	6	4	19	12	14	21	18	0	0	0	0	0	0	3	3
ESV837	TACGTAGAGGGCAAGCGTTGTCCGGAATTACTGGGCGTAAAGGGTACGCAGGCGGATATATAAGTCAAATGTGAAAGGCACCGGCTCAACCGGTGAGCGGCATTTGAAACTGTATATCTTGAGTTCAGGAGAGGAGAGCGGAATTCCTGGTGTAGCGGTGGAATGCGTAGATATCAGGAAGAACACCAGTGGCGAAGGCGGCTCTCTGGCCTGAAACTGACGCTCAGGTACGAAAGCTGGGGGAGCGAACGGG	Bacteria	Halanaerobiaeota	Halanaerobiia	Halanaerobiales	Halanaerobiaceae	Halocella	NA	342	19	15	18	8	4	12	9	8	7	6	7	5	10	5	12	13	12	11	6	5	18	13	4	5	15	5	6	0	7	14	13	7	9	0	0	3	1	0	0	3
ESV838	TACGAAGGGGGCTAGCGTTACTCGGAATTACTGGGCGTAAAGGGCGCGTAGGCGGCGTTCCAAGTTAGGCGTGAAAGTCCTGGGCTCAACCTGGGAACTGCGCTTAAGACTGGAGTGCTAGAGGATGGAAGAGGGTTGTGGAATTCCCAGTGTAGAGGTGAAATTCGTAGATATTGGGAAGAACACCGGTGGCGAAGGCGGCAACCTGGTCCATTTCTGACGCTGAGGCGCGATAGCGTGGGGAGCAAACAGG	Bacteria	Proteobacteria	Alphaproteobacteria	Acetobacterales	Acetobacteraceae	Roseomonas	suffusca	342	0	0	0	6	7	0	9	6	3	0	3	1	4	0	0	0	3	5	0	0	0	5	3	0	5	0	5	0	0	4	0	5	0	0	0	0	20	14	19	17
ESV839	TACGTAGGGTGCAAGCGTTAATCGGAATTACTGGGCGTAAAGCGTGCGCAGGCGGTTGTGCAAGACAGGTGTGAAATCCCCGGGCTTAACCTGGGAACTGCGCTTGTGACTGCACGACTAGAGTACGGCAGAGGGGGGTGGAATTCCTGGTGTAGCAGTGAAATGCGTAGATATCAGGAGGAACATCGATGGCGAAGGCAGCCCCCTGGGCCTGTACTGACGCTCATGCACGAAAGCGTGGGGAGCAAACAGG	Bacteria	Proteobacteria	Gammaproteobacteria	Burkholderiales	Rhodocyclaceae	Uliginosibacterium	NA	341	0	0	0	1	4	0	0	0	2	0	0	0	2	2	1	0	2	0	0	0	0	1	0	0	0	0	2	4	5	0	0	0	3	2	3	0	20	21	11	20
ESV840	TACGAGGGGGGCGAGCGTTGTTCGGAATTATTGGGCGTAAAGGGTGCGTAGGCGGTTTGGTAAGTCTTGTGTGAAATCTTCGGGCTCAACTCGAAGTCTGCATGAGAAACTGCCGGGCTTGAGTGTGGGAGAGGTGAGTGGAATTCCCGGTGTAGCGGTGAAATGCGTAGATATCGGGAGGAACACCTGTGGCGAAAGCGGCTCACTGGACCACAACTGACGCTGAGGCACGAAAGCTAGGGGAGCAAACAGG	Bacteria	Acidobacteriota	Acidobacteriae	Acidobacteriales	Acidobacteriaceae (Subgroup 1)	Acidipila-Silvibacterium	NA	340	0	0	0	7	5	3	7	0	7	0	2	0	2	0	0	0	0	0	0	0	3	5	0	3	5	2	4	3	1	0	1	0	0	8	20	7	13	11	18	16
ESV841	TACAGAGGGTGCAAGCGTTGTTCGGAATTACTGGGCGTAAAGCGCGTGTAGGCTGCGGAATAAGTCGGATGTGAAAGCCCTCAGCTTAACTGAGGAAGTGCATCCGATACTGTCTCGCTTGAGTGTCGGAGGGGGTGGCGGAATTCCCGGTGTAGAGGTGAAATTCGTAGATATCGGGAGGAACACCTGTGGCGAAGGCGGCCACCTGGACGACGACTGACGCTGAGACGCGAAAGCGTGGGTAGCAAACAGG	Bacteria	Myxococcota	Polyangia	Blfdi19	NA	NA	NA	334	0	0	0	8	4	10	7	5	13	0	2	0	5	11	1	2	1	1	2	2	0	0	2	0	3	3	5	5	3	1	1	2	0	1	1	0	4	5	9	14
ESV842	TACGAAGGGGGCAAGCGTTGCTCGGAATCACTGGGCGTAAAGCGCACGTAGGCGGGTCGTTAAGTCAGGGGTGAAATCCTGGAGCTCAACTCCAGAACTGCCTTTGATACTGGCGACCTAGAGTTCGAGAGAGGTTGGTGGAACTCCGAGTGTAGAGGTGAAATTCGTAGATATTCGGAAGAACACCAGTGGCGAAGGCGGCCAACTGGCTCGATACTGACGCTGAGGTGCGAAAGCGTGGGGAGCAAACAGG	Bacteria	Proteobacteria	Alphaproteobacteria	Rhizobiales	Xanthobacteraceae	Xanthobacter	NA	334	0	0	0	0	6	1	8	2	5	0	0	2	0	0	0	4	4	0	0	2	0	0	2	0	4	3	3	5	1	1	0	0	3	0	0	0	14	11	11	17
ESV843	TACGAGGGGGGCAAGCGTTGTTCGGAATTATTGGGCGTAAAGGGTGCGTAGGCGGTTTGACAAGTCTTATGTGAAATCTTCGGGCTCAACCCGAAGTCTGCATGGGAAACTGTCGGGCTTGAGTATGGGAGAGGTGAGTGGAATTTCCGGTGTAGCGGTGAAATGCGTAGATATCGGAAGGAACACCTGTGGCGAAAGCGGCTCACTGGACCATAACTGACGCTGATGCACGAAAGCTAGGGGAGCAAACAGG	Bacteria	Acidobacteriota	Acidobacteriae	Acidobacteriales	Acidobacteriaceae (Subgroup 1)	Granulicella	paludicola	333	0	0	0	4	5	6	6	6	8	0	0	0	5	1	1	0	0	0	4	1	1	4	5	1	3	0	4	0	0	0	0	0	0	22	21	9	9	7	5	5
ESV844	TACGTAGGGGGCAAGCGTTGTCCGGAATTATTGGGCGTAAAGCGCGCGCAGGCGGCGATGTAAGTCTGGTGTTTAAGCCCAGGGCTCAACCCTGGTTCGCACTAGAAACTGCATGGCTTGAGTGTAGGAGAGGAAAGTGGAATTCCACGTGTAGCGGTGAAATGCGTAGAGATGTGGAGGAACACCAGTGGCGAAGGCGACTTTCTGGCCTATAACTGACGCTGAGGCGCGAAAGCGTGGGGAGCAAACAGG	Bacteria	Firmicutes	Bacilli	Paenibacillales	Paenibacillaceae	Paenibacillus	NA	333	0	0	0	3	4	4	4	2	0	0	0	0	1	0	1	0	3	6	0	5	1	0	0	4	4	2	9	0	2	1	1	0	0	2	0	0	21	17	22	18
ESV845	TACGTAGGGGGCAAGCGTTGTCCGGAATTATTGGGCGTAAAGCGCGCGCAGGCGGTTTGTTAAGTCTGGTGTTTAAGCCCAGGGCTCAACCCTGGTTCGCACTGGAAACTGGGAGACTGGAGTGCAGAAGAGGAAAGCGGAATTCCACGTGTAGCGGTGAAATGCGTAGAGATGTGGAGGAACACCAGTGGCGAAGGCGGCTTTCTGGTCTGTAACTGACGCTGAGGCGCGAAAGCGTGGGGAGCAAACAGG	Bacteria	Firmicutes	Bacilli	Paenibacillales	Paenibacillaceae	NA	NA	332	0	0	0	4	6	8	5	9	7	0	0	4	0	8	0	0	0	0	6	2	0	0	0	3	0	2	4	0	5	6	1	0	0	0	0	0	18	24	35	17
ESV846	GACGAGCCTCACAAACGTTATTCGGAATTACTGGGCTTAAAGGGTGCGTAGGCGGCGCGGAAAGTTGGGTGTGAAATCCCTCGGCTCAACCGAGGAACTGCGCCCAAAACTACCGTGCTCGAGGAAGATAGAGGTGAGCGGAACTTACGGTGGAGCGGTGAAATGCGTTGATATCGTAAGGAACACCCGTGGCGAAAGCGGCTCACTGGGTCTTTTCTGACGCTGATGCACGAAAGCTAGGGGAGCAAACGGG	Bacteria	Planctomycetota	Planctomycetes	Pirellulales	Pirellulaceae	NA	NA	332	0	0	0	0	0	0	0	0	0	0	1	0	0	0	0	3	0	0	1	1	1	0	0	0	0	3	0	7	0	2	4	2	8	0	0	0	2	0	1	5
ESV847	TACGTAGGGTGCAAGCGTTGTCCGGAATTACTGGGCGTAAAGAGTTCGTAGGCGGTTTGTCGCGTCGTTTGTGAAAACCAGCAGCTCAACTGCTGGCTTGCAGGCGATACGGGCAGACTTGAGTACTGCAGGGGAGACTGGAATTCCTGGTGTAGCGGTGAAATGCGCAGATATCAGGAGGAACACCGGTGGCGAAGGCGGGTCTCTGGGCAGTAACTGACGCTGAGGAACGAAAGCGTGGGTAGCGAACAGG	Bacteria	Actinobacteriota	Actinobacteria	Corynebacteriales	Nocardiaceae	Rhodococcus	NA	328	0	0	0	4	6	7	3	7	6	6	3	2	0	2	3	7	0	0	0	2	6	3	3	3	10	7	3	3	0	4	2	4	0	8	13	0	6	9	14	10
ESV848	TACGGAGGATCCAAGCGTTATCCGGATTTATTGGGTTTAAAGGGTGCGTAGGCGGCTTTTTAAGTCAGGGGTGAAAACTTGCGGCTCAACCGTAAGCTTGCCTTTGATACTGAGGAGCTTGAATACACTTGAGGTAGGCGGAATGTGACAAGTAGCGGTGAAATGCATAGATATGTCACAGAACACCAATTGCGAAGGCAGCTTACTAAAGTGTGATTGACGCTGAGGCACGAAAGCGTGGGGATCAAACAGG	Bacteria	Bacteroidota	Bacteroidia	Sphingobacteriales	Sphingobacteriaceae	Arcticibacter	pallidicorallinus	326	0	0	0	0	3	0	0	0	0	1	0	2	0	0	1	0	1	0	0	0	0	3	0	2	0	0	0	0	0	0	0	0	0	0	0	0	11	12	6	7
ESV849	TACGTAGGGAGCAAGCGTTGCCCGGAATTACTGGGCGTAAAGAGCTCGTAGGCGGGGGCGTGCGTCCGAGAAGAAATCTTACGGCTCAACCGTAGGGCTATCTCGGATACGGCGCTTCTTGAGGGTGAGAGAGGAAAGCGGAATTCCAGGTGTAGCGGTGAAATGCGTAGATATCTGGAGGAACACCAGCGGCGAAGGCGGCTTTCTGGCTCATTCCTGACGCTGAGGAGCGAAAGCGTGGGTAGCGAACGGG	Bacteria	WPS-2	NA	NA	NA	NA	NA	326	0	0	0	0	0	0	0	0	0	4	5	5	0	0	0	3	1	2	6	5	6	4	6	0	7	1	3	0	0	2	2	0	1	1	5	0	4	5	7	0
ESV850	TACGTAGGGGGCAAGCGTTATCCGGAATCACTGGGTGTAAAGGGTGCGTAGGCGGTATAACAAGTCAGATGTGAAAGCCCAGGGCTCAACCCTGGGATTGCATTTGAAACTGTTAAACTAGAGTACAGGAGGGGAAAGTGGAATTCCTAGTGTAGCGGTGAAATGCGTAGATATTAGGAGGAACACCAGTGGCGAAGGCGACTTTCTGGACTGTAACTGACGCTGAGGCACGAAAGCGTGGGTAGCGAACAGG	Bacteria	Firmicutes	Clostridia	Lachnospirales	NA	NA	NA	325	9	8	6	3	5	5	4	2	3	4	8	6	5	3	18	20	12	16	3	11	6	6	5	6	5	10	9	8	12	9	16	17	13	1	0	6	0	0	0	0
ESV851	TACGAAGGGGGCTAGCGTTGTTCGGAATTACTGGGCGTAAAGCGCGCGTAGGCGGTGATCTTTGTCAGAGGTGAAAGCCCGGGGCTCAACTCCGGAATTGCCTTTGAAACGGGATCGCTAGAGTCCGAGAGAGGATGGCGGAATTCCTAGTGTAGAGGTGAAATTCGTAGATATTAGGAAGAACACCGGTGGCGAAGGCGGCCATCTGGCTCGGTACTGACGCTCAGGCGCGAAAGCGTGGGGAGCAAACAGG	Bacteria	Proteobacteria	Alphaproteobacteria	Rhodospirillales	Rhodospirillaceae	NA	NA	325	0	0	0	0	0	0	0	0	8	0	1	0	0	0	0	0	0	0	6	5	3	5	0	2	2	1	5	4	0	11	2	0	0	0	0	0	11	0	11	9
ESV852	TACGTAGGGTGCAAGCGTTGTCCGGAATTATTGGGCGTAAAGAGCTCGTAGGCGGCTTGTCGCGTCTGCTGTGAAAACCCGAGGCTCAACCTCGGGCCTGCAGTGGGTACGGGCAAGCTAGAGTGCGGTAGGGGAGATTGGAATTCCTGGTGTAGCGGTGGAATGCGCAGATATCAGGAGGAACACCGATGGCGAAGGCAGATCTCTGGGCCGTAACTGACGCTGAGGAGCGAAAGCATGGGGAGCGAACAGG	Bacteria	Actinobacteriota	Actinobacteria	Micrococcales	Microbacteriaceae	Leucobacter	NA	325	0	0	0	0	0	0	0	0	0	6	0	5	0	0	0	2	0	0	0	7	3	2	0	3	10	0	2	0	0	2	0	4	4	1	2	0	2	0	0	2
ESV853	GACGAGGGGTCCAAGCGTTGTTCGGAATTATTGGGCGTAAAGCGGGTGTAGGTGGATCTATAAGTCAGGAGTGAAAGCCCCGAGCTTAACTTGGGAAGTGCTTTTGATACTGTAGATCTTGAATGTGGGAGAGGATCGTGGAATTCCAGGTGTAGTGGTGAAATACGTAGATATCTGGAGGAACACCGGTGGCGAAGGCGGCGATCTGGCCCAACATTGACACTGAGACCCGAAAGTGCGGGGATCAAACAGG	Bacteria	Bdellovibrionota	Bdellovibrionia	Bdellovibrionales	Bdellovibrionaceae	Bdellovibrio	NA	324	0	0	0	3	5	3	1	1	9	0	0	0	0	4	0	0	4	0	4	3	5	0	3	4	2	2	0	1	0	2	0	1	1	0	0	0	9	9	4	12
ESV854	GACGTAGGGGGCGAGCGTTGTCCGGAATCACTGGGCGTAAAGGGCGCGTAGGCGGCCTGGCAAGTCGGATGTGAAAGGCCCCGGCTCAACCGGGGAGGTGCATCCGAAACTGCCGGGCTTGAGGGCAGGAGAGGGCAGCGGAATTCCCGGTGGAGCGGTGAAATGCGTAGAGATCGGGAGGAACACCAGTGGCGAAGGCGGCTGCCTGGCCTGGCCCTGACGCTGAGGCGCGACAGCGTGGGGAGCGAACGGG	Bacteria	Firmicutes	Thermaerobacteria	Thermaerobacterales	Thermaerobacteraceae	Thermaerobacter	NA	323	0	0	0	0	10	11	11	10	7	10	12	6	7	9	13	15	14	7	13	9	15	4	9	8	14	6	8	13	14	6	21	13	13	0	0	0	0	4	0	3
ESV855	TACAGAGGGGGCAAGCGTTGTTCGGAATTACTGGGCGTAAAGGGCGCGTAGGCGGCCTGTTAAGTCGGACGTGAAATCCCTCGGCTCAACCGGGGAACTGCGTCCGATACTGGCGGGCTTGAGTTCGGGAGAGGAATGTGGAATTCCAGGTGTAGCGGTGAAATGCGTAGATATCTGGAGGAACACCGGTGGCGAAGGCGGCATTCTGGACCGACACTGACGCTGAGGCGCGAAAGCCAGGGGAGCAAACGGG	Bacteria	Acidobacteriota	Vicinamibacteria	Vicinamibacterales	Vicinamibacteraceae	Luteitalea	NA	322	13	17	11	18	41	36	10	12	14	0	0	0	0	0	0	0	0	0	9	10	7	6	6	8	4	10	13	0	0	0	5	5	0	0	0	27	0	0	0	0
ESV856	TACGTAGGGGGCAAGCGTTGTCCGGAATCATTGGGCGTAAAGGGCGTGTAGGCGGTATGGTAAGTCAGGTGTGAAATTTTGGGGCTTAACCCCAAACTTGCACTTGAAACTGCTGTACTTGAGTGCTGGAGAGGTAAGCGGAATTCCTAGTGTAGCGGTGAAATGCGTAGATATTAGGAGGAACACCAGTGGCGAAGGCGGCTTACTGGACAGTAACTGACGCTGAGGCGCGAAAGCGTGGGGAGCAAACAGG	Bacteria	Firmicutes	Clostridia	NA	NA	NA	NA	321	6	0	0	4	0	5	4	7	6	8	6	0	11	10	17	20	13	10	11	9	9	13	13	10	9	6	6	17	10	10	11	19	11	0	2	1	0	0	0	3
ESV857	TACGTAGGGGTCGAGCGTTGTCCGGAGTTACTGGGCGTAAAGCGTGCGCAGGCGGCTCATCGCGCTCGGCGTGAAAGCCCCCGGCTCAACCGGGGAGGGTCGTCGAGGACGGGTGAGCTTGAGGGTATCAGGGGTTGGTGGAATTCCCGGTGTAGTGGTGAAATGCGTAGAGATCGGGAGGAACACCCGTGGCGAAGGCGGCCAACTGGGATACACCTGACGCTGAGGCACGAAGGCGTGGGGAGCGAACGGG	Bacteria	Chloroflexi	Chloroflexia	Thermomicrobiales	JG30-KF-CM45	NA	NA	321	0	0	0	0	0	0	0	0	0	0	1	1	0	0	2	3	2	3	5	3	3	0	0	2	0	6	0	4	0	4	3	4	3	0	0	0	2	2	0	3
ESV858	TACGAAGGGGGCTAGCGTTGCTCGGAATTACTGGGCGTAAAGGGCGCGTAGGCGGACAGTTTAGTCAGAGGTAAAAGCCCAGGGCTCAACCTTGGAACTGCCTTTGATACTGGCTGTCTTGAGTTCGGGAGAGGTGAGTGGAATGCCGAGTGTAGAGGTGAAATTCGTAGATATTCGGCGGAACACCAGTGGCGAAGGCGACTCACTGGCCCGATACTGACGCTGAGGCGCGAAAGCGTGGGGAGCAAACAGG	Bacteria	Proteobacteria	Alphaproteobacteria	Caulobacterales	Caulobacteraceae	Phenylobacterium	NA	320	0	0	0	2	0	0	3	0	2	0	0	0	0	3	0	0	0	0	0	0	6	0	0	0	0	3	0	2	0	0	0	0	3	0	0	0	6	0	7	9
ESV859	TACAGAGGGTGCAAGCGTTAATCGGATTTACTGGGCGTAAAGGGTGTGTAGGTGGTTTGACAAGTCGGTTGTGAAATCCCCGGGCTTAACCTGGGAACTGCTTCCGAGACTGTTTGACTAGAGTACGGTAGAGGGCGGTGGAATTTCCGGTGTAGCGGTGAAATGCGTAGATATCGGAAGGAACACCAATGGCGAAGGCAGCCGCCTGGGCCTGTACTGACACTGAAACACGAAAGCGTGGGGATCAAACAGG	Bacteria	Proteobacteria	Gammaproteobacteria	Salinisphaerales	Solimonadaceae	NA	NA	320	0	0	0	2	6	4	9	2	4	2	0	1	2	2	3	0	1	4	2	0	1	0	0	0	0	7	1	4	2	2	0	1	0	3	0	0	15	14	12	11
ESV860	TACGGAGGGTGCAAGCGTTATCCGGATTCACTGGGTTTAAAGGGTGCGTAGGCGGCCCGGTAAGTCAGTGGTGAAAGCTCCCAGCTTAACTGGGAAACTGCCATTGAAACTGCCAGGCTTGAATACAGTTGAAGTAGGCGGAATACAACATGTAGCGGTGAAATGCTTAGATATGTTGTAGAACACCGATTGCGAAGGCAGCTTACTAAGCTGTGATTGACGCTGAGGCACGAAAGCGTGGGGAGCGAACAGG	Bacteria	Bacteroidota	Bacteroidia	Chitinophagales	NA	NA	NA	320	0	0	0	0	5	3	4	2	2	0	0	0	3	0	0	0	1	0	4	2	0	0	0	0	0	2	0	1	3	1	0	0	0	1	0	0	7	0	2	2
ESV861	TACGGAGGATCCAAGCGTTATCCGGATTTATTGGGTTTAAAGGGTGCGTAGGCGGCTTGTTAAGTCAGGGGTGAAAGACGGTGGCTCAACCATCGCAGTGCCTTTGATACTGATGAGCTTGATTACACTTGAGGTAGGCGGAATGTGACAAGTAGCGGTGAAATGCATAGATATGTCACAGAACACCGATTGCGAAGGCAGCTTACTAAGGTGTCAATGACGCTGAGGCACGAAAGCGTGGGGATCAAACAGG	Bacteria	Bacteroidota	Bacteroidia	Sphingobacteriales	Sphingobacteriaceae	Pedobacter	NA	318	0	0	0	1	1	0	5	3	1	0	1	4	5	2	1	2	2	0	0	1	1	0	0	0	2	0	0	0	0	0	2	1	0	0	1	0	20	17	17	8
ESV862	GACAGAGGGTGCAAGCGTTGTTCGGAATTATTGGGCGTAAAGGGCGCGTAGGCGGCTGCGCAAGTCGGATGTGAAAGCCCAGGGCTCAACCCTGGAAGTGCATCCGAAACTGCGTAGCTTGAATCCCGGAGAGGGTGGTGGAATTCCTGGTGTAGAGGTGAAATTCGTAGATATCAGGAGGAACACCGGTGGCGAAGGCGACCGCCTGGACGGAGATTGACGCTGAGGCGCGAAAGCGTGGGGAGCAAACAGG	Bacteria	Myxococcota	Myxococcia	Myxococcales	Myxococcaceae	P3OB-42	NA	317	2	3	0	8	5	8	11	12	10	13	17	15	8	0	10	7	7	3	7	10	13	6	8	11	7	6	8	7	10	8	8	9	6	0	3	9	2	8	6	0
ESV863	TACGAAAGGTGCGAGCGTTAATCGGAATTACTGGGCGTAAAGCGCGCGTAGGCGGCTATTTAAGTCGGATGTGAAATCCCCGGGCTCAACCTGGGAATTGCATCCGATACTGGGTAGCTAGAGTGCGGTAGAGGGAGGTGGAATTCCAGGTGTAGCGGTGAAATGCGTAGAGATCTGGAGGAACACCAGTGGCGAAGGCGGCCTCCTGGACTGACACTGACGCTGAGGTGCGAAAGCGTGGGGATCAAACAGG	Bacteria	Proteobacteria	Gammaproteobacteria	Pseudomonadales	Alcanivoracaceae1	Alcanivorax	NA	316	24	49	57	12	16	21	7	10	10	0	0	0	0	0	0	0	0	0	2	6	5	4	5	7	4	11	4	0	0	0	3	0	0	0	0	29	2	0	1	0
ESV864	TACGAGGGGGGCAAGCGTTGTTCGGAATTATTGGGCGTAAAGGGTGCGTAGGTGGTTCGGCAAGTCTTGTGTGAAATCTTCAGGCTCAACTTGAAGTCTGCACAAGAAACTGCCGGGCTTGAGTATGGGAGAGGTGAGTGGAATTTCCGGTGTAGCGGTGAAATGCGTAGATATCGGAAGGAACACCTGTGGCGAAAGCGGCTCACTGGACCATTACTGACACTGAGGCACGAAAGCTAGGGGAGCAAACAGG	Bacteria	Acidobacteriota	Acidobacteriae	Acidobacteriales	Acidobacteriaceae (Subgroup 1)	NA	NA	316	0	0	0	6	4	3	8	4	5	2	0	0	6	0	1	2	2	2	0	3	3	2	3	2	3	0	2	0	0	0	2	1	1	25	17	9	12	14	4	5
ESV865	TACGAAGGGGGCTAGCGTTGTTCGGAATTACTGGGCGTAAAGCGCACGTAGGCGGACATTTAAGTCAGGGGTGAAATCCCGGGGCTCAACCCCGGAACTGCCTTTGATACTGGGTGTCTGGAGTCCGGAAGAGGTGAGTGGAATTCCGAGTGTAGAGGTGAAATTCGTAGATATTCGGAGGAACACCAGTGGCGAAGGCGGCTCACTGGTCCGGTACTGACGCTGAGGTGCGAAAGCGTGGGGAGCAAACAGG	Bacteria	Proteobacteria	Alphaproteobacteria	Rhizobiales	Rhizobiaceae	NA	NA	316	0	0	0	1	0	0	2	0	0	0	0	0	0	0	2	3	0	0	0	0	0	0	0	0	0	0	0	1	0	0	0	0	3	1	0	0	4	0	2	1
ESV866	TACGTAGGGGGCGAGCGTTGTCCGGAATGACTGGGCGTAAAGGGTACGTAGGCGGCCAGGTAAGTCAGGTGTGAAATTCTAGGGCTCAACCCTAGATAGCACTTGAAACTGCTTGGCTTGAGTCGAGGAGAGGGAAGCGGAATTCCTGGTGTAGCGGTGAAATGCGTAGATATCAGGAGGAACACCAGTGGCGAAGGCGGCTTCCTGGCCTTGGACTGACGCTGAGGTACGAAAGCGTGGGGAGCAAACAGG	Bacteria	Firmicutes	Clostridia	Peptostreptococcales-Tissierellales	Family XI	Tepidimicrobium	NA	315	8	8	12	0	7	4	16	4	5	7	8	6	0	13	15	19	9	14	6	9	0	13	4	8	0	16	6	8	10	7	13	13	10	0	0	3	0	0	4	4
ESV867	TACGTATGGTGCAAGCGTTGTTCGGAATCACTGGGCGTAAAGGGTGCGCAGGCGGATTGTTAAGTCGGGAGTGAAAACTGAGGGCTCAACCCTCAGCCTGCTTTCGAAACTGGCAATCTGGAGTCCCGGAGAGGCAGGCGGAATTCCCGGTGTAGCGGTGAAATGCACAGATATCGGGAGGAACACCAATGGCGAAGGCAGCCTGCTGGACGGAGACTGACGCTCATGCACGAAAGCGTGGGGATCAAACAGG	Bacteria	Spirochaetota	Leptospirae	Leptospirales	Leptospiraceae	Leptonema	NA	314	54	92	99	2	0	2	0	1	0	0	0	0	0	0	0	0	0	0	0	0	1	2	0	0	0	0	0	0	0	0	0	0	1	0	0	57	0	0	0	0
ESV868	TACGTAGGTGGCAAGCGTTGTCCGGAATTATTGGGCGTAAAGCGCGCGCAGGTGGTTTCTTAAGTCTGATGTGAAAGCCCCCGGCTCAACCGGGGAGGGTCATTGGAAACTGGGAGACTTGAGTGCAGAAGAGGATAGTGGAATTCCAAGTGTAGCGGTGAAATGCGTAGAGATTTGGAGGAACACCAGTGGCGAAGGCGACTATCTGGTCTGTAACTGACACTGAGGCGCGAAAGCGTGGGGAGCAAACAGG	Bacteria	Firmicutes	Bacilli	Bacillales	Planococcaceae	Solibacillus	NA	314	3	2	1	7	5	9	7	5	6	5	14	7	13	10	5	7	16	16	8	5	10	6	3	14	5	6	4	15	14	16	18	14	13	0	0	0	0	0	2	6
ESV869	TACGGAGGGTGCAAGCGTTGTTCGGAATTATTGGGCGTAAAGGGCGTGTAGGTGGCTTTTCAAGTCCGGTGTGAAATCCCACGGCTCAACCGTGGAACTGCATTGGAAACTGGATGGCTCGAGGGTTGGAGGGGGTCGCGGAATTCCCGGTGTAGAGGTGAAATTCGTAGATATCGGGAGGAACACCAGTGGCGAAGGCGGCGACCTGGCCAATCACTGACACTGAAACGCGAAAGCGTGGGGAGCAAACAGG	Bacteria	Desulfobacterota	Desulfuromonadia	PB19	NA	NA	NA	314	0	0	0	0	0	0	0	0	0	0	3	0	0	0	0	3	1	0	0	4	6	5	5	0	1	1	1	3	0	3	3	0	2	0	0	0	6	0	3	6
ESV870	TACGAAGGGGGCTAGCGTTGTTCGGAATTACTGGGCGTAAAGCGAACGTAGGCGGTGTTCCATGTCAGAGGTGAAAGCCTGGGGCTCAACTCCAGAATTGCCTTTGAAACGGGGACGCTTGAGTCCGAGAGAGGATGGCGGAATTCCTAGTGTAGAGGTGAAATTCGTAGATATTAGGAAGAACACCGGTGGCGAAGGCGGCCATCTGGCTCGGTACTGACGCTCAGGTTCGAAAGCGTGGGGAGCAAACAGG	Bacteria	Proteobacteria	Alphaproteobacteria	Rhodospirillales	Rhodospirillaceae	NA	NA	313	0	0	0	4	0	2	2	0	0	0	1	0	0	0	0	1	0	2	3	0	8	1	2	0	0	1	1	3	0	0	1	1	0	1	0	0	10	4	5	2
[truncated: 3,507 more rows]
[truncated: 20 more columns]

## Sheet: Table_S3
Table S3. Taxonomy and taxa distribution of filtered and rarefied dataset for compost microenvironment.
[truncated: 2,811 more rows]

## Sheet: Table_S4
Table S4. Taxonomy and taxa distribution of filtered and rarefied dataset for casing microenvironment.
[truncated: 2,444 more rows]

[truncated: 3 more sheets: Table_S5, Table_S6, Table_S7]
